# Supplementary material for: Kinematic Adaptive Frame Recognition (KAFR): A Novel Framework for Video Segmentation via Frame Similarity and Surgical Tool Tracking
Source: IEEE Access. Author manuscript; Available in PMC 2025 Aug 22. (PMC12369944; doi:10.1109/access.2025.3573264)
Supplement: access-3573264-mm [file NIHMS2090652-supplement-access-3573264-mm.zip]

Archive with 20 entries (16 files):
- supplementary_v3/
- supplementary_v3/v2/
- supplementary_v3/v2/results/
- supplementary_v3/v2/results/KAFR_PJ.xlsx
- supplementary_v3/v2/results/Kinematics AFR.xlsx
- supplementary_v3/v2/source codes/
- supplementary_v3/v2/source codes/MSE.ipynb
- supplementary_v3/v2/source codes/preprocessing_1Tool.ipynb
- supplementary_v3/v2/source codes/preprocessing_1Tool_v2_accelerator.ipynb
- supplementary_v3/v2/source codes/preprocessing_2Tool_old.ipynb
- supplementary_v3/v2/source codes/preprocessing_2Tool_v2_accelerator.ipynb
- supplementary_v3/v2/source codes/preprocessing_2Tool_v2_av.ipynb
- supplementary_v3/v2/source codes/preprocessing_2Tool_v2_velocity.ipynb
- supplementary_v3/v2/source codes/preprocessing_4Tool_accelerator.ipynb
- supplementary_v3/v2/source codes/preprocessing_4Tool_av.ipynb
- supplementary_v3/v2/source codes/preprocessing_4Tool_velocity.ipynb
- supplementary_v3/v2/source codes/statistic.ipynb
- supplementary_v3/v2/source codes/train_gj.txt
- supplementary_v3/v2/source codes/train_pj.txt
- supplementary_v3/v2/Readme.txt
