# Supplementary material for: Kinematic Adaptive Frame Recognition (KAFR): A Novel Framework for Video Segmentation via Frame Similarity and Surgical Tool Tracking
Source: IEEE Access. Author manuscript; Available in PMC 2025 Aug 22. (PMC12369944; doi:10.1109/access.2025.3573264)
Supplement: access-3573264-mm [file NIHMS2090652-supplement-access-3573264-mm.zip › supplementary_v3/v2/results/KAFR_PJ.xlsx]

## Sheet: Authors
		Kinematic Adaptive Frame Recognition (KAFR): A Novel Framework for Video Segmentation via Frame Similarity and Surgical Tool Tracking
		HUU PHONG NGUYEN1 , SHEKHAR MADHAV KHAIRNAR1 , SOFIA GARCES PALACIOS1 , AMR AL-ABBAS1 , MELISSA E. HOGG2 , AMER H. ZUREIKAT3 , PATRICIO M. POLANCO1 , HERBERT ZEH III1 , GANESH SANKARANARAYANAN1
		1Department of Surgery, University of Texas Southwestern Medical Center, Texas, USA 2NorthShore University HealthSystem, Evanston, IL, USA 3University of Pittsburgh Medical Center, Pittsburgh, PA, USA

## Sheet: raw-v
			pred	SMA
	1tool	0.01	0.797	0.8327
		0.05	0.8394	0.8697
		0.1	0.8495	0.8749
		0.15	0.8578	0.887
		0.2	0.8546	0.8834
		0.3	0.8629	0.8909
		0.5	0.8558	0.8792
	v2
	1tool	0.1
		0.15	0.8512	0.8741
		0.2	0.8586	0.882
		0.3	0.8527	0.882
		0.5
	2tool	0.01	0.7957	0.8423
		0.05	0.8491	0.8882
		0.1	0.8499	0.8829
		0.15	0.85	0.8751
		0.2	0.8426	0.8703
		0.3	0.8565	0.8895
		0.5	0.8462	0.8714
	4tool	0.01	0.7855	0.8349
		0.05	0.8283	0.8654
		0.1	0.8539	0.8831
		0.15	0.8484	0.8751
		0.2	0.8449	0.8701
		0.3	0.8504	0.873
		0.5	0.8468	0.8705

## Sheet: velocity
	velocity
		pred	0.797	0.8394	0.8495	0.8578	0.8546	0.8629	0.8558
		SMA	0.8327	0.8697	0.8749	0.887	0.8834	0.8909	0.8792
		pred	0.7957	0.8491	0.8499	0.85	0.8426	0.8565	0.8462
		SMA		0.8697	0.8749	0.887	0.8834	0.8909	0.8792
		pred	0.7855	0.8283	0.8539	0.8484	0.8449	0.8504	0.8468
		SMA	0.8349	0.8654	0.8831	0.8751	0.8701	0.873	0.8705
		One Tool	Two Tools	Four Tools	Baseline
	X3D CNN (50%)	0.8792	0.8714	0.8705	0.88
	X3D CNN (30%)	0.8909	0.8895	0.873	0.88
	X3D CNN (20%)	0.8834	0.8703	0.8701	0.88
	X3D CNN (15%)	0.887	0.8751	0.8751	0.88
	X3D CNN (10%)	0.8749	0.8829	0.8831	0.88
	X3D CNN (5%)	0.8697	0.8882	0.8654	0.88
	X3D CNN (1%)	0.8327	0.8423	0.8349	0.88

## Sheet: raw-a
	acc
			pred	SMA
	1tool	0.01	0.802	0.8263
		0.05	0.8496	0.8901
		0.1	0.8548	0.8833
		0.15	0.8431	0.8728
		0.2	0.8556	0.8834
		0.3	0.8648	0.8961
		0.5	0.8641	0.8848
	2tool	0.01	0.7875	0.8265
		0.05	0.8337	0.8657
		0.1	0.8539	0.8844
		0.15	0.8303	0.8513
		0.2	0.8656	0.8976
		0.3	0.8552	0.8817
		0.5	0.8455	0.8721
	4tool	0.01	0.8044	0.8269
		0.05	0.836	0.8771
		0.1	0.8341	0.8695
		0.15	0.8506	0.8814
		0.2	0.8282	0.8465
		0.3	0.8358	0.8573
		0.5	0.8564	0.8796

## Sheet: acceleration
		One Object	Two Objects	Four Objects	Baseline
	X3D CNN (50%)	0.8848	0.8721	0.8796	0.88
	X3D CNN (30%)	0.8961	0.8817	0.8573	0.88
	X3D CNN (20%)	0.8834	0.8976	0.8465	0.88
	X3D CNN (15%)	0.8728	0.8513	0.8814	0.88
	X3D CNN (10%)	0.8833	0.8844	0.8695	0.88
	X3D CNN (5%)	0.8901	0.8657	0.8771	0.88
	X3D CNN (1%)	0.8263	0.8265	0.8269	0.88
								One Tool	Two Tools	Four Tools	Baseline
							X3D CNN (1%)	0.8263	0.8265	0.8269	0.88
							X3D CNN (5%)	0.8901	0.8657	0.8771	0.88
							X3D CNN (10%)	0.8833	0.8844	0.8695	0.88
							X3D CNN (15%)	0.8728	0.8513	0.8814	0.88
							X3D CNN (20%)	0.8834	0.8976	0.8465	0.88
							X3D CNN (30%)	0.8961	0.8817	0.8573	0.88
							X3D CNN (50%)	0.8848	0.8721	0.8796	0.88

## Sheet: OF
								v					a
		Velocity	Accelerator	Baseline				One Tool	Two Tools	Four Tools	max		One Tool	Two Tools	Four Tools	max
	0.01	0.8423	0.8269				0.01	0.8327	0.8423	0.8349	0.8423	0.01	0.8263	0.8265	0.8269	0.8269
	0.05	0.8882	0.8901				0.05	0.8697	0.8882	0.8654	0.8882	0.05	0.8901	0.8657	0.8771	0.8901
	0.1	0.8831	0.8844				0.1	0.8749	0.8829	0.8831	0.8831	0.1	0.8833	0.8844	0.8695	0.8844
	0.15	0.887	0.8814				0.15	0.887	0.8751	0.8751	0.887	0.15	0.8728	0.8513	0.8814	0.8814
	0.2	0.8834	0.8976				0.2	0.8834	0.8703	0.8701	0.8834	0.2	0.8834	0.8976	0.8465	0.8976
	0.3	0.8909	0.8961				0.3	0.8909	0.8895	0.873	0.8909	0.3	0.8961	0.8817	0.8573	0.8961
	0.5	0.8792	0.8848				0.5	0.8792	0.8714	0.8705	0.8792	0.5	0.8848	0.8721	0.8796	0.8848
	1 Tool, Acceleration, (30%)	2 Tool, Acceleration, (20%)	4 Tool, Velocity, (10%)
Optical Flow	0.8152	0.8132
RGB	0.8679	0.8704
	0.8911	0.8909
	1 Tool, Velocity, 30%	2 Tool, Velocity, 5%
	0.7989	0.7731
	0.8629	0.8491
	0.886	0.8785

## Sheet: velocity (2)
		One Object	Two Objects	Four Objects	Baseline
	X3D CNN (50%)	0.8792	0.8714	0.8705	0.88
	X3D CNN (30%)	0.8909	0.8895	0.873	0.88
	X3D CNN (20%)	0.8834	0.8703	0.8701	0.88
	X3D CNN (15%)	0.887	0.8751	0.8751	0.88
	X3D CNN (10%)	0.8749	0.8829	0.8831	0.88
	X3D CNN (5%)	0.8697	0.8882	0.8654	0.88
	X3D CNN (1%)	0.8327	0.8423	0.8349	0.88
								One Tool	Two Tools	Four Tools	Baseline
							X3D CNN (1%)	0.8263	0.8265	0.8269	0.88
							X3D CNN (5%)	0.8901	0.8657	0.8771	0.88
							X3D CNN (10%)	0.8833	0.8844	0.8695	0.88
							X3D CNN (15%)	0.8728	0.8513	0.8814	0.88
							X3D CNN (20%)	0.8834	0.8976	0.8465	0.88
							X3D CNN (30%)	0.8961	0.8817	0.8573	0.88
							X3D CNN (50%)	0.8848	0.8721	0.8796	0.88
