# Supplementary material for: Kinematic Adaptive Frame Recognition (KAFR): A Novel Framework for Video Segmentation via Frame Similarity and Surgical Tool Tracking
Source: IEEE Access. Author manuscript; Available in PMC 2025 Aug 22. (PMC12369944; doi:10.1109/access.2025.3573264)
Supplement: access-3573264-mm [file NIHMS2090652-supplement-access-3573264-mm.zip › supplementary_v3/v2/results/Kinematics AFR.xlsx]

## Sheet: Authors
		Kinematic Adaptive Frame Recognition (KAFR): A Novel Framework for Video Segmentation via Frame Similarity and Surgical Tool Tracking
		HUU PHONG NGUYEN1 , SHEKHAR MADHAV KHAIRNAR1 , SOFIA GARCES PALACIOS1 , AMR AL-ABBAS1 , MELISSA E. HOGG2 , AMER H. ZUREIKAT3 , PATRICIO M. POLANCO1 , HERBERT ZEH III1 , GANESH SANKARANARAYANAN1
		1Department of Surgery, University of Texas Southwestern Medical Center, Texas, USA 2NorthShore University HealthSystem, Evanston, IL, USA 3University of Pittsburgh Medical Center, Pittsburgh, PA, USA

## Sheet: Velocity-raw
	Baseline	X3D CNN	0.7347	0.749	0.6514	0.6632
			AFR
			Performance
			Accuracy		F1
	Mode	Model	Test	Temporal Smoothing	Test	Temporal Smoothing
	One Tool (Right Hand)	X3D CNN (1%)	0.6846	0.7133	0.5791	0.6071
		X3D CNN (5%)	0.7186	0.7388	0.6484	0.6806
		X3D CNN (10%)	0.7265	0.7481	0.6631	0.6857
		X3D CNN (15%)	0.7407	0.7519	0.6708	0.683
		X3D CNN (20%)	0.7328	0.7495	0.6623	0.6829
		X3D CNN (30%)	0.7155	0.7475	0.6559	0.6733
		X3D CNN (50%)	0.7257	0.743	0.6499	0.6577
	Two Tools (Left and Right Hand)	X3D CNN (1%)	0.7254	0.7501	0.5955	0.6044
		X3D CNN (5%)	0.7309	0.7538	0.6472	0.6529
		X3D CNN (10%)	0.7529	0.768	0.6922	0.7129
		X3D CNN (15%)	0.7351	0.7535	0.6602	0.6781
		X3D CNN (20%)	0.7434	0.7635	0.6639	0.6812
		X3D CNN (30%)	0.7355	0.7544	0.6623	0.681
		X3D CNN (50%)	0.7413	0.7592	0.6643	0.6769
	Four Tools (Left and Right Hand)	X3D CNN (1%)	0.7239	0.7458	0.5952	0.6002
		X3D CNN (5%)	0.7321	0.7575	0.6534	0.6816
		X3D CNN (10%)	0.7438	0.7684	0.6747	0.69
		X3D CNN (15%)	0.74892	0.7666	0.6764	0.6943
		X3D CNN (20%)	0.7517	0.7683	0.6742	0.6906
		X3D CNN (30%)	0.7392	0.755	0.683	0.6906
		X3D CNN (50%)	0.7366	0.7578	0.6599	0.6754

## Sheet: Velocity (2)
		Accuracy
	Model	One Object	Two Objects	Four Objects	Baseline	Max
	X3D CNN (50%)	0.743	0.7592	0.7578	0.749	0.7592
	X3D CNN (30%)	0.7475	0.7544	0.755	0.749	0.755
	X3D CNN (20%)	0.7495	0.7635	0.7683	0.749	0.7683
	X3D CNN (15%)	0.7519	0.7666	0.7508	0.749	0.7666
	X3D CNN (10%)	0.7481	0.768	0.7684	0.749	0.7684
	X3D CNN (5%)	0.7388	0.7538	0.7575	0.749	0.7575
	X3D CNN (1%)	0.7133	0.7501	0.7458	0.749	0.7501

## Sheet: Velocity
		Accuracy
	Model	One Tool (Right Hand)	Two Tools (Left and Right Hand)	Four Tools	Baseline	Max
	X3D CNN (50%)	0.743	0.7592	0.7578	0.749	0.7592
	X3D CNN (30%)	0.7475	0.7544	0.755	0.749	0.755
	X3D CNN (20%)	0.7495	0.7635	0.7683	0.749	0.7683
	X3D CNN (15%)	0.7519	0.7666	0.7508	0.749	0.7666
	X3D CNN (10%)	0.7481	0.768	0.7684	0.749	0.7684
	X3D CNN (5%)	0.7388	0.7538	0.7575	0.749	0.7575
	X3D CNN (1%)	0.7133	0.7501	0.7458	0.749	0.7501

## Sheet: MSE (2)
		Performance
		Accuracy		F1
	Model	Test	Temporal Smoothing	Test	Temporal Smoothing
	3D-CNN (1%)	0.7202	0.7453	0.6306	0.6507
	3D-CNN (5%)	0.7377	0.7513	0.651	0.6717
	3D-CNN (10%)	0.7271	0.7408	0.6436	0.6463
	3D-CNN (15%)	0.744	0.7607	0.667	0.67
	3D-CNN (20%)	0.7429	0.758	0.6655	0.6813
	3D-CNN (30%)	0.7264	0.7331	0.6307	0.6303
	3D-CNN (50%)	0.7246	0.7378	0.6504	0.6658
		AFR	MSE
	3D-CNN (50%)	0.7592	0.7378
	3D-CNN (30%)	0.755	0.7331
	3D-CNN (20%)	0.7683	0.758
	3D-CNN (15%)	0.7666	0.7607
	3D-CNN (10%)	0.7684	0.7408
	3D-CNN (5%)	0.7575	0.7513
	3D-CNN (1%)	0.7501	0.7453
		KAFR	MSE
	X3D CNN (50%)	1.36182	-1.49533
	X3D CNN (30%)	0.801068	-2.12283
	X3D CNN (20%)	2.57677	1.2016
	X3D CNN (15%)	2.3498	1.56208
	X3D CNN (10%)	2.59012	-1.09479
	X3D CNN (5%)	1.13485	0.307076
	X3D CNN (1%)	0.146862	-0.493992

## Sheet: MSE
		Performance
		Accuracy		F1
	Model	Test	Temporal Smoothing	Test	Temporal Smoothing
	3D-CNN (1%)	0.7202	0.7453	0.6306	0.6507
	3D-CNN (5%)	0.7377	0.7513	0.651	0.6717
	3D-CNN (10%)	0.7271	0.7408	0.6436	0.6463
	3D-CNN (15%)	0.744	0.7607	0.667	0.67
	3D-CNN (20%)	0.7429	0.758	0.6655	0.6813
	3D-CNN (30%)	0.7264	0.7331	0.6307	0.6303
	3D-CNN (50%)	0.7246	0.7378	0.6504	0.6658
		AFR	MSE
	3D-CNN (50%)	0.7592	0.7378
	3D-CNN (30%)	0.755	0.7331
	3D-CNN (20%)	0.7683	0.758
	3D-CNN (15%)	0.7666	0.7607
	3D-CNN (10%)	0.7684	0.7408
	3D-CNN (5%)	0.7575	0.7513
	3D-CNN (1%)	0.7501	0.7453
		KAFR	MSE
	X3D CNN (50%)	1.02	-1.12
	X3D CNN (30%)	0.6	-1.59
	X3D CNN (20%)	1.93	0.9
	X3D CNN (15%)	1.76	1.17
	X3D CNN (10%)	1.94	-0.82
	X3D CNN (5%)	0.85	0.23
	X3D CNN (1%)	0.11	-0.37

## Sheet: Accelerator (2)
	Performance
	Accuracy		F1
	Test	Temporal Smoothing	Test	Temporal Smoothing
	0.7411	0.756	0.6853	0.7102
	0.7437	0.7601	0.6774	0.6894
	0.7369	0.759	0.6647	0.6786
	0.7532	0.771	0.675	0.6869
	0.7454	0.7639	0.6782	0.6883
	0.7195	0.7367	0.6515	0.6705
	0.6797	0.7175	0.5994	0.6251
		Velocity	Accelerator	Baseline
	X3D CNN Two Objects (50%)	0.7592	0.756	0.749
	X3D CNN Four Objects (30%)	0.755	0.7601	0.749
	X3D CNN Four Objects (20%)	0.7683	0.759	0.749
	X3D CNN Two Objects (15%)	0.7666	0.771	0.749
	X3D CNN Four Objects (10%)	0.7684	0.7639	0.749
	X3D CNN Four Objects (5%)	0.7575	0.7367	0.749
	X3D CNN Two Objects (1%)	0.7501	0.7175	0.749

## Sheet: Accelerator
	Performance
	Accuracy		F1
	Test	Temporal Smoothing	Test	Temporal Smoothing
	0.7411	0.756	0.6853	0.7102
	0.7437	0.7601	0.6774	0.6894
	0.7369	0.759	0.6647	0.6786
	0.7532	0.771	0.675	0.6869
	0.7454	0.7639	0.6782	0.6883
	0.7195	0.7367	0.6515	0.6705
	0.6797	0.7175	0.5994	0.6251
		Velocity	Accelerator	Baseline
	X3D CNN 2-Tool (50%)	0.7592	0.756	0.749
	X3D CNN 4-Tool (30%)	0.755	0.7601	0.749
	X3D CNN 4-Tool (20%)	0.7683	0.759	0.749
	X3D CNN 2-Tool (15%)	0.7666	0.771	0.749
	X3D CNN 4-Tool (10%)	0.7684	0.7639	0.749
	X3D CNN 4-Tool (5%)	0.7575	0.7367	0.749
	X3D CNN 2-Tool (1%)	0.7501	0.7175	0.749

## Sheet: OpticalFlow
			Performance				Optical Flow		RGB
			Accuracy		F1		Acc	F1	Acc	F1
	Mode	Model	Test	Temporal Smoothing	Test	Temporal Smoothing
		X3D CNN 2 Objects Acceleration (10%)	0.7591	0.7814	0.6866	0.7141	0.7291	0.6496	0.7438	0.6747
		X3D CNN 4 Objects Velocity (15%)	0.75	0.7666	0.6646	0.6794	0.7175	0.6304	0.7532	0.675
		Model	Optical Flow		RGB		Ensemble
			Accuracy	F1-score	Acc	F1-score	Acc	F1-score
		X3D CNN 2 Objects Acceleration (10%)	0.7291	0.6496	0.7438	0.6747	0.7814	0.7141
		X3D CNN 4 Objects Velocity (15%)	0.7175	0.6304	0.7532	0.675	0.7666	0.6794

## Sheet: Ensemble
				Accuracy
			Type	X3D CNN 2 Objects Acceleration (10%)	X3D CNN 4 Objects Velocity (15%)
			Optical Flow	0.7291	0.7175
			RGB	0.7438	0.7532
			Ensemble	0.7814	0.7666
