# Supplementary material for: Kinematic Adaptive Frame Recognition (KAFR): A Novel Framework for Video Segmentation via Frame Similarity and Surgical Tool Tracking
Source: IEEE Access. Author manuscript; Available in PMC 2025 Aug 22. (PMC12369944; doi:10.1109/access.2025.3573264)
Supplement: access-3573264-mm [file NIHMS2090652-supplement-access-3573264-mm.zip › supplementary_v3/v2/source codes/train_gj.txt]

GJ02092021CLFrame02880.jpg---0---2473---30
GJ05262020PHFrame06060.jpg---2---2607---30
GJ09212017JLFrame16536.jpg---4---1530---24
GJ01232018JHFrame37680.jpg---6---1612---24
GJ08082017GLFrame02376.jpg---1---3414---24
GJ05202019HWFrame32580.jpg---3---3102---30
GJ05262020PHFrame46050.jpg---5---2607---30
GJ01142020JEFrame34710.jpg---4---2863---30
GJ05202019HWFrame37650.jpg---0---3102---30
GJ03132018JGFrame25392.jpg---5---1711---24
GJ05202019HWFrame45600.jpg---4---3102---30
GJ11102017RFFrame15275.jpg---3---1551---30
GJ02202021YKFrame18690.jpg---4---1458---30
GJ02012018TLFrame21528.jpg---4---1952---24
GJ05292018RWFrame03288.jpg---1---1504---24
GJ01282020JMFrame40710.jpg---4---3239---30
GJ11302017AMFrame11616.jpg---3---2055---24
GJ11102017RFFrame20310.jpg---4---1551---30
GJ09112017KBFrame48960.jpg---4---2831---30
GJ09192017RMFrame25848.jpg---5---1643---24
GJ03272021NHFrame00750.jpg---1---4251---30
GJ07262018GBFrame48300.jpg---0---1775---30
GJ11102017RFFrame08040.jpg---2---1551---30
GJ11102017RFFrame06330.jpg---2---1551---30
GJ09112017KBFrame10920.jpg---2---2831---30
GJ05202019HWFrame70350.jpg---5---3102---30
GJ05292018RWFrame13416.jpg---3---1504---24
GJ02092021CLFrame32730.jpg---4---2473---30
GJ09262017PSFrame03048.jpg---0---2409---24
GJ05262020PHFrame05730.jpg---2---2607---30
GJ05202019HWFrame74820.jpg---5---3102---30
GJ01142020JEFrame29130.jpg---0---2863---30
GJ10052017WSFrame15504.jpg---0---1697---24
GJ11102017RFFrame11610.jpg---2---1551---30
GJ09192017RMFrame36552.jpg---6---1643---24
GJ01282020JMFrame94350.jpg---6---3239---30
GJ01142020JEFrame46170.jpg---4---2863---30
GJ05262020PHFrame00090.jpg---1---2607---30
GJ08082017GLFrame03552.jpg---1---3414---24
GJ05262020PHFrame18090.jpg---3---2607---30
GJ05292018RWFrame00744.jpg---1---1504---24
GJ01232018JHFrame34176.jpg---0---1612---24
GJ04142020FCFrame62400.jpg---5---2589---30
GJ10312017FSFrame14928.jpg---3---2301---24
GJ01142020JEFrame05190.jpg---2---2863---30
GJ09192017RMFrame38784.jpg---6---1643---24
GJ05262020PHFrame69270.jpg---6---2607---30
GJ09192017RMFrame13536.jpg---0---1643---24
GJ09112017KBFrame35250.jpg---4---2831---30
GJ08082017GLFrame01920.jpg---1---3414---24
GJ01232018JHFrame36312.jpg---6---1612---24
GJ09112017KBFrame80790.jpg---6---2831---30
GJ01282020JMFrame78060.jpg---6---3239---30
GJ04142020FCFrame47970.jpg---4---2589---30
GJ10052017WSFrame14784.jpg---3---1697---24
GJ05262020PHFrame50850.jpg---5---2607---30
GJ05202019HWFrame79980.jpg---5---3102---30
GJ03092021PFFrame19050.jpg---3---2943---30
GJ11302017AMFrame46864.jpg---6---2055---24
GJ02092021CLFrame73320.jpg---6---2473---30
GJ04242018RSFrame06240.jpg---0---2494---24
GJ09262017PSFrame49296.jpg---0---2409---24
GJ08082017GLFrame68016.jpg---5---3414---24
GJ07262018GBFrame11550.jpg---0---1775---30
GJ10312017FSFrame00072.jpg---0---2301---24
GJ03272021NHFrame40200.jpg---4---4251---30
GJ12212017MDFrame46920.jpg---0---2118---24
GJ09192017RMFrame13488.jpg---3---1643---24
GJ09192017RMFrame12144.jpg---3---1643---24
GJ01232018JHFrame33072.jpg---5---1612---24
GJ09112017KBFrame64230.jpg---5---2831---30
GJ05202019HWFrame37980.jpg---0---3102---30
GJ11302017AMFrame18600.jpg---0---2055---24
GJ05262020PHFrame00625.jpg---1---2607---30
GJ07262018GBFrame44910.jpg---5---1775---30
GJ12212017MDFrame50064.jpg---6---2118---24
GJ04242018RSFrame27552.jpg---4---2494---24
GJ05262020PHFrame06750.jpg---2---2607---30
GJ01282020JMFrame04260.jpg---1---3239---30
GJ02092021CLFrame68220.jpg---6---2473---30
GJ03272021NHFrame125430.jpg---6---4251---30
GJ06122017AMFrame17310.jpg---3---2220---30
GJ12062018LJFrame03420.jpg---2---1828---30
GJ12062018LJFrame51690.jpg---6---1828---30
GJ10312017FSFrame38328.jpg---5---2301---24
GJ11102017RFFrame12630.jpg---0---1551---30
GJ04242018RSFrame48840.jpg---5---2494---24
GJ08082017GLFrame03144.jpg---1---3414---24
GJ08082017GLFrame01176.jpg---1---3414---24
GJ04242018RSFrame47568.jpg---5---2494---24
GJ01142020JEFrame17520.jpg---0---2863---30
GJ01232018JHFrame37392.jpg---6---1612---24
GJ12212017MDFrame47472.jpg---6---2118---24
GJ09122017DTFrame54144.jpg---5---2604---24
GJ05292018RWFrame17760.jpg---0---1504---24
GJ05202019HWFrame89550.jpg---6---3102---30
GJ03132018JGFrame10032.jpg---0---1711---24
GJ02202021YKFrame12390.jpg---0---1458---30
GJ05292018RWFrame03816.jpg---1---1504---24
GJ01282020JMFrame02430.jpg---1---3239---30
GJ07262018GBFrame05370.jpg---2---1775---30
GJ02012018TLFrame11616.jpg---3---1952---24
GJ05202019HWFrame69750.jpg---5---3102---30
GJ09112017DRFrame13230.jpg---3---2033---30
GJ12062018LJFrame28200.jpg---4---1828---30
GJ09112017DRFrame00360.jpg---0---2033---30
GJ02092021CLFrame02045.jpg---1---2473---30
GJ09122017DTFrame38424.jpg---0---2604---24
GJ12062018LJFrame44940.jpg---5---1828---30
GJ05202019HWFrame74220.jpg---5---3102---30
GJ11102017RFFrame00030.jpg---0---1551---30
GJ03132018JGFrame36552.jpg---6---1711---24
GJ05262020PHFrame01770.jpg---0---2607---30
GJ01182018MPFrame16200.jpg---3---2325---24
GJ12062018LJFrame35250.jpg---5---1828---30
GJ05262020PHFrame13170.jpg---3---2607---30
GJ02092021CLFrame62520.jpg---5---2473---30
GJ09112017DRFrame13860.jpg---3---2033---30
GJ12062018LJFrame06690.jpg---2---1828---30
GJ08082017GLFrame80712.jpg---6---3414---24
GJ01232018JHFrame07248.jpg---2---1612---24
GJ09122017DTFrame00840.jpg---2---2604---24
GJ09192017RMFrame10320.jpg---3---1643---24
GJ05262020PHFrame04410.jpg---2---2607---30
GJ07262018GBFrame52860.jpg---6---1775---30
GJ05202019HWFrame26190.jpg---3---3102---30
GJ11102017RFFrame15060.jpg---3---1551---30
GJ09192017RMFrame35712.jpg---6---1643---24
GJ09112017DRFrame03270.jpg---2---2033---30
GJ02092021CLFrame20580.jpg---3---2473---30
GJ01142020JEFrame31170.jpg---4---2863---30
GJ09122017DTFrame54936.jpg---5---2604---24
GJ09192017RMFrame13848.jpg---0---1643---24
GJ09192017RMFrame09792.jpg---3---1643---24
GJ10312017FSFrame43344.jpg---5---2301---24
GJ03272021NHFrame94830.jpg---4---4251---30
GJ05202019HWFrame31770.jpg---3---3102---30
GJ11302017AMFrame05784.jpg---2---2055---24
GJ09112017KBFrame05250.jpg---0---2831---30
GJ09192017RMFrame02784.jpg---2---1643---24
GJ09122017DTFrame52488.jpg---5---2604---24
GJ09212017JLFrame08664.jpg---3---1530---24
GJ08082017GLFrame19968.jpg---2---3414---24
GJ05202019HWFrame76230.jpg---5---3102---30
GJ04142020FCFrame69660.jpg---5---2589---30
GJ05202019HWFrame68580.jpg---5---3102---30
GJ09122017DTFrame11160.jpg---3---2604---24
GJ09192017RMFrame22704.jpg---0---1643---24
GJ07262018GBFrame22740.jpg---4---1775---30
GJ12212017MDFrame05856.jpg---2---2118---24
GJ04242018RSFrame29496.jpg---4---2494---24
GJ09212017JLFrame34296.jpg---6---1530---24
GJ01182018MPFrame21816.jpg---4---2325---24
GJ05292018RWFrame14160.jpg---3---1504---24
GJ09212017JLFrame17640.jpg---4---1530---24
GJ12212017MDFrame09528.jpg---3---2118---24
GJ12062018LJFrame39930.jpg---5---1828---30
GJ11102017RFFrame37680.jpg---5---1551---30
GJ09262017PSFrame20424.jpg---0---2409---24
GJ09112017KBFrame35490.jpg---4---2831---30
GJ07262018GBFrame44130.jpg---5---1775---30
GJ09122017DTFrame06984.jpg---2---2604---24
GJ08082017GLFrame09864.jpg---2---3414---24
GJ12212017MDFrame23208.jpg---4---2118---24
GJ01282020JMFrame25230.jpg---3---3239---30
GJ04242018RSFrame42000.jpg---5---2494---24
GJ04242018RSFrame32832.jpg---4---2494---24
GJ08082017GLFrame23544.jpg---3---3414---24
GJ02092021CLFrame14880.jpg---2---2473---30
GJ02092021CLFrame35280.jpg---4---2473---30
GJ02012018TLFrame01728.jpg---0---1952---24
GJ12062018LJFrame44760.jpg---5---1828---30
GJ04142020FCFrame12840.jpg---2---2589---30
GJ01182018MPFrame23544.jpg---4---2325---24
GJ04142020FCFrame48390.jpg---4---2589---30
GJ03132018JGFrame36240.jpg---6---1711---24
GJ04242018RSFrame17328.jpg---0---2494---24
GJ03092021PFFrame14310.jpg---2---2943---30
GJ09112017KBFrame00240.jpg---1---2831---30
GJ05262020PHFrame57180.jpg---5---2607---30
GJ01142020JEFrame14460.jpg---2---2863---30
GJ09212017JLFrame32760.jpg---0---1530---24
GJ03092021PFFrame54180.jpg---4---2943---30
GJ01142020JEFrame01620.jpg---1---2863---30
GJ11102017RFFrame41580.jpg---5---1551---30
GJ11102017RFFrame22260.jpg---4---1551---30
GJ09192017RMFrame02592.jpg---2---1643---24
GJ03272021NHFrame00270.jpg---0---4251---30
GJ09112017KBFrame47550.jpg---4---2831---30
GJ11302017AMFrame12168.jpg---3---2055---24
GJ07262018GBFrame38640.jpg---4---1775---30
GJ06122017AMFrame35250.jpg---4---2220---30
GJ05202019HWFrame42420.jpg---4---3102---30
GJ05262020PHFrame55470.jpg---5---2607---30
GJ07262018GBFrame11820.jpg---0---1775---30
GJ01182018MPFrame53208.jpg---6---2325---24
GJ09112017KBFrame75210.jpg---0---2831---30
GJ10312017FSFrame52512.jpg---6---2301---24
GJ10052017WSFrame09456.jpg---3---1697---24
GJ09192017RMFrame14352.jpg---0---1643---24
GJ02092021CLFrame19830.jpg---3---2473---30
GJ09112017DRFrame05280.jpg---2---2033---30
GJ09262017PSFrame26880.jpg---4---2409---24
GJ05202019HWFrame25410.jpg---3---3102---30
GJ05202019HWFrame11670.jpg---0---3102---30
GJ10312017FSFrame43800.jpg---5---2301---24
GJ04242018RSFrame12720.jpg---3---2494---24
GJ09262017PSFrame15264.jpg---3---2409---24
GJ09122017DTFrame42288.jpg---5---2604---24
GJ01282020JMFrame03930.jpg---1---3239---30
GJ01182018MPFrame04752.jpg---2---2325---24
GJ05262020PHFrame40860.jpg---4---2607---30
GJ11102017RFFrame31140.jpg---5---1551---30
GJ02092021CLFrame67980.jpg---6---2473---30
GJ09112017KBFrame56070.jpg---5---2831---30
GJ01182018MPFrame03096.jpg---2---2325---24
GJ04242018RSFrame15312.jpg---0---2494---24
GJ02092021CLFrame61680.jpg---5---2473---30
GJ02092021CLFrame15360.jpg---2---2473---30
GJ05262020PHFrame77220.jpg---6---2607---30
GJ01232018JHFrame37512.jpg---6---1612---24
GJ04142020FCFrame66030.jpg---5---2589---30
GJ11102017RFFrame01590.jpg---1---1551---30
GJ10312017FSFrame06816.jpg---2---2301---24
GJ03092021PFFrame76830.jpg---6---2943---30
GJ05262020PHFrame70980.jpg---6---2607---30
GJ09262017PSFrame17232.jpg---3---2409---24
GJ04242018RSFrame39504.jpg---5---2494---24
GJ03272021NHFrame01170.jpg---1---4251---30
GJ02012018TLFrame19128.jpg---4---1952---24
GJ10052017WSFrame21408.jpg---4---1697---24
GJ09112017KBFrame58620.jpg---5---2831---30
GJ07262018GBFrame18150.jpg---3---1775---30
GJ09192017RMFrame06480.jpg---2---1643---24
GJ09262017PSFrame08952.jpg---2---2409---24
GJ02012018TLFrame19728.jpg---4---1952---24
GJ01142020JEFrame00930.jpg---1---2863---30
GJ09212017JLFrame23928.jpg---5---1530---24
GJ09112017KBFrame52830.jpg---0---2831---30
GJ12212017MDFrame48936.jpg---6---2118---24
GJ01142020JEFrame74100.jpg---5---2863---30
GJ03092021PFFrame07620.jpg---2---2943---30
GJ09262017PSFrame39768.jpg---5---2409---24
GJ05262020PHFrame43770.jpg---0---2607---30
GJ11302017AMFrame05352.jpg---2---2055---24
GJ09262017PSFrame12192.jpg---3---2409---24
GJ09112017DRFrame53850.jpg---0---2033---30
GJ02092021CLFrame03840.jpg---0---2473---30
GJ09192017RMFrame13704.jpg---0---1643---24
GJ09112017KBFrame07410.jpg---2---2831---30
GJ01182018MPFrame05880.jpg---2---2325---24
GJ03092021PFFrame75840.jpg---0---2943---30
GJ05202019HWFrame84750.jpg---6---3102---30
GJ09112017KBFrame21120.jpg---3---2831---30
GJ01232018JHFrame19824.jpg---4---1612---24
GJ03272021NHFrame11490.jpg---2---4251---30
GJ09112017DRFrame46740.jpg---5---2033---30
GJ05262020PHFrame06600.jpg---2---2607---30
GJ02202021YKFrame04230.jpg---2---1458---30
GJ01142020JEFrame02000.jpg---1---2863---30
GJ07262018GBFrame05490.jpg---2---1775---30
GJ09262017PSFrame19752.jpg---0---2409---24
GJ11302017AMFrame39768.jpg---5---2055---24
GJ09112017DRFrame31680.jpg---4---2033---30
GJ03092021PFFrame78060.jpg---6---2943---30
GJ12212017MDFrame05904.jpg---2---2118---24
GJ03132018JGFrame05904.jpg---2---1711---24
GJ09112017DRFrame41040.jpg---5---2033---30
GJ11102017RFFrame39750.jpg---5---1551---30
GJ10312017FSFrame40800.jpg---5---2301---24
GJ05262020PHFrame66180.jpg---6---2607---30
GJ12212017MDFrame46752.jpg---0---2118---24
GJ09212017JLFrame21480.jpg---0---1530---24
GJ12062018LJFrame33930.jpg---5---1828---30
GJ10312017FSFrame31896.jpg---0---2301---24
GJ05292018RWFrame12960.jpg---3---1504---24
GJ01142020JEFrame84090.jpg---6---2863---30
GJ05262020PHFrame48540.jpg---5---2607---30
GJ04242018RSFrame11736.jpg---3---2494---24
GJ05202019HWFrame18180.jpg---2---3102---30
GJ03272021NHFrame123390.jpg---6---4251---30
GJ01282020JMFrame66450.jpg---5---3239---30
GJ09112017DRFrame15120.jpg---3---2033---30
GJ05202019HWFrame09120.jpg---0---3102---30
GJ05202019HWFrame72930.jpg---5---3102---30
GJ04142020FCFrame30090.jpg---3---2589---30
GJ03092021PFFrame56040.jpg---4---2943---30
GJ01282020JMFrame28620.jpg---0---3239---30
GJ11102017RFFrame02340.jpg---1---1551---30
GJ11102017RFFrame44340.jpg---6---1551---30
GJ05292018RWFrame11112.jpg---3---1504---24
GJ12212017MDFrame42960.jpg---5---2118---24
GJ09212017JLFrame17184.jpg---4---1530---24
GJ11302017AMFrame04872.jpg---2---2055---24
GJ04242018RSFrame31704.jpg---4---2494---24
GJ11302017AMFrame13824.jpg---3---2055---24
GJ11102017RFFrame14940.jpg---3---1551---30
GJ05202019HWFrame10350.jpg---0---3102---30
GJ02012018TLFrame01968.jpg---0---1952---24
GJ01142020JEFrame03060.jpg---0---2863---30
GJ05202019HWFrame28290.jpg---3---3102---30
GJ02012018TLFrame28152.jpg---5---1952---24
GJ05202019HWFrame46110.jpg---4---3102---30
GJ12062018LJFrame45630.jpg---0---1828---30
GJ05292018RWFrame08040.jpg---2---1504---24
GJ02012018TLFrame00240.jpg---0---1952---24
GJ09122017DTFrame07008.jpg---2---2604---24
GJ01142020JEFrame68370.jpg---5---2863---30
GJ09192017RMFrame05448.jpg---2---1643---24
GJ10052017WSFrame15888.jpg---0---1697---24
GJ04242018RSFrame13800.jpg---3---2494---24
GJ04242018RSFrame05688.jpg---0---2494---24
GJ10052017WSFrame16224.jpg---0---1697---24
GJ11302017AMFrame18480.jpg---0---2055---24
GJ12062018LJFrame39150.jpg---5---1828---30
GJ09122017DTFrame05256.jpg---2---2604---24
GJ05202019HWFrame57690.jpg---4---3102---30
GJ02092021CLFrame56850.jpg---5---2473---30
GJ03132018JGFrame11256.jpg---0---1711---24
GJ11102017RFFrame06930.jpg---2---1551---30
GJ04242018RSFrame44064.jpg---5---2494---24
GJ06122017AMFrame07440.jpg---2---2220---30
GJ12062018LJFrame13350.jpg---3---1828---30
GJ05202019HWFrame89220.jpg---6---3102---30
GJ01282020JMFrame15930.jpg---2---3239---30
GJ05262020PHFrame00910.jpg---1---2607---30
GJ08082017GLFrame26496.jpg---3---3414---24
GJ07262018GBFrame53010.jpg---6---1775---30
GJ09192017RMFrame25992.jpg---5---1643---24
GJ04242018RSFrame30096.jpg---4---2494---24
GJ10052017WSFrame21096.jpg---4---1697---24
GJ05292018RWFrame03096.jpg---1---1504---24
GJ04142020FCFrame01520.jpg---1---2589---30
GJ03132018JGFrame37632.jpg---6---1711---24
GJ12212017MDFrame01200.jpg---2---2118---24
GJ09112017DRFrame58500.jpg---6---2033---30
GJ09212017JLFrame27672.jpg---5---1530---24
GJ10312017FSFrame11952.jpg---3---2301---24
GJ07262018GBFrame52020.jpg---6---1775---30
GJ01232018JHFrame04920.jpg---2---1612---24
GJ05202019HWFrame24240.jpg---2---3102---30
GJ06122017AMFrame23820.jpg---4---2220---30
GJ09262017PSFrame09984.jpg---2---2409---24
GJ02092021CLFrame00780.jpg---1---2473---30
GJ10052017WSFrame06000.jpg---2---1697---24
GJ09212017JLFrame22560.jpg---5---1530---24
GJ12212017MDFrame14640.jpg---4---2118---24
GJ04242018RSFrame13896.jpg---3---2494---24
GJ05262020PHFrame61740.jpg---5---2607---30
GJ10052017WSFrame39264.jpg---6---1697---24
GJ01142020JEFrame17010.jpg---2---2863---30
GJ01232018JHFrame02764.jpg---1---1612---24
GJ11102017RFFrame12840.jpg---0---1551---30
GJ09112017KBFrame27990.jpg---3---2831---30
GJ09212017JLFrame18672.jpg---4---1530---24
GJ07262018GBFrame16470.jpg---3---1775---30
GJ02202021YKFrame12090.jpg---0---1458---30
GJ03132018JGFrame16224.jpg---4---1711---24
GJ01232018JHFrame00096.jpg---0---1612---24
GJ06122017AMFrame15060.jpg---3---2220---30
GJ02012018TLFrame39312.jpg---5---1952---24
GJ03092021PFFrame43470.jpg---4---2943---30
GJ05292018RWFrame18216.jpg---4---1504---24
GJ07262018GBFrame17070.jpg---3---1775---30
GJ09262017PSFrame22152.jpg---0---2409---24
GJ01232018JHFrame35712.jpg---6---1612---24
GJ01142020JEFrame34440.jpg---4---2863---30
GJ01232018JHFrame34584.jpg---6---1612---24
GJ03132018JGFrame08256.jpg---2---1711---24
GJ01142020JEFrame01410.jpg---1---2863---30
GJ03272021NHFrame119430.jpg---6---4251---30
GJ09112017DRFrame52350.jpg---5---2033---30
GJ01182018MPFrame18816.jpg---0---2325---24
GJ11102017RFFrame19650.jpg---4---1551---30
GJ01142020JEFrame31050.jpg---4---2863---30
GJ09212017JLFrame34752.jpg---6---1530---24
GJ03132018JGFrame14760.jpg---0---1711---24
GJ03092021PFFrame22680.jpg---3---2943---30
GJ10052017WSFrame03408.jpg---2---1697---24
GJ12212017MDFrame10320.jpg---3---2118---24
GJ09212017JLFrame04248.jpg---2---1530---24
GJ12212017MDFrame12120.jpg---3---2118---24
GJ01282020JMFrame04320.jpg---1---3239---30
GJ03092021PFFrame37110.jpg---4---2943---30
GJ01182018MPFrame50736.jpg---6---2325---24
GJ06122017AMFrame22740.jpg---0---2220---30
GJ06122017AMFrame33000.jpg---4---2220---30
GJ07262018GBFrame45840.jpg---5---1775---30
GJ01232018JHFrame25080.jpg---0---1612---24
GJ05202019HWFrame03060.jpg---1---3102---30
GJ02012018TLFrame22128.jpg---4---1952---24
GJ01282020JMFrame05280.jpg---1---3239---30
GJ01182018MPFrame19968.jpg---4---2325---24
GJ10052017WSFrame38976.jpg---6---1697---24
GJ10052017WSFrame39672.jpg---6---1697---24
GJ09212017JLFrame34992.jpg---6---1530---24
GJ09262017PSFrame12096.jpg---3---2409---24
GJ05262020PHFrame01320.jpg---0---2607---30
GJ05202019HWFrame24900.jpg---2---3102---30
GJ09112017KBFrame72540.jpg---5---2831---30
GJ09192017RMFrame27768.jpg---5---1643---24
GJ06122017AMFrame02880.jpg---2---2220---30
GJ01142020JEFrame27450.jpg---3---2863---30
GJ05202019HWFrame03180.jpg---1---3102---30
GJ05262020PHFrame09150.jpg---2---2607---30
GJ05202019HWFrame46200.jpg---4---3102---30
GJ12062018LJFrame29790.jpg---4---1828---30
GJ05202019HWFrame66450.jpg---5---3102---30
GJ03092021PFFrame33360.jpg---4---2943---30
GJ03272021NHFrame00675.jpg---1---4251---30
GJ07262018GBFrame53040.jpg---6---1775---30
GJ10052017WSFrame21984.jpg---4---1697---24
GJ09122017DTFrame40704.jpg---5---2604---24
GJ11102017RFFrame33780.jpg---5---1551---30
GJ01232018JHFrame34368.jpg---0---1612---24
GJ03092021PFFrame01700.jpg---1---2943---30
GJ01232018JHFrame20352.jpg---4---1612---24
GJ02092021CLFrame11730.jpg---2---2473---30
GJ04242018RSFrame16896.jpg---0---2494---24
GJ07262018GBFrame15810.jpg---3---1775---30
GJ09212017JLFrame02136.jpg---2---1530---24
GJ12212017MDFrame08040.jpg---0---2118---24
GJ02092021CLFrame38670.jpg---4---2473---30
GJ07262018GBFrame13620.jpg---3---1775---30
GJ11302017AMFrame46520.jpg---6---2055---24
GJ11302017AMFrame48704.jpg---6---2055---24
GJ02092021CLFrame61530.jpg---5---2473---30
GJ04142020FCFrame40500.jpg---4---2589---30
GJ04142020FCFrame21660.jpg---2---2589---30
GJ09192017RMFrame06120.jpg---2---1643---24
GJ10052017WSFrame39376.jpg---6---1697---24
GJ09262017PSFrame55128.jpg---6---2409---24
GJ11302017AMFrame32760.jpg---4---2055---24
GJ10052017WSFrame14904.jpg---3---1697---24
GJ06122017AMFrame19260.jpg---3---2220---30
GJ09192017RMFrame14256.jpg---0---1643---24
GJ01182018MPFrame50448.jpg---6---2325---24
GJ03272021NHFrame74610.jpg---4---4251---30
GJ01282020JMFrame10830.jpg---2---3239---30
GJ09212017JLFrame14592.jpg---4---1530---24
GJ12062018LJFrame46320.jpg---0---1828---30
GJ04142020FCFrame74460.jpg---6---2589---30
GJ04242018RSFrame20400.jpg---4---2494---24
GJ01142020JEFrame28530.jpg---0---2863---30
GJ02202021YKFrame11370.jpg---0---1458---30
GJ09212017JLFrame06984.jpg---0---1530---24
GJ10052017WSFrame16032.jpg---0---1697---24
GJ01282020JMFrame13770.jpg---2---3239---30
GJ10312017FSFrame15936.jpg---3---2301---24
GJ06122017AMFrame12540.jpg---2---2220---30
GJ05292018RWFrame24192.jpg---4---1504---24
GJ09212017JLFrame27288.jpg---5---1530---24
GJ01142020JEFrame07830.jpg---2---2863---30
GJ03272021NHFrame02205.jpg---1---4251---30
GJ12062018LJFrame39840.jpg---5---1828---30
GJ09262017PSFrame01752.jpg---1---2409---24
GJ09192017RMFrame11640.jpg---3---1643---24
GJ01232018JHFrame18696.jpg---4---1612---24
GJ05202019HWFrame66510.jpg---5---3102---30
GJ04242018RSFrame00336.jpg---0---2494---24
GJ01282020JMFrame00900.jpg---0---3239---30
GJ02092021CLFrame04290.jpg---0---2473---30
GJ02092021CLFrame52140.jpg---4---2473---30
GJ06122017AMFrame53160.jpg---5---2220---30
GJ12212017MDFrame00120.jpg---0---2118---24
GJ02012018TLFrame10488.jpg---3---1952---24
GJ03132018JGFrame12648.jpg---0---1711---24
GJ07262018GBFrame50130.jpg---6---1775---30
GJ06122017AMFrame36750.jpg---4---2220---30
GJ01182018MPFrame30624.jpg---5---2325---24
GJ05262020PHFrame08880.jpg---2---2607---30
GJ08082017GLFrame07416.jpg---0---3414---24
GJ05202019HWFrame52980.jpg---4---3102---30
GJ09262017PSFrame20112.jpg---0---2409---24
GJ05262020PHFrame69750.jpg---6---2607---30
GJ10312017FSFrame53616.jpg---6---2301---24
GJ02012018TLFrame27048.jpg---5---1952---24
GJ01282020JMFrame73920.jpg---5---3239---30
GJ05202019HWFrame29100.jpg---3---3102---30
GJ01282020JMFrame13800.jpg---2---3239---30
GJ09112017DRFrame46680.jpg---5---2033---30
GJ02092021CLFrame22350.jpg---3---2473---30
GJ04242018RSFrame34704.jpg---5---2494---24
GJ09262017PSFrame42552.jpg---5---2409---24
GJ01282020JMFrame04710.jpg---1---3239---30
GJ09262017PSFrame22752.jpg---0---2409---24
GJ07262018GBFrame48060.jpg---0---1775---30
GJ05202019HWFrame77370.jpg---5---3102---30
GJ08082017GLFrame57696.jpg---5---3414---24
GJ05262020PHFrame00605.jpg---1---2607---30
GJ09192017RMFrame14208.jpg---0---1643---24
GJ10052017WSFrame17976.jpg---4---1697---24
GJ05202019HWFrame14370.jpg---2---3102---30
GJ09212017JLFrame21720.jpg---0---1530---24
GJ11102017RFFrame44800.jpg---6---1551---30
GJ08082017GLFrame12096.jpg---2---3414---24
GJ08082017GLFrame08376.jpg---2---3414---24
GJ03272021NHFrame14250.jpg---2---4251---30
GJ02202021YKFrame17550.jpg---4---1458---30
GJ09122017DTFrame60024.jpg---6---2604---24
GJ04142020FCFrame35370.jpg---0---2589---30
GJ03272021NHFrame102390.jpg---5---4251---30
GJ09212017JLFrame18648.jpg---4---1530---24
GJ06122017AMFrame39420.jpg---0---2220---30
GJ08082017GLFrame03072.jpg---1---3414---24
GJ05262020PHFrame10080.jpg---2---2607---30
GJ11302017AMFrame32784.jpg---0---2055---24
GJ08082017GLFrame77856.jpg---6---3414---24
GJ04242018RSFrame10824.jpg---3---2494---24
GJ10052017WSFrame08880.jpg---0---1697---24
GJ12062018LJFrame16320.jpg---3---1828---30
GJ10052017WSFrame26448.jpg---5---1697---24
GJ01142020JEFrame19680.jpg---3---2863---30
GJ11302017AMFrame26736.jpg---4---2055---24
GJ09112017KBFrame83640.jpg---6---2831---30
GJ01142020JEFrame04020.jpg---0---2863---30
GJ11302017AMFrame03072.jpg---2---2055---24
GJ02012018TLFrame16536.jpg---4---1952---24
GJ05202019HWFrame62640.jpg---4---3102---30
GJ04142020FCFrame16470.jpg---2---2589---30
GJ09122017DTFrame38424.jpg---0---2604---24
GJ09212017JLFrame04368.jpg---2---1530---24
GJ12212017MDFrame06384.jpg---2---2118---24
GJ08082017GLFrame50472.jpg---4---3414---24
GJ01182018MPFrame45912.jpg---5---2325---24
GJ10052017WSFrame38352.jpg---6---1697---24
GJ05262020PHFrame63090.jpg---0---2607---30
GJ01182018MPFrame10176.jpg---3---2325---24
GJ09212017JLFrame28728.jpg---5---1530---24
GJ03272021NHFrame03630.jpg---0---4251---30
GJ03132018JGFrame36840.jpg---6---1711---24
GJ04242018RSFrame07872.jpg---0---2494---24
GJ02092021CLFrame31020.jpg---4---2473---30
GJ03092021PFFrame01470.jpg---1---2943---30
GJ04242018RSFrame38952.jpg---5---2494---24
GJ01182018MPFrame15816.jpg---3---2325---24
GJ01232018JHFrame13776.jpg---3---1612---24
GJ12212017MDFrame48000.jpg---6---2118---24
GJ01282020JMFrame61530.jpg---5---3239---30
GJ09122017DTFrame21936.jpg---4---2604---24
GJ05262020PHFrame17760.jpg---3---2607---30
GJ10312017FSFrame31800.jpg---0---2301---24
GJ02092021CLFrame33870.jpg---4---2473---30
GJ01182018MPFrame50976.jpg---6---2325---24
GJ02012018TLFrame30048.jpg---5---1952---24
GJ10312017FSFrame00816.jpg---0---2301---24
GJ09262017PSFrame37344.jpg---5---2409---24
GJ04142020FCFrame70470.jpg---0---2589---30
GJ02202021YKFrame07050.jpg---3---1458---30
GJ09262017PSFrame10584.jpg---2---2409---24
GJ02012018TLFrame13080.jpg---3---1952---24
GJ12212017MDFrame16776.jpg---4---2118---24
GJ05292018RWFrame01656.jpg---1---1504---24
GJ01282020JMFrame86190.jpg---6---3239---30
GJ09112017KBFrame70470.jpg---5---2831---30
GJ09122017DTFrame46920.jpg---5---2604---24
GJ09112017KBFrame00030.jpg---0---2831---30
GJ01182018MPFrame11568.jpg---3---2325---24
GJ01232018JHFrame01184.jpg---1---1612---24
GJ02202021YKFrame08670.jpg---3---1458---30
GJ11302017AMFrame35208.jpg---5---2055---24
GJ05202019HWFrame51240.jpg---4---3102---30
GJ09112017DRFrame06360.jpg---2---2033---30
GJ01282020JMFrame33780.jpg---4---3239---30
GJ03132018JGFrame21768.jpg---4---1711---24
GJ07262018GBFrame23190.jpg---4---1775---30
GJ02012018TLFrame13200.jpg---3---1952---24
GJ05202019HWFrame38100.jpg---4---3102---30
GJ09112017KBFrame78570.jpg---6---2831---30
GJ04142020FCFrame21570.jpg---2---2589---30
GJ11302017AMFrame03768.jpg---2---2055---24
GJ05292018RWFrame03336.jpg---1---1504---24
GJ01282020JMFrame03630.jpg---1---3239---30
GJ01232018JHFrame09936.jpg---3---1612---24
GJ05262020PHFrame00930.jpg---1---2607---30
GJ01232018JHFrame06216.jpg---2---1612---24
GJ10052017WSFrame38428.jpg---6---1697---24
GJ05292018RWFrame05760.jpg---0---1504---24
GJ03092021PFFrame65790.jpg---5---2943---30
GJ09212017JLFrame21672.jpg---0---1530---24
GJ02092021CLFrame67710.jpg---6---2473---30
GJ01142020JEFrame79680.jpg---6---2863---30
GJ09112017KBFrame11400.jpg---2---2831---30
GJ06122017AMFrame64650.jpg---6---2220---30
GJ01142020JEFrame76920.jpg---5---2863---30
GJ01182018MPFrame07968.jpg---2---2325---24
GJ01182018MPFrame35952.jpg---5---2325---24
GJ04242018RSFrame40320.jpg---5---2494---24
GJ03092021PFFrame67680.jpg---5---2943---30
GJ01142020JEFrame69720.jpg---5---2863---30
GJ01282020JMFrame04470.jpg---1---3239---30
GJ01282020JMFrame20790.jpg---3---3239---30
GJ09122017DTFrame18600.jpg---3---2604---24
GJ02012018TLFrame18720.jpg---4---1952---24
GJ01282020JMFrame05130.jpg---1---3239---30
GJ09122017DTFrame61848.jpg---6---2604---24
GJ06122017AMFrame39480.jpg---0---2220---30
GJ04142020FCFrame73800.jpg---6---2589---30
GJ01142020JEFrame04710.jpg---0---2863---30
GJ09192017RMFrame37680.jpg---6---1643---24
GJ08082017GLFrame31296.jpg---3---3414---24
GJ09212017JLFrame06888.jpg---0---1530---24
GJ04142020FCFrame08790.jpg---0---2589---30
GJ02092021CLFrame01990.jpg---1---2473---30
GJ02092021CLFrame26340.jpg---0---2473---30
GJ09112017KBFrame48240.jpg---4---2831---30
GJ09112017DRFrame53910.jpg---0---2033---30
GJ05202019HWFrame31680.jpg---3---3102---30
GJ03132018JGFrame02880.jpg---0---1711---24
GJ01182018MPFrame01560.jpg---0---2325---24
GJ05262020PHFrame46320.jpg---5---2607---30
GJ03092021PFFrame23700.jpg---3---2943---30
GJ01282020JMFrame40920.jpg---4---3239---30
GJ02012018TLFrame21192.jpg---4---1952---24
GJ01182018MPFrame29976.jpg---5---2325---24
GJ02092021CLFrame59520.jpg---5---2473---30
GJ01142020JEFrame08640.jpg---2---2863---30
GJ03272021NHFrame41580.jpg---4---4251---30
GJ05262020PHFrame02010.jpg---0---2607---30
GJ02092021CLFrame53850.jpg---4---2473---30
GJ05202019HWFrame44940.jpg---4---3102---30
GJ09212017JLFrame35424.jpg---6---1530---24
GJ05262020PHFrame05220.jpg---2---2607---30
GJ05262020PHFrame06540.jpg---2---2607---30
GJ08082017GLFrame65640.jpg---5---3414---24
GJ07262018GBFrame15030.jpg---3---1775---30
GJ03092021PFFrame39510.jpg---4---2943---30
GJ05202019HWFrame58500.jpg---4---3102---30
GJ10312017FSFrame20160.jpg---0---2301---24
GJ05262020PHFrame05370.jpg---2---2607---30
GJ12062018LJFrame23280.jpg---4---1828---30
GJ04242018RSFrame09504.jpg---3---2494---24
GJ11102017RFFrame44900.jpg---6---1551---30
GJ12212017MDFrame48192.jpg---6---2118---24
GJ02202021YKFrame02700.jpg---2---1458---30
GJ02012018TLFrame13416.jpg---3---1952---24
GJ05262020PHFrame46410.jpg---5---2607---30
GJ05202019HWFrame66690.jpg---5---3102---30
GJ12062018LJFrame42450.jpg---5---1828---30
GJ09262017PSFrame50664.jpg---6---2409---24
GJ09122017DTFrame61776.jpg---6---2604---24
GJ09212017JLFrame02184.jpg---2---1530---24
GJ09192017RMFrame39168.jpg---6---1643---24
GJ09262017PSFrame13488.jpg---3---2409---24
GJ01182018MPFrame50256.jpg---6---2325---24
GJ09262017PSFrame48888.jpg---5---2409---24
GJ05202019HWFrame17400.jpg---2---3102---30
GJ03272021NHFrame73860.jpg---4---4251---30
GJ01182018MPFrame07896.jpg---2---2325---24
GJ09122017DTFrame34800.jpg---4---2604---24
GJ01182018MPFrame18096.jpg---0---2325---24
GJ10052017WSFrame37984.jpg---6---1697---24
GJ05202019HWFrame06180.jpg---0---3102---30
GJ02202021YKFrame29490.jpg---5---1458---30
GJ05202019HWFrame59940.jpg---4---3102---30
GJ11102017RFFrame06660.jpg---2---1551---30
GJ03272021NHFrame16200.jpg---2---4251---30
GJ12062018LJFrame14610.jpg---3---1828---30
GJ01142020JEFrame78450.jpg---0---2863---30
GJ03092021PFFrame76770.jpg---6---2943---30
GJ12212017MDFrame47160.jpg---0---2118---24
GJ10052017WSFrame23736.jpg---5---1697---24
GJ07262018GBFrame11820.jpg---0---1775---30
GJ12212017MDFrame00336.jpg---0---2118---24
GJ09192017RMFrame14304.jpg---0---1643---24
GJ09112017KBFrame34260.jpg---4---2831---30
GJ09192017RMFrame31080.jpg---5---1643---24
GJ08082017GLFrame58536.jpg---5---3414---24
GJ01142020JEFrame15090.jpg---2---2863---30
GJ03092021PFFrame48870.jpg---4---2943---30
GJ12212017MDFrame10200.jpg---3---2118---24
GJ09192017RMFrame36240.jpg---6---1643---24
GJ12212017MDFrame35928.jpg---0---2118---24
GJ11302017AMFrame09096.jpg---0---2055---24
GJ10052017WSFrame34776.jpg---5---1697---24
GJ01282020JMFrame24180.jpg---3---3239---30
GJ11102017RFFrame13190.jpg---3---1551---30
GJ11302017AMFrame45936.jpg---0---2055---24
GJ09262017PSFrame28968.jpg---4---2409---24
GJ01182018MPFrame05304.jpg---2---2325---24
GJ11302017AMFrame43800.jpg---5---2055---24
GJ11102017RFFrame44160.jpg---6---1551---30
GJ07262018GBFrame04380.jpg---2---1775---30
GJ12062018LJFrame10590.jpg---3---1828---30
GJ05262020PHFrame12180.jpg---3---2607---30
GJ09262017PSFrame01848.jpg---1---2409---24
GJ02202021YKFrame12660.jpg---0---1458---30
GJ09122017DTFrame52656.jpg---5---2604---24
GJ03132018JGFrame31248.jpg---5---1711---24
GJ09112017KBFrame10110.jpg---2---2831---30
GJ08082017GLFrame00408.jpg---1---3414---24
GJ02092021CLFrame24480.jpg---3---2473---30
GJ10312017FSFrame21480.jpg---4---2301---24
GJ10312017FSFrame05352.jpg---2---2301---24
GJ08082017GLFrame07488.jpg---0---3414---24
GJ02092021CLFrame02245.jpg---1---2473---30
GJ12212017MDFrame05640.jpg---2---2118---24
GJ04142020FCFrame11280.jpg---2---2589---30
GJ01282020JMFrame56340.jpg---0---3239---30
GJ01182018MPFrame13896.jpg---3---2325---24
GJ01232018JHFrame33936.jpg---5---1612---24
GJ08082017GLFrame81288.jpg---6---3414---24
GJ01142020JEFrame28980.jpg---0---2863---30
GJ04242018RSFrame17736.jpg---0---2494---24
GJ03272021NHFrame95370.jpg---5---4251---30
GJ04242018RSFrame20088.jpg---4---2494---24
GJ05202019HWFrame10530.jpg---0---3102---30
GJ09212017JLFrame07008.jpg---0---1530---24
GJ09212017JLFrame13800.jpg---4---1530---24
GJ11302017AMFrame47416.jpg---6---2055---24
GJ05202019HWFrame84780.jpg---6---3102---30
GJ01282020JMFrame91440.jpg---6---3239---30
GJ02012018TLFrame04104.jpg---0---1952---24
GJ06122017AMFrame01530.jpg---2---2220---30
GJ03092021PFFrame01560.jpg---1---2943---30
GJ01232018JHFrame13896.jpg---3---1612---24
GJ01282020JMFrame18690.jpg---3---3239---30
GJ06122017AMFrame25260.jpg---4---2220---30
GJ09112017KBFrame52290.jpg---4---2831---30
GJ05202019HWFrame90720.jpg---6---3102---30
GJ09212017JLFrame05568.jpg---2---1530---24
GJ02202021YKFrame24000.jpg---4---1458---30
GJ09112017KBFrame04380.jpg---1---2831---30
GJ09212017JLFrame30504.jpg---5---1530---24
GJ05202019HWFrame60210.jpg---4---3102---30
GJ07262018GBFrame11370.jpg---0---1775---30
GJ09192017RMFrame01056.jpg---2---1643---24
GJ12062018LJFrame20250.jpg---4---1828---30
GJ12212017MDFrame46152.jpg---5---2118---24
GJ05202019HWFrame58650.jpg---4---3102---30
GJ07262018GBFrame16590.jpg---3---1775---30
GJ09122017DTFrame02016.jpg---2---2604---24
GJ01142020JEFrame84840.jpg---6---2863---30
GJ08082017GLFrame74136.jpg---6---3414---24
GJ09112017KBFrame01140.jpg---1---2831---30
GJ06122017AMFrame34380.jpg---4---2220---30
GJ09112017DRFrame18900.jpg---4---2033---30
GJ11302017AMFrame00072.jpg---0---2055---24
GJ05202019HWFrame92130.jpg---6---3102---30
GJ05262020PHFrame02610.jpg---0---2607---30
GJ09262017PSFrame25368.jpg---4---2409---24
GJ02092021CLFrame52050.jpg---4---2473---30
GJ09212017JLFrame22296.jpg---5---1530---24
GJ04142020FCFrame74070.jpg---6---2589---30
GJ01142020JEFrame71040.jpg---5---2863---30
GJ01182018MPFrame21864.jpg---4---2325---24
GJ10052017WSFrame03624.jpg---2---1697---24
GJ01142020JEFrame28170.jpg---3---2863---30
GJ09212017JLFrame14904.jpg---4---1530---24
GJ03272021NHFrame01040.jpg---1---4251---30
GJ02092021CLFrame68190.jpg---6---2473---30
GJ05202019HWFrame04830.jpg---0---3102---30
GJ03092021PFFrame10140.jpg---2---2943---30
GJ05202019HWFrame09690.jpg---0---3102---30
GJ11302017AMFrame26592.jpg---4---2055---24
GJ03132018JGFrame24096.jpg---4---1711---24
GJ09112017DRFrame24240.jpg---4---2033---30
GJ06122017AMFrame26160.jpg---4---2220---30
GJ01232018JHFrame26544.jpg---5---1612---24
GJ07262018GBFrame31470.jpg---4---1775---30
GJ02092021CLFrame24900.jpg---3---2473---30
GJ11102017RFFrame18990.jpg---0---1551---30
GJ08082017GLFrame73200.jpg---0---3414---24
GJ10052017WSFrame40040.jpg---6---1697---24
GJ02092021CLFrame62100.jpg---5---2473---30
GJ04242018RSFrame12264.jpg---3---2494---24
GJ12212017MDFrame44880.jpg---5---2118---24
GJ02092021CLFrame01710.jpg---1---2473---30
GJ03272021NHFrame66030.jpg---4---4251---30
GJ09212017JLFrame16248.jpg---4---1530---24
GJ09122017DTFrame34632.jpg---4---2604---24
GJ05202019HWFrame32520.jpg---3---3102---30
GJ09212017JLFrame18576.jpg---4---1530---24
GJ09112017KBFrame80190.jpg---6---2831---30
GJ10312017FSFrame35784.jpg---5---2301---24
GJ04142020FCFrame11820.jpg---2---2589---30
GJ10312017FSFrame00144.jpg---0---2301---24
GJ01232018JHFrame00096.jpg---0---1612---24
GJ09112017DRFrame34590.jpg---4---2033---30
GJ01182018MPFrame35472.jpg---5---2325---24
GJ02092021CLFrame01775.jpg---1---2473---30
GJ09192017RMFrame09336.jpg---3---1643---24
GJ04142020FCFrame03015.jpg---1---2589---30
GJ01232018JHFrame06048.jpg---2---1612---24
GJ04242018RSFrame35376.jpg---5---2494---24
GJ05292018RWFrame06456.jpg---2---1504---24
GJ01142020JEFrame00180.jpg---1---2863---30
GJ02092021CLFrame72690.jpg---6---2473---30
GJ09192017RMFrame21984.jpg---4---1643---24
GJ01142020JEFrame47010.jpg---4---2863---30
GJ01282020JMFrame93870.jpg---6---3239---30
GJ08082017GLFrame59088.jpg---5---3414---24
GJ09112017KBFrame31470.jpg---0---2831---30
GJ03092021PFFrame85140.jpg---6---2943---30
GJ12212017MDFrame47040.jpg---0---2118---24
GJ10052017WSFrame26280.jpg---5---1697---24
GJ09262017PSFrame55608.jpg---6---2409---24
GJ09112017DRFrame39900.jpg---4---2033---30
GJ12062018LJFrame35310.jpg---5---1828---30
GJ12062018LJFrame27780.jpg---4---1828---30
GJ09112017KBFrame51360.jpg---4---2831---30
GJ01182018MPFrame00504.jpg---0---2325---24
GJ03092021PFFrame82350.jpg---6---2943---30
GJ09112017DRFrame00480.jpg---2---2033---30
GJ07262018GBFrame51720.jpg---6---1775---30
GJ09112017DRFrame13350.jpg---3---2033---30
GJ08082017GLFrame70104.jpg---5---3414---24
GJ09112017DRFrame35280.jpg---4---2033---30
GJ12062018LJFrame40350.jpg---5---1828---30
GJ02012018TLFrame07320.jpg---0---1952---24
GJ08082017GLFrame80472.jpg---6---3414---24
GJ04242018RSFrame05184.jpg---0---2494---24
GJ03092021PFFrame47550.jpg---4---2943---30
GJ02092021CLFrame01890.jpg---1---2473---30
GJ06122017AMFrame32850.jpg---4---2220---30
GJ05262020PHFrame13740.jpg---3---2607---30
GJ04242018RSFrame48864.jpg---5---2494---24
GJ11102017RFFrame11460.jpg---2---1551---30
GJ09112017DRFrame06450.jpg---2---2033---30
GJ09112017KBFrame03240.jpg---1---2831---30
GJ05292018RWFrame20184.jpg---4---1504---24
GJ01142020JEFrame39960.jpg---4---2863---30
GJ08082017GLFrame68184.jpg---5---3414---24
GJ04142020FCFrame62790.jpg---5---2589---30
GJ05202019HWFrame31170.jpg---3---3102---30
GJ05202019HWFrame01170.jpg---1---3102---30
GJ03272021NHFrame101010.jpg---5---4251---30
GJ03092021PFFrame09360.jpg---2---2943---30
GJ02092021CLFrame07530.jpg---2---2473---30
GJ02202021YKFrame15720.jpg---4---1458---30
GJ02012018TLFrame04080.jpg---0---1952---24
GJ01282020JMFrame40890.jpg---4---3239---30
GJ02092021CLFrame55560.jpg---5---2473---30
GJ05292018RWFrame22728.jpg---4---1504---24
GJ11302017AMFrame31512.jpg---4---2055---24
GJ05202019HWFrame63300.jpg---4---3102---30
GJ02092021CLFrame69510.jpg---6---2473---30
GJ03092021PFFrame19350.jpg---3---2943---30
GJ09212017JLFrame32760.jpg---0---1530---24
GJ04242018RSFrame40896.jpg---5---2494---24
GJ11102017RFFrame14280.jpg---3---1551---30
GJ02092021CLFrame02105.jpg---1---2473---30
GJ08082017GLFrame06288.jpg---0---3414---24
GJ09212017JLFrame18384.jpg---4---1530---24
GJ09112017KBFrame01350.jpg---1---2831---30
GJ08082017GLFrame59688.jpg---5---3414---24
GJ08082017GLFrame71856.jpg---5---3414---24
GJ05262020PHFrame01110.jpg---1---2607---30
GJ05202019HWFrame15360.jpg---2---3102---30
GJ01142020JEFrame08130.jpg---2---2863---30
GJ01232018JHFrame09024.jpg---3---1612---24
GJ05202019HWFrame00450.jpg---1---3102---30
GJ11102017RFFrame23400.jpg---4---1551---30
GJ01282020JMFrame13830.jpg---2---3239---30
GJ12062018LJFrame43260.jpg---5---1828---30
GJ12212017MDFrame36960.jpg---5---2118---24
GJ01142020JEFrame18210.jpg---0---2863---30
GJ06122017AMFrame62250.jpg---6---2220---30
GJ09112017KBFrame02190.jpg---1---2831---30
GJ09112017DRFrame02220.jpg---2---2033---30
GJ05292018RWFrame18120.jpg---4---1504---24
GJ10052017WSFrame32280.jpg---5---1697---24
GJ09112017KBFrame52650.jpg---0---2831---30
GJ05262020PHFrame72150.jpg---6---2607---30
GJ09112017DRFrame15390.jpg---3---2033---30
GJ04142020FCFrame49560.jpg---4---2589---30
GJ02012018TLFrame37176.jpg---5---1952---24
GJ09112017KBFrame49440.jpg---4---2831---30
GJ01182018MPFrame18192.jpg---0---2325---24
GJ02202021YKFrame16710.jpg---4---1458---30
GJ05262020PHFrame69000.jpg---6---2607---30
GJ03132018JGFrame03912.jpg---2---1711---24
GJ12212017MDFrame43920.jpg---5---2118---24
GJ08082017GLFrame61056.jpg---5---3414---24
GJ09262017PSFrame17496.jpg---3---2409---24
GJ01142020JEFrame09090.jpg---2---2863---30
GJ08082017GLFrame26304.jpg---3---3414---24
GJ09122017DTFrame01008.jpg---2---2604---24
GJ02012018TLFrame15864.jpg---4---1952---24
GJ09122017DTFrame37200.jpg---4---2604---24
GJ02202021YKFrame04140.jpg---2---1458---30
GJ02092021CLFrame62580.jpg---5---2473---30
GJ12212017MDFrame04728.jpg---2---2118---24
GJ01142020JEFrame15990.jpg---2---2863---30
GJ01142020JEFrame10320.jpg---2---2863---30
GJ02092021CLFrame01500.jpg---1---2473---30
GJ01282020JMFrame40980.jpg---4---3239---30
GJ05262020PHFrame53850.jpg---5---2607---30
GJ11102017RFFrame05970.jpg---2---1551---30
GJ05202019HWFrame21900.jpg---2---3102---30
GJ09192017RMFrame22704.jpg---0---1643---24
GJ01142020JEFrame39060.jpg---4---2863---30
GJ06122017AMFrame28170.jpg---4---2220---30
GJ05292018RWFrame20016.jpg---4---1504---24
GJ09112017DRFrame08100.jpg---2---2033---30
GJ02092021CLFrame68160.jpg---6---2473---30
GJ07262018GBFrame05940.jpg---2---1775---30
GJ05202019HWFrame40620.jpg---4---3102---30
GJ02012018TLFrame27168.jpg---5---1952---24
GJ03132018JGFrame25968.jpg---5---1711---24
GJ07262018GBFrame17670.jpg---3---1775---30
GJ08082017GLFrame58440.jpg---5---3414---24
GJ09112017KBFrame59010.jpg---5---2831---30
GJ07262018GBFrame42120.jpg---5---1775---30
GJ01182018MPFrame02904.jpg---2---2325---24
GJ05202019HWFrame02580.jpg---1---3102---30
GJ05292018RWFrame01704.jpg---1---1504---24
GJ02202021YKFrame09060.jpg---3---1458---30
GJ03132018JGFrame07224.jpg---2---1711---24
GJ04142020FCFrame43500.jpg---4---2589---30
GJ01142020JEFrame03030.jpg---0---2863---30
GJ07262018GBFrame18510.jpg---0---1775---30
GJ09112017DRFrame15300.jpg---3---2033---30
GJ03092021PFFrame37620.jpg---4---2943---30
GJ09112017KBFrame84420.jpg---6---2831---30
GJ01282020JMFrame81240.jpg---6---3239---30
GJ01182018MPFrame03288.jpg---2---2325---24
GJ05262020PHFrame01860.jpg---0---2607---30
GJ08082017GLFrame36192.jpg---4---3414---24
GJ09192017RMFrame37800.jpg---6---1643---24
GJ09112017KBFrame03660.jpg---1---2831---30
GJ09112017KBFrame04770.jpg---1---2831---30
GJ09262017PSFrame00840.jpg---1---2409---24
GJ09112017DRFrame55470.jpg---6---2033---30
GJ09112017KBFrame68100.jpg---5---2831---30
GJ01142020JEFrame65790.jpg---5---2863---30
GJ06122017AMFrame18780.jpg---3---2220---30
GJ05202019HWFrame44340.jpg---4---3102---30
GJ03092021PFFrame22650.jpg---3---2943---30
GJ09212017JLFrame00624.jpg---2---1530---24
GJ09112017DRFrame54090.jpg---0---2033---30
GJ01282020JMFrame23280.jpg---3---3239---30
GJ01282020JMFrame02640.jpg---1---3239---30
GJ05202019HWFrame22320.jpg---2---3102---30
GJ01182018MPFrame12432.jpg---3---2325---24
GJ01142020JEFrame00330.jpg---1---2863---30
GJ08082017GLFrame01488.jpg---1---3414---24
GJ10052017WSFrame38864.jpg---6---1697---24
GJ05262020PHFrame19710.jpg---0---2607---30
GJ09192017RMFrame07392.jpg---0---1643---24
GJ08082017GLFrame02472.jpg---1---3414---24
GJ03132018JGFrame02808.jpg---0---1711---24
GJ03092021PFFrame26910.jpg---3---2943---30
GJ07262018GBFrame42000.jpg---5---1775---30
GJ05202019HWFrame77940.jpg---5---3102---30
GJ01182018MPFrame53184.jpg---6---2325---24
GJ07262018GBFrame30600.jpg---4---1775---30
GJ01182018MPFrame51168.jpg---6---2325---24
GJ09112017DRFrame11460.jpg---3---2033---30
GJ05262020PHFrame05520.jpg---2---2607---30
GJ04142020FCFrame20730.jpg---2---2589---30
GJ01182018MPFrame40440.jpg---5---2325---24
GJ02012018TLFrame16392.jpg---4---1952---24
GJ10052017WSFrame39812.jpg---6---1697---24
GJ09212017JLFrame28704.jpg---5---1530---24
GJ10312017FSFrame50808.jpg---6---2301---24
GJ03132018JGFrame26448.jpg---5---1711---24
GJ01282020JMFrame04350.jpg---1---3239---30
GJ09122017DTFrame38736.jpg---0---2604---24
GJ03092021PFFrame68700.jpg---5---2943---30
GJ05262020PHFrame00220.jpg---1---2607---30
GJ09192017RMFrame27288.jpg---5---1643---24
GJ11302017AMFrame41472.jpg---5---2055---24
GJ01232018JHFrame03912.jpg---0---1612---24
GJ03132018JGFrame06216.jpg---2---1711---24
GJ01282020JMFrame27330.jpg---3---3239---30
GJ08082017GLFrame08760.jpg---2---3414---24
GJ04242018RSFrame49128.jpg---5---2494---24
GJ05292018RWFrame14808.jpg---3---1504---24
GJ11302017AMFrame24576.jpg---4---2055---24
GJ03092021PFFrame65670.jpg---5---2943---30
GJ12212017MDFrame10704.jpg---3---2118---24
GJ09212017JLFrame17040.jpg---4---1530---24
GJ09122017DTFrame38832.jpg---0---2604---24
GJ09192017RMFrame12960.jpg---3---1643---24
GJ03132018JGFrame08280.jpg---2---1711---24
GJ12062018LJFrame12450.jpg---3---1828---30
GJ11102017RFFrame15860.jpg---3---1551---30
GJ03092021PFFrame60000.jpg---0---2943---30
GJ04242018RSFrame29448.jpg---4---2494---24
GJ03272021NHFrame02055.jpg---1---4251---30
GJ03132018JGFrame06168.jpg---2---1711---24
GJ06122017AMFrame64350.jpg---6---2220---30
GJ09262017PSFrame20592.jpg---0---2409---24
GJ05262020PHFrame27150.jpg---4---2607---30
GJ09212017JLFrame33576.jpg---6---1530---24
GJ09262017PSFrame42000.jpg---5---2409---24
GJ09112017DRFrame00030.jpg---0---2033---30
GJ11102017RFFrame00630.jpg---1---1551---30
GJ12062018LJFrame26250.jpg---4---1828---30
GJ09212017JLFrame11832.jpg---3---1530---24
GJ02202021YKFrame27690.jpg---5---1458---30
GJ05202019HWFrame53910.jpg---4---3102---30
GJ02202021YKFrame10470.jpg---3---1458---30
GJ11302017AMFrame32784.jpg---0---2055---24
GJ03272021NHFrame17940.jpg---0---4251---30
GJ05262020PHFrame04200.jpg---2---2607---30
GJ03092021PFFrame34560.jpg---4---2943---30
GJ10312017FSFrame31872.jpg---0---2301---24
GJ03272021NHFrame23010.jpg---3---4251---30
GJ02092021CLFrame25680.jpg---3---2473---30
GJ09122017DTFrame61752.jpg---6---2604---24
GJ06122017AMFrame13020.jpg---2---2220---30
GJ03272021NHFrame14640.jpg---2---4251---30
GJ09262017PSFrame06024.jpg---2---2409---24
GJ12062018LJFrame12210.jpg---3---1828---30
GJ05292018RWFrame25608.jpg---0---1504---24
GJ09122017DTFrame04920.jpg---2---2604---24
GJ02202021YKFrame12000.jpg---0---1458---30
GJ08082017GLFrame34272.jpg---4---3414---24
GJ06122017AMFrame64410.jpg---6---2220---30
GJ04142020FCFrame40290.jpg---4---2589---30
GJ11102017RFFrame35910.jpg---5---1551---30
GJ02012018TLFrame31320.jpg---5---1952---24
GJ01282020JMFrame18900.jpg---3---3239---30
GJ09122017DTFrame62352.jpg---6---2604---24
GJ07262018GBFrame14280.jpg---3---1775---30
GJ08082017GLFrame00768.jpg---1---3414---24
GJ05262020PHFrame34620.jpg---4---2607---30
GJ07262018GBFrame03150.jpg---2---1775---30
GJ03092021PFFrame03300.jpg---0---2943---30
GJ09112017DRFrame11340.jpg---3---2033---30
GJ08082017GLFrame00984.jpg---1---3414---24
GJ01282020JMFrame14700.jpg---2---3239---30
GJ02092021CLFrame63750.jpg---5---2473---30
GJ05202019HWFrame06390.jpg---0---3102---30
GJ01182018MPFrame23616.jpg---4---2325---24
GJ01232018JHFrame19560.jpg---4---1612---24
GJ02092021CLFrame08820.jpg---2---2473---30
GJ02092021CLFrame67620.jpg---6---2473---30
GJ03132018JGFrame34680.jpg---5---1711---24
GJ05262020PHFrame01260.jpg---0---2607---30
GJ03092021PFFrame64020.jpg---5---2943---30
GJ12062018LJFrame52440.jpg---6---1828---30
GJ11302017AMFrame17712.jpg---3---2055---24
GJ09112017KBFrame22620.jpg---3---2831---30
GJ09262017PSFrame09072.jpg---2---2409---24
GJ05262020PHFrame09270.jpg---2---2607---30
GJ01232018JHFrame03512.jpg---1---1612---24
GJ02202021YKFrame00720.jpg---2---1458---30
GJ09192017RMFrame12576.jpg---3---1643---24
GJ03272021NHFrame09960.jpg---2---4251---30
GJ03272021NHFrame121800.jpg---6---4251---30
GJ01142020JEFrame57630.jpg---4---2863---30
GJ07262018GBFrame02880.jpg---2---1775---30
GJ01142020JEFrame83700.jpg---6---2863---30
GJ01282020JMFrame01320.jpg---1---3239---30
GJ05202019HWFrame48300.jpg---4---3102---30
GJ07262018GBFrame51270.jpg---6---1775---30
GJ08082017GLFrame29400.jpg---3---3414---24
GJ11102017RFFrame23610.jpg---4---1551---30
GJ10312017FSFrame23664.jpg---4---2301---24
GJ02202021YKFrame25680.jpg---4---1458---30
GJ12062018LJFrame11400.jpg---3---1828---30
GJ01182018MPFrame04056.jpg---2---2325---24
GJ09122017DTFrame58896.jpg---6---2604---24
GJ03092021PFFrame01170.jpg---1---2943---30
GJ07262018GBFrame34260.jpg---4---1775---30
GJ11102017RFFrame36090.jpg---5---1551---30
GJ10052017WSFrame23112.jpg---0---1697---24
GJ12062018LJFrame20280.jpg---4---1828---30
GJ03272021NHFrame36660.jpg---4---4251---30
GJ01142020JEFrame66390.jpg---5---2863---30
GJ09192017RMFrame20136.jpg---4---1643---24
GJ04142020FCFrame44580.jpg---4---2589---30
GJ09112017KBFrame11250.jpg---2---2831---30
GJ09192017RMFrame18240.jpg---4---1643---24
GJ04242018RSFrame18312.jpg---0---2494---24
GJ02092021CLFrame04680.jpg---0---2473---30
GJ01182018MPFrame46944.jpg---5---2325---24
GJ05202019HWFrame29940.jpg---3---3102---30
GJ09112017DRFrame54420.jpg---0---2033---30
GJ03132018JGFrame29424.jpg---5---1711---24
GJ04242018RSFrame22800.jpg---4---2494---24
GJ01182018MPFrame24048.jpg---4---2325---24
GJ01142020JEFrame02250.jpg---0---2863---30
GJ02092021CLFrame01325.jpg---1---2473---30
GJ02092021CLFrame30210.jpg---4---2473---30
GJ03132018JGFrame17904.jpg---4---1711---24
GJ02202021YKFrame25230.jpg---4---1458---30
GJ08082017GLFrame11112.jpg---2---3414---24
GJ12212017MDFrame30552.jpg---4---2118---24
GJ09212017JLFrame24960.jpg---5---1530---24
GJ05262020PHFrame37770.jpg---4---2607---30
GJ02012018TLFrame16560.jpg---4---1952---24
GJ05292018RWFrame23400.jpg---4---1504---24
GJ09112017KBFrame82500.jpg---6---2831---30
GJ01182018MPFrame12768.jpg---3---2325---24
GJ05262020PHFrame27390.jpg---4---2607---30
GJ09192017RMFrame15072.jpg---4---1643---24
GJ05292018RWFrame17472.jpg---0---1504---24
GJ01282020JMFrame88440.jpg---6---3239---30
GJ09122017DTFrame57192.jpg---6---2604---24
GJ05202019HWFrame91680.jpg---6---3102---30
GJ08082017GLFrame03216.jpg---1---3414---24
GJ09112017KBFrame81900.jpg---6---2831---30
GJ01232018JHFrame03128.jpg---1---1612---24
GJ01282020JMFrame23850.jpg---3---3239---30
GJ09212017JLFrame34872.jpg---6---1530---24
GJ01142020JEFrame26700.jpg---3---2863---30
GJ08082017GLFrame77088.jpg---6---3414---24
GJ04142020FCFrame41190.jpg---4---2589---30
GJ09112017KBFrame60990.jpg---5---2831---30
GJ09122017DTFrame19800.jpg---3---2604---24
GJ07262018GBFrame08490.jpg---2---1775---30
GJ06122017AMFrame62610.jpg---6---2220---30
GJ05202019HWFrame24360.jpg---2---3102---30
GJ02012018TLFrame27816.jpg---5---1952---24
GJ02092021CLFrame01275.jpg---1---2473---30
GJ02092021CLFrame01075.jpg---1---2473---30
GJ05202019HWFrame62490.jpg---4---3102---30
GJ05292018RWFrame14136.jpg---3---1504---24
GJ05262020PHFrame13980.jpg---3---2607---30
GJ09112017DRFrame54870.jpg---6---2033---30
GJ05292018RWFrame03504.jpg---1---1504---24
GJ09212017JLFrame07416.jpg---3---1530---24
GJ05202019HWFrame91980.jpg---6---3102---30
GJ03132018JGFrame13728.jpg---0---1711---24
GJ01142020JEFrame00600.jpg---1---2863---30
GJ01182018MPFrame23376.jpg---4---2325---24
GJ01282020JMFrame17940.jpg---0---3239---30
GJ10052017WSFrame20256.jpg---4---1697---24
GJ09192017RMFrame17400.jpg---4---1643---24
GJ01142020JEFrame47640.jpg---4---2863---30
GJ10052017WSFrame38304.jpg---6---1697---24
GJ06122017AMFrame09690.jpg---2---2220---30
GJ03092021PFFrame15030.jpg---2---2943---30
GJ07262018GBFrame34440.jpg---4---1775---30
GJ05292018RWFrame23784.jpg---4---1504---24
GJ02092021CLFrame00240.jpg---0---2473---30
GJ05202019HWFrame61350.jpg---4---3102---30
GJ04142020FCFrame53760.jpg---4---2589---30
GJ09112017KBFrame33270.jpg---4---2831---30
GJ08082017GLFrame32952.jpg---0---3414---24
GJ10312017FSFrame32088.jpg---0---2301---24
GJ09122017DTFrame57912.jpg---6---2604---24
GJ09122017DTFrame25152.jpg---4---2604---24
GJ04142020FCFrame72060.jpg---6---2589---30
GJ01232018JHFrame13536.jpg---3---1612---24
GJ04142020FCFrame55170.jpg---4---2589---30
GJ03092021PFFrame34680.jpg---4---2943---30
GJ10052017WSFrame38832.jpg---6---1697---24
GJ01282020JMFrame57240.jpg---5---3239---30
GJ10052017WSFrame15744.jpg---0---1697---24
GJ03272021NHFrame02790.jpg---0---4251---30
GJ09112017KBFrame76350.jpg---0---2831---30
GJ10312017FSFrame05856.jpg---2---2301---24
GJ06122017AMFrame39750.jpg---0---2220---30
GJ09212017JLFrame21504.jpg---0---1530---24
GJ03132018JGFrame28728.jpg---5---1711---24
GJ01182018MPFrame26016.jpg---4---2325---24
GJ04142020FCFrame60480.jpg---0---2589---30
GJ09212017JLFrame11184.jpg---3---1530---24
GJ02092021CLFrame62640.jpg---5---2473---30
GJ01182018MPFrame22320.jpg---4---2325---24
GJ03132018JGFrame19584.jpg---4---1711---24
GJ09112017KBFrame45030.jpg---4---2831---30
GJ09262017PSFrame35136.jpg---5---2409---24
GJ01142020JEFrame29040.jpg---0---2863---30
GJ05262020PHFrame12600.jpg---3---2607---30
GJ09112017KBFrame81540.jpg---6---2831---30
GJ02092021CLFrame01235.jpg---1---2473---30
GJ11302017AMFrame47856.jpg---6---2055---24
GJ05202019HWFrame03990.jpg---0---3102---30
GJ09112017DRFrame37740.jpg---4---2033---30
GJ10052017WSFrame22656.jpg---4---1697---24
GJ12212017MDFrame50424.jpg---6---2118---24
GJ09192017RMFrame24888.jpg---5---1643---24
GJ04142020FCFrame02940.jpg---1---2589---30
GJ07262018GBFrame13320.jpg---3---1775---30
GJ09192017RMFrame38472.jpg---6---1643---24
GJ05262020PHFrame01650.jpg---0---2607---30
GJ11302017AMFrame42600.jpg---5---2055---24
GJ03132018JGFrame09648.jpg---0---1711---24
GJ06122017AMFrame41460.jpg---5---2220---30
GJ03132018JGFrame30864.jpg---5---1711---24
GJ11102017RFFrame45960.jpg---6---1551---30
GJ09192017RMFrame37008.jpg---6---1643---24
GJ08082017GLFrame10608.jpg---2---3414---24
GJ01142020JEFrame72150.jpg---5---2863---30
GJ09122017DTFrame54504.jpg---5---2604---24
GJ01142020JEFrame60600.jpg---4---2863---30
GJ03092021PFFrame16320.jpg---2---2943---30
GJ11102017RFFrame10920.jpg---2---1551---30
GJ12062018LJFrame18300.jpg---0---1828---30
GJ05262020PHFrame41160.jpg---4---2607---30
GJ02092021CLFrame00990.jpg---1---2473---30
GJ01282020JMFrame86490.jpg---6---3239---30
GJ11102017RFFrame45190.jpg---6---1551---30
GJ05202019HWFrame15210.jpg---2---3102---30
GJ01142020JEFrame13740.jpg---2---2863---30
GJ11102017RFFrame00960.jpg---1---1551---30
GJ01282020JMFrame87540.jpg---6---3239---30
GJ07262018GBFrame10860.jpg---2---1775---30
GJ09112017DRFrame32670.jpg---4---2033---30
GJ01282020JMFrame79860.jpg---6---3239---30
GJ02012018TLFrame19584.jpg---4---1952---24
GJ08082017GLFrame78264.jpg---6---3414---24
GJ07262018GBFrame19440.jpg---0---1775---30
GJ09112017DRFrame18420.jpg---0---2033---30
GJ09112017KBFrame68280.jpg---5---2831---30
GJ04242018RSFrame35256.jpg---5---2494---24
GJ02202021YKFrame08340.jpg---3---1458---30
GJ01142020JEFrame83850.jpg---6---2863---30
GJ10312017FSFrame16680.jpg---3---2301---24
GJ07262018GBFrame52080.jpg---6---1775---30
GJ05262020PHFrame19320.jpg---0---2607---30
GJ05202019HWFrame34320.jpg---3---3102---30
GJ02202021YKFrame01530.jpg---2---1458---30
GJ09122017DTFrame16200.jpg---3---2604---24
GJ09212017JLFrame04104.jpg---2---1530---24
GJ03092021PFFrame58710.jpg---4---2943---30
GJ09212017JLFrame35160.jpg---6---1530---24
GJ07262018GBFrame52800.jpg---6---1775---30
GJ02092021CLFrame37440.jpg---4---2473---30
GJ12212017MDFrame07152.jpg---2---2118---24
GJ03092021PFFrame39390.jpg---4---2943---30
GJ08082017GLFrame00528.jpg---1---3414---24
GJ03132018JGFrame35040.jpg---0---1711---24
GJ06122017AMFrame62730.jpg---6---2220---30
GJ10052017WSFrame27912.jpg---5---1697---24
GJ08082017GLFrame78240.jpg---6---3414---24
GJ09112017DRFrame37320.jpg---4---2033---30
GJ11102017RFFrame45300.jpg---6---1551---30
GJ05292018RWFrame13440.jpg---3---1504---24
GJ05202019HWFrame35520.jpg---3---3102---30
GJ09122017DTFrame36576.jpg---4---2604---24
GJ12062018LJFrame39810.jpg---5---1828---30
GJ07262018GBFrame13860.jpg---3---1775---30
GJ02092021CLFrame02100.jpg---1---2473---30
GJ10312017FSFrame00408.jpg---0---2301---24
GJ03092021PFFrame01140.jpg---1---2943---30
GJ01282020JMFrame33450.jpg---4---3239---30
GJ01142020JEFrame79530.jpg---6---2863---30
GJ02202021YKFrame22470.jpg---4---1458---30
GJ11302017AMFrame18624.jpg---0---2055---24
GJ05292018RWFrame13320.jpg---3---1504---24
GJ09192017RMFrame31752.jpg---5---1643---24
GJ01232018JHFrame01944.jpg---1---1612---24
GJ08082017GLFrame81696.jpg---6---3414---24
GJ01142020JEFrame21540.jpg---3---2863---30
GJ07262018GBFrame48630.jpg---0---1775---30
GJ01142020JEFrame18030.jpg---0---2863---30
GJ01232018JHFrame36600.jpg---6---1612---24
GJ05262020PHFrame06300.jpg---2---2607---30
GJ05292018RWFrame02208.jpg---1---1504---24
GJ01182018MPFrame08688.jpg---3---2325---24
GJ08082017GLFrame26016.jpg---3---3414---24
GJ02202021YKFrame05400.jpg---2---1458---30
GJ02202021YKFrame08280.jpg---3---1458---30
GJ09112017KBFrame38700.jpg---4---2831---30
GJ09112017KBFrame26430.jpg---3---2831---30
GJ10312017FSFrame14016.jpg---3---2301---24
GJ10052017WSFrame39416.jpg---6---1697---24
GJ11302017AMFrame47424.jpg---6---2055---24
GJ12212017MDFrame46824.jpg---0---2118---24
GJ03132018JGFrame26088.jpg---5---1711---24
GJ05262020PHFrame16470.jpg---3---2607---30
GJ01182018MPFrame50808.jpg---6---2325---24
GJ03272021NHFrame110580.jpg---5---4251---30
GJ05202019HWFrame47640.jpg---4---3102---30
GJ05292018RWFrame24384.jpg---4---1504---24
GJ01282020JMFrame16230.jpg---2---3239---30
GJ09262017PSFrame34536.jpg---0---2409---24
GJ03272021NHFrame53580.jpg---4---4251---30
GJ08082017GLFrame23808.jpg---3---3414---24
GJ08082017GLFrame31104.jpg---3---3414---24
GJ01142020JEFrame00875.jpg---1---2863---30
GJ10312017FSFrame51576.jpg---6---2301---24
GJ05262020PHFrame25050.jpg---4---2607---30
GJ09122017DTFrame12144.jpg---3---2604---24
GJ01182018MPFrame01488.jpg---0---2325---24
GJ07262018GBFrame21300.jpg---4---1775---30
GJ02092021CLFrame26370.jpg---0---2473---30
GJ01282020JMFrame70920.jpg---5---3239---30
GJ03272021NHFrame105090.jpg---5---4251---30
GJ04242018RSFrame39360.jpg---5---2494---24
GJ12212017MDFrame20904.jpg---4---2118---24
GJ05202019HWFrame75810.jpg---5---3102---30
GJ01282020JMFrame20520.jpg---3---3239---30
GJ04242018RSFrame12480.jpg---3---2494---24
GJ07262018GBFrame46530.jpg---5---1775---30
GJ04142020FCFrame66600.jpg---5---2589---30
GJ09112017KBFrame11730.jpg---2---2831---30
GJ01142020JEFrame45930.jpg---4---2863---30
GJ02012018TLFrame20568.jpg---4---1952---24
GJ03272021NHFrame120930.jpg---6---4251---30
GJ09112017DRFrame60330.jpg---6---2033---30
GJ02012018TLFrame31800.jpg---5---1952---24
GJ11102017RFFrame40710.jpg---5---1551---30
GJ06122017AMFrame43080.jpg---5---2220---30
GJ12062018LJFrame00150.jpg---0---1828---30
GJ11302017AMFrame42576.jpg---5---2055---24
GJ09262017PSFrame42360.jpg---5---2409---24
GJ06122017AMFrame21720.jpg---3---2220---30
GJ12212017MDFrame12192.jpg---3---2118---24
GJ07262018GBFrame29910.jpg---4---1775---30
GJ05202019HWFrame53520.jpg---4---3102---30
GJ09212017JLFrame32568.jpg---5---1530---24
GJ09262017PSFrame25944.jpg---4---2409---24
GJ02092021CLFrame49620.jpg---4---2473---30
GJ01142020JEFrame84390.jpg---6---2863---30
GJ01182018MPFrame18096.jpg---0---2325---24
GJ01182018MPFrame25656.jpg---4---2325---24
GJ12062018LJFrame35640.jpg---5---1828---30
GJ06122017AMFrame50970.jpg---5---2220---30
GJ05262020PHFrame27660.jpg---4---2607---30
GJ02092021CLFrame72720.jpg---6---2473---30
GJ11302017AMFrame19680.jpg---4---2055---24
GJ02012018TLFrame34488.jpg---5---1952---24
GJ04242018RSFrame39744.jpg---5---2494---24
GJ05202019HWFrame06510.jpg---0---3102---30
GJ09192017RMFrame39264.jpg---6---1643---24
GJ12062018LJFrame33720.jpg---0---1828---30
GJ09212017JLFrame12336.jpg---0---1530---24
GJ08082017GLFrame25560.jpg---3---3414---24
GJ03272021NHFrame19410.jpg---3---4251---30
GJ04242018RSFrame46584.jpg---5---2494---24
GJ01142020JEFrame44160.jpg---4---2863---30
GJ01282020JMFrame00120.jpg---0---3239---30
GJ03132018JGFrame18024.jpg---4---1711---24
GJ09122017DTFrame16392.jpg---3---2604---24
GJ08082017GLFrame63912.jpg---5---3414---24
GJ03272021NHFrame17520.jpg---2---4251---30
GJ04142020FCFrame02045.jpg---1---2589---30
GJ10052017WSFrame11496.jpg---3---1697---24
GJ06122017AMFrame39810.jpg---0---2220---30
GJ03272021NHFrame118050.jpg---0---4251---30
GJ02202021YKFrame22740.jpg---4---1458---30
GJ08082017GLFrame29832.jpg---3---3414---24
GJ09212017JLFrame08424.jpg---3---1530---24
GJ09212017JLFrame09288.jpg---3---1530---24
GJ12212017MDFrame49656.jpg---6---2118---24
GJ08082017GLFrame02208.jpg---1---3414---24
GJ08082017GLFrame70704.jpg---5---3414---24
GJ06122017AMFrame48390.jpg---5---2220---30
GJ11102017RFFrame44820.jpg---6---1551---30
GJ04142020FCFrame04290.jpg---1---2589---30
GJ02092021CLFrame61290.jpg---5---2473---30
GJ03092021PFFrame00240.jpg---1---2943---30
GJ06122017AMFrame65670.jpg---6---2220---30
GJ05202019HWFrame82680.jpg---5---3102---30
GJ09112017KBFrame60810.jpg---5---2831---30
GJ10052017WSFrame02952.jpg---2---1697---24
GJ10052017WSFrame11520.jpg---3---1697---24
GJ03092021PFFrame52770.jpg---4---2943---30
GJ09112017DRFrame51870.jpg---5---2033---30
GJ07262018GBFrame47250.jpg---5---1775---30
GJ09262017PSFrame04776.jpg---2---2409---24
GJ03272021NHFrame124230.jpg---6---4251---30
GJ06122017AMFrame34740.jpg---4---2220---30
GJ03132018JGFrame37344.jpg---6---1711---24
GJ05202019HWFrame10380.jpg---0---3102---30
GJ02202021YKFrame01440.jpg---2---1458---30
GJ11102017RFFrame01620.jpg---1---1551---30
GJ01232018JHFrame17592.jpg---4---1612---24
GJ10052017WSFrame16224.jpg---0---1697---24
GJ10312017FSFrame03168.jpg---2---2301---24
GJ07262018GBFrame14490.jpg---3---1775---30
GJ09212017JLFrame13752.jpg---4---1530---24
GJ05262020PHFrame00330.jpg---1---2607---30
GJ03132018JGFrame16104.jpg---0---1711---24
GJ02012018TLFrame36000.jpg---5---1952---24
GJ01282020JMFrame37410.jpg---4---3239---30
GJ09122017DTFrame23880.jpg---4---2604---24
GJ01232018JHFrame01316.jpg---1---1612---24
GJ09192017RMFrame10800.jpg---3---1643---24
GJ01282020JMFrame20070.jpg---3---3239---30
GJ03132018JGFrame05856.jpg---2---1711---24
GJ12062018LJFrame27180.jpg---4---1828---30
GJ05262020PHFrame44310.jpg---5---2607---30
GJ01182018MPFrame31464.jpg---5---2325---24
GJ08082017GLFrame04656.jpg---0---3414---24
GJ05202019HWFrame35010.jpg---3---3102---30
GJ02012018TLFrame12744.jpg---3---1952---24
GJ09192017RMFrame22776.jpg---0---1643---24
GJ05292018RWFrame24936.jpg---4---1504---24
GJ04242018RSFrame22824.jpg---4---2494---24
GJ12062018LJFrame02820.jpg---2---1828---30
GJ11302017AMFrame38880.jpg---5---2055---24
GJ12212017MDFrame24912.jpg---4---2118---24
GJ09192017RMFrame22728.jpg---0---1643---24
GJ04142020FCFrame35730.jpg---0---2589---30
GJ02092021CLFrame36690.jpg---4---2473---30
GJ05292018RWFrame00720.jpg---1---1504---24
GJ10312017FSFrame03336.jpg---2---2301---24
GJ12212017MDFrame43272.jpg---5---2118---24
GJ09262017PSFrame22920.jpg---0---2409---24
GJ02202021YKFrame14130.jpg---4---1458---30
GJ01232018JHFrame15816.jpg---4---1612---24
GJ08082017GLFrame13536.jpg---2---3414---24
GJ04142020FCFrame45840.jpg---4---2589---30
GJ09212017JLFrame04440.jpg---2---1530---24
GJ04142020FCFrame20250.jpg---2---2589---30
GJ12062018LJFrame49260.jpg---6---1828---30
GJ01282020JMFrame73350.jpg---5---3239---30
GJ02092021CLFrame72180.jpg---6---2473---30
GJ03272021NHFrame09630.jpg---2---4251---30
GJ09262017PSFrame57216.jpg---6---2409---24
GJ03272021NHFrame123120.jpg---6---4251---30
GJ01232018JHFrame02640.jpg---1---1612---24
GJ03272021NHFrame01690.jpg---1---4251---30
GJ11102017RFFrame19260.jpg---0---1551---30
GJ02012018TLFrame15552.jpg---4---1952---24
GJ02202021YKFrame09510.jpg---3---1458---30
GJ01232018JHFrame35880.jpg---6---1612---24
GJ11102017RFFrame43170.jpg---0---1551---30
GJ12212017MDFrame00168.jpg---0---2118---24
GJ04142020FCFrame73020.jpg---6---2589---30
GJ05292018RWFrame05016.jpg---0---1504---24
GJ03092021PFFrame01055.jpg---1---2943---30
GJ09262017PSFrame34440.jpg---0---2409---24
GJ07262018GBFrame08910.jpg---2---1775---30
GJ05292018RWFrame09792.jpg---2---1504---24
GJ09192017RMFrame38760.jpg---6---1643---24
GJ04142020FCFrame24090.jpg---3---2589---30
GJ08082017GLFrame02088.jpg---1---3414---24
GJ05292018RWFrame09648.jpg---2---1504---24
GJ06122017AMFrame26430.jpg---4---2220---30
GJ11302017AMFrame16152.jpg---3---2055---24
GJ09192017RMFrame35376.jpg---6---1643---24
GJ06122017AMFrame08130.jpg---2---2220---30
GJ12062018LJFrame14400.jpg---3---1828---30
GJ04142020FCFrame04235.jpg---1---2589---30
GJ01142020JEFrame27600.jpg---3---2863---30
GJ03092021PFFrame01400.jpg---1---2943---30
GJ05292018RWFrame21792.jpg---4---1504---24
GJ03272021NHFrame122790.jpg---6---4251---30
GJ03092021PFFrame34080.jpg---4---2943---30
GJ02202021YKFrame02190.jpg---2---1458---30
GJ01232018JHFrame06120.jpg---2---1612---24
GJ02092021CLFrame42960.jpg---4---2473---30
GJ11302017AMFrame19200.jpg---4---2055---24
GJ05262020PHFrame01710.jpg---0---2607---30
GJ09122017DTFrame38904.jpg---0---2604---24
GJ09122017DTFrame34680.jpg---4---2604---24
GJ09122017DTFrame06888.jpg---2---2604---24
GJ09212017JLFrame08184.jpg---3---1530---24
GJ01282020JMFrame67830.jpg---5---3239---30
GJ03132018JGFrame25464.jpg---5---1711---24
GJ03132018JGFrame36792.jpg---6---1711---24
GJ09192017RMFrame34248.jpg---5---1643---24
GJ05262020PHFrame57000.jpg---5---2607---30
GJ12062018LJFrame16680.jpg---3---1828---30
GJ06122017AMFrame21360.jpg---3---2220---30
GJ02202021YKFrame22950.jpg---4---1458---30
GJ05262020PHFrame76830.jpg---6---2607---30
GJ10052017WSFrame25320.jpg---5---1697---24
GJ05202019HWFrame16140.jpg---2---3102---30
GJ10052017WSFrame36432.jpg---5---1697---24
GJ09122017DTFrame55512.jpg---5---2604---24
GJ11102017RFFrame13690.jpg---3---1551---30
GJ09192017RMFrame06744.jpg---2---1643---24
GJ03092021PFFrame65700.jpg---5---2943---30
GJ01232018JHFrame08160.jpg---0---1612---24
GJ03272021NHFrame125190.jpg---6---4251---30
GJ05202019HWFrame01650.jpg---1---3102---30
GJ12212017MDFrame13392.jpg---0---2118---24
GJ05292018RWFrame25392.jpg---4---1504---24
GJ09192017RMFrame20232.jpg---4---1643---24
GJ01142020JEFrame78720.jpg---0---2863---30
GJ03132018JGFrame02712.jpg---0---1711---24
GJ01142020JEFrame80460.jpg---6---2863---30
GJ09192017RMFrame31968.jpg---5---1643---24
GJ06122017AMFrame20070.jpg---3---2220---30
GJ04142020FCFrame24510.jpg---3---2589---30
GJ01142020JEFrame00115.jpg---1---2863---30
GJ02092021CLFrame10920.jpg---2---2473---30
GJ01232018JHFrame35928.jpg---6---1612---24
GJ10052017WSFrame15240.jpg---3---1697---24
GJ06122017AMFrame36330.jpg---4---2220---30
GJ07262018GBFrame28260.jpg---4---1775---30
GJ10052017WSFrame15696.jpg---0---1697---24
GJ12062018LJFrame08490.jpg---2---1828---30
GJ05202019HWFrame11130.jpg---0---3102---30
GJ02202021YKFrame07800.jpg---3---1458---30
GJ03132018JGFrame04224.jpg---2---1711---24
GJ08082017GLFrame62400.jpg---5---3414---24
GJ12062018LJFrame08220.jpg---2---1828---30
GJ03132018JGFrame02496.jpg---0---1711---24
GJ01182018MPFrame04584.jpg---2---2325---24
GJ11302017AMFrame48012.jpg---6---2055---24
GJ09192017RMFrame22296.jpg---0---1643---24
GJ03272021NHFrame00545.jpg---1---4251---30
GJ10052017WSFrame02208.jpg---2---1697---24
GJ04142020FCFrame73590.jpg---6---2589---30
GJ01232018JHFrame34032.jpg---0---1612---24
GJ05292018RWFrame11856.jpg---3---1504---24
GJ04142020FCFrame63690.jpg---5---2589---30
GJ09212017JLFrame04728.jpg---2---1530---24
GJ04242018RSFrame17448.jpg---0---2494---24
GJ02012018TLFrame16128.jpg---4---1952---24
GJ01142020JEFrame01705.jpg---1---2863---30
GJ05292018RWFrame17520.jpg---0---1504---24
GJ10312017FSFrame00816.jpg---0---2301---24
GJ09262017PSFrame01652.jpg---1---2409---24
GJ02202021YKFrame10050.jpg---3---1458---30
GJ09112017KBFrame49740.jpg---4---2831---30
GJ03132018JGFrame21648.jpg---4---1711---24
GJ12062018LJFrame14880.jpg---3---1828---30
GJ02092021CLFrame07200.jpg---2---2473---30
GJ09122017DTFrame33648.jpg---4---2604---24
GJ12062018LJFrame02850.jpg---2---1828---30
GJ01232018JHFrame14064.jpg---3---1612---24
GJ01282020JMFrame03840.jpg---1---3239---30
GJ02092021CLFrame12300.jpg---2---2473---30
GJ10312017FSFrame01800.jpg---2---2301---24
GJ08082017GLFrame29088.jpg---3---3414---24
GJ07262018GBFrame48990.jpg---0---1775---30
GJ03272021NHFrame27720.jpg---3---4251---30
GJ01182018MPFrame03240.jpg---2---2325---24
GJ05262020PHFrame64530.jpg---6---2607---30
GJ01282020JMFrame73470.jpg---5---3239---30
GJ05202019HWFrame57840.jpg---4---3102---30
GJ04242018RSFrame19512.jpg---4---2494---24
GJ09262017PSFrame03600.jpg---0---2409---24
GJ08082017GLFrame02376.jpg---1---3414---24
GJ07262018GBFrame48900.jpg---0---1775---30
GJ01282020JMFrame55140.jpg---4---3239---30
GJ11102017RFFrame15510.jpg---3---1551---30
GJ02092021CLFrame03540.jpg---0---2473---30
GJ05202019HWFrame24450.jpg---2---3102---30
GJ01232018JHFrame36120.jpg---6---1612---24
GJ01232018JHFrame32712.jpg---5---1612---24
GJ01282020JMFrame70440.jpg---5---3239---30
GJ09262017PSFrame09432.jpg---2---2409---24
GJ09212017JLFrame32760.jpg---0---1530---24
GJ03092021PFFrame60000.jpg---0---2943---30
GJ01232018JHFrame04344.jpg---2---1612---24
GJ01232018JHFrame05472.jpg---2---1612---24
GJ09192017RMFrame13752.jpg---0---1643---24
GJ12062018LJFrame49290.jpg---6---1828---30
GJ02092021CLFrame30090.jpg---4---2473---30
GJ03092021PFFrame85410.jpg---6---2943---30
GJ05202019HWFrame63990.jpg---4---3102---30
GJ10052017WSFrame06072.jpg---2---1697---24
GJ05202019HWFrame01530.jpg---1---3102---30
GJ02092021CLFrame60000.jpg---5---2473---30
GJ05262020PHFrame03720.jpg---0---2607---30
GJ05262020PHFrame73620.jpg---6---2607---30
GJ02012018TLFrame17208.jpg---4---1952---24
GJ01282020JMFrame03720.jpg---1---3239---30
GJ03272021NHFrame71670.jpg---4---4251---30
GJ09122017DTFrame56784.jpg---6---2604---24
GJ12062018LJFrame45870.jpg---0---1828---30
GJ11102017RFFrame02070.jpg---1---1551---30
GJ03272021NHFrame05790.jpg---2---4251---30
GJ05262020PHFrame12300.jpg---3---2607---30
GJ09212017JLFrame33840.jpg---6---1530---24
GJ04142020FCFrame70950.jpg---6---2589---30
GJ09112017KBFrame66810.jpg---5---2831---30
GJ02092021CLFrame13230.jpg---2---2473---30
GJ05292018RWFrame08520.jpg---2---1504---24
GJ09112017KBFrame12330.jpg---2---2831---30
GJ12062018LJFrame51270.jpg---6---1828---30
GJ05202019HWFrame27150.jpg---3---3102---30
GJ07262018GBFrame40230.jpg---5---1775---30
GJ02092021CLFrame18930.jpg---3---2473---30
GJ04142020FCFrame02655.jpg---1---2589---30
GJ06122017AMFrame06330.jpg---2---2220---30
GJ10312017FSFrame48840.jpg---5---2301---24
GJ04242018RSFrame08880.jpg---0---2494---24
GJ05292018RWFrame17712.jpg---0---1504---24
GJ01142020JEFrame81840.jpg---6---2863---30
GJ07262018GBFrame44160.jpg---5---1775---30
GJ10052017WSFrame00792.jpg---2---1697---24
GJ03092021PFFrame05640.jpg---2---2943---30
GJ11102017RFFrame02250.jpg---1---1551---30
GJ07262018GBFrame49710.jpg---6---1775---30
GJ10312017FSFrame11976.jpg---3---2301---24
GJ08082017GLFrame05616.jpg---0---3414---24
GJ03132018JGFrame33552.jpg---5---1711---24
GJ05292018RWFrame16656.jpg---0---1504---24
GJ09112017DRFrame00300.jpg---0---2033---30
GJ11302017AMFrame32856.jpg---0---2055---24
GJ03092021PFFrame71640.jpg---5---2943---30
GJ09112017KBFrame76350.jpg---0---2831---30
GJ10052017WSFrame23400.jpg---5---1697---24
GJ01232018JHFrame15984.jpg---4---1612---24
GJ09212017JLFrame22944.jpg---5---1530---24
GJ09192017RMFrame06552.jpg---2---1643---24
GJ09112017DRFrame04470.jpg---2---2033---30
GJ11302017AMFrame16536.jpg---3---2055---24
GJ09262017PSFrame00460.jpg---1---2409---24
GJ09212017JLFrame26424.jpg---5---1530---24
GJ08082017GLFrame16704.jpg---2---3414---24
GJ01182018MPFrame15864.jpg---3---2325---24
GJ02202021YKFrame11400.jpg---0---1458---30
GJ01142020JEFrame80910.jpg---6---2863---30
GJ09112017KBFrame29220.jpg---3---2831---30
GJ08082017GLFrame06504.jpg---0---3414---24
GJ01232018JHFrame37080.jpg---6---1612---24
GJ08082017GLFrame09816.jpg---2---3414---24
GJ05262020PHFrame38250.jpg---4---2607---30
GJ05262020PHFrame00835.jpg---1---2607---30
GJ01182018MPFrame22440.jpg---4---2325---24
GJ12062018LJFrame37830.jpg---5---1828---30
GJ02092021CLFrame72960.jpg---6---2473---30
GJ03092021PFFrame18600.jpg---3---2943---30
GJ05292018RWFrame14712.jpg---3---1504---24
GJ05202019HWFrame80850.jpg---5---3102---30
GJ04242018RSFrame25608.jpg---4---2494---24
GJ03092021PFFrame20460.jpg---3---2943---30
GJ05292018RWFrame17616.jpg---0---1504---24
GJ09122017DTFrame38568.jpg---0---2604---24
GJ09192017RMFrame17040.jpg---4---1643---24
GJ01182018MPFrame04968.jpg---2---2325---24
GJ12212017MDFrame48672.jpg---6---2118---24
GJ09262017PSFrame08304.jpg---2---2409---24
GJ10052017WSFrame09528.jpg---3---1697---24
GJ05292018RWFrame09120.jpg---2---1504---24
GJ06122017AMFrame22680.jpg---0---2220---30
GJ09192017RMFrame11736.jpg---3---1643---24
GJ04142020FCFrame20520.jpg---2---2589---30
GJ05262020PHFrame64410.jpg---6---2607---30
GJ09112017KBFrame04590.jpg---1---2831---30
GJ05202019HWFrame52800.jpg---4---3102---30
GJ02012018TLFrame11640.jpg---3---1952---24
GJ09112017KBFrame41970.jpg---4---2831---30
GJ05202019HWFrame22620.jpg---2---3102---30
GJ09122017DTFrame16104.jpg---3---2604---24
GJ09192017RMFrame36072.jpg---6---1643---24
GJ09192017RMFrame22392.jpg---0---1643---24
GJ01182018MPFrame07176.jpg---2---2325---24
GJ04242018RSFrame11424.jpg---3---2494---24
GJ02092021CLFrame65760.jpg---0---2473---30
GJ09112017DRFrame18510.jpg---0---2033---30
GJ01232018JHFrame00216.jpg---0---1612---24
GJ03092021PFFrame05070.jpg---0---2943---30
GJ09192017RMFrame23760.jpg---5---1643---24
GJ05292018RWFrame05592.jpg---0---1504---24
GJ02092021CLFrame18810.jpg---3---2473---30
GJ10052017WSFrame08184.jpg---2---1697---24
GJ09122017DTFrame45408.jpg---5---2604---24
GJ12062018LJFrame45720.jpg---0---1828---30
GJ09112017DRFrame30330.jpg---4---2033---30
GJ11102017RFFrame16200.jpg---0---1551---30
GJ01282020JMFrame58920.jpg---5---3239---30
GJ01232018JHFrame04584.jpg---2---1612---24
GJ10312017FSFrame29616.jpg---4---2301---24
GJ07262018GBFrame49680.jpg---6---1775---30
GJ10312017FSFrame30240.jpg---4---2301---24
GJ07262018GBFrame30150.jpg---4---1775---30
GJ01142020JEFrame80850.jpg---6---2863---30
GJ01232018JHFrame01328.jpg---1---1612---24
GJ03092021PFFrame08940.jpg---2---2943---30
GJ10052017WSFrame26568.jpg---5---1697---24
GJ09262017PSFrame03312.jpg---0---2409---24
GJ09122017DTFrame35832.jpg---4---2604---24
GJ08082017GLFrame25752.jpg---3---3414---24
GJ12062018LJFrame43950.jpg---5---1828---30
GJ03092021PFFrame00235.jpg---1---2943---30
GJ02092021CLFrame04170.jpg---0---2473---30
GJ06122017AMFrame63270.jpg---6---2220---30
GJ09262017PSFrame02372.jpg---1---2409---24
GJ12212017MDFrame41784.jpg---5---2118---24
GJ09112017DRFrame58680.jpg---6---2033---30
GJ02092021CLFrame23310.jpg---3---2473---30
GJ01282020JMFrame07530.jpg---2---3239---30
GJ09112017KBFrame14370.jpg---2---2831---30
GJ11302017AMFrame07872.jpg---2---2055---24
GJ12212017MDFrame03384.jpg---2---2118---24
GJ05202019HWFrame64170.jpg---4---3102---30
GJ05292018RWFrame11904.jpg---3---1504---24
GJ10052017WSFrame14616.jpg---3---1697---24
GJ12212017MDFrame10440.jpg---3---2118---24
GJ10052017WSFrame09144.jpg---0---1697---24
GJ03272021NHFrame36480.jpg---4---4251---30
GJ09262017PSFrame44736.jpg---5---2409---24
GJ10312017FSFrame20160.jpg---0---2301---24
GJ11102017RFFrame00360.jpg---0---1551---30
GJ01232018JHFrame22296.jpg---4---1612---24
GJ12062018LJFrame47220.jpg---6---1828---30
GJ05202019HWFrame62850.jpg---4---3102---30
GJ01232018JHFrame32760.jpg---5---1612---24
GJ11302017AMFrame14400.jpg---3---2055---24
GJ10052017WSFrame19080.jpg---4---1697---24
GJ07262018GBFrame45390.jpg---5---1775---30
GJ09212017JLFrame12960.jpg---4---1530---24
GJ02092021CLFrame04050.jpg---0---2473---30
GJ05292018RWFrame19320.jpg---4---1504---24
GJ02092021CLFrame04530.jpg---0---2473---30
GJ12212017MDFrame10008.jpg---3---2118---24
GJ08082017GLFrame77544.jpg---6---3414---24
GJ08082017GLFrame32712.jpg---0---3414---24
GJ03092021PFFrame73440.jpg---5---2943---30
GJ05262020PHFrame61320.jpg---5---2607---30
GJ06122017AMFrame42060.jpg---5---2220---30
GJ07262018GBFrame11850.jpg---0---1775---30
GJ04142020FCFrame37410.jpg---4---2589---30
GJ09122017DTFrame45528.jpg---5---2604---24
GJ08082017GLFrame07464.jpg---0---3414---24
GJ01282020JMFrame42180.jpg---4---3239---30
GJ02202021YKFrame02070.jpg---2---1458---30
GJ01232018JHFrame07800.jpg---2---1612---24
GJ09112017DRFrame52920.jpg---5---2033---30
GJ02202021YKFrame01770.jpg---2---1458---30
GJ03272021NHFrame02025.jpg---1---4251---30
GJ10052017WSFrame05784.jpg---2---1697---24
GJ09192017RMFrame05856.jpg---2---1643---24
GJ05292018RWFrame11640.jpg---3---1504---24
GJ10312017FSFrame42504.jpg---5---2301---24
GJ02202021YKFrame08820.jpg---3---1458---30
GJ11102017RFFrame37410.jpg---5---1551---30
GJ11102017RFFrame17310.jpg---0---1551---30
GJ12062018LJFrame04140.jpg---2---1828---30
GJ12062018LJFrame18150.jpg---0---1828---30
GJ02202021YKFrame06990.jpg---3---1458---30
GJ04142020FCFrame63300.jpg---5---2589---30
GJ12212017MDFrame44640.jpg---5---2118---24
GJ09122017DTFrame06552.jpg---2---2604---24
GJ08082017GLFrame44712.jpg---4---3414---24
GJ01142020JEFrame24600.jpg---3---2863---30
GJ02012018TLFrame12120.jpg---3---1952---24
GJ01232018JHFrame07296.jpg---2---1612---24
GJ08082017GLFrame22704.jpg---3---3414---24
GJ05202019HWFrame29700.jpg---3---3102---30
GJ01232018JHFrame01680.jpg---1---1612---24
GJ05262020PHFrame76980.jpg---6---2607---30
GJ02202021YKFrame26100.jpg---5---1458---30
GJ03272021NHFrame13140.jpg---2---4251---30
GJ02202021YKFrame07890.jpg---3---1458---30
GJ09122017DTFrame51264.jpg---5---2604---24
GJ09262017PSFrame56280.jpg---6---2409---24
GJ01232018JHFrame37584.jpg---6---1612---24
GJ09112017DRFrame12840.jpg---3---2033---30
GJ04142020FCFrame33360.jpg---3---2589---30
GJ02202021YKFrame25200.jpg---4---1458---30
GJ12212017MDFrame13392.jpg---0---2118---24
GJ09262017PSFrame22440.jpg---0---2409---24
GJ08082017GLFrame80064.jpg---6---3414---24
GJ09262017PSFrame14568.jpg---3---2409---24
GJ05202019HWFrame01230.jpg---1---3102---30
GJ09192017RMFrame22584.jpg---0---1643---24
GJ08082017GLFrame59136.jpg---5---3414---24
GJ03092021PFFrame60420.jpg---5---2943---30
GJ05202019HWFrame30150.jpg---3---3102---30
GJ01232018JHFrame03696.jpg---0---1612---24
GJ05262020PHFrame27240.jpg---4---2607---30
GJ09262017PSFrame53976.jpg---6---2409---24
GJ09262017PSFrame04728.jpg---2---2409---24
GJ09262017PSFrame15168.jpg---3---2409---24
GJ05202019HWFrame24960.jpg---2---3102---30
GJ03132018JGFrame10944.jpg---0---1711---24
GJ12062018LJFrame15690.jpg---3---1828---30
GJ09122017DTFrame12528.jpg---3---2604---24
GJ12212017MDFrame39048.jpg---5---2118---24
GJ10052017WSFrame11592.jpg---3---1697---24
GJ11102017RFFrame43230.jpg---0---1551---30
GJ09192017RMFrame31632.jpg---5---1643---24
GJ01142020JEFrame64980.jpg---5---2863---30
GJ03132018JGFrame29016.jpg---5---1711---24
GJ01282020JMFrame16020.jpg---2---3239---30
GJ01142020JEFrame73320.jpg---5---2863---30
GJ02202021YKFrame12780.jpg---0---1458---30
GJ09192017RMFrame14904.jpg---4---1643---24
GJ05262020PHFrame23040.jpg---4---2607---30
GJ04142020FCFrame42180.jpg---4---2589---30
GJ05262020PHFrame00070.jpg---1---2607---30
GJ03092021PFFrame56070.jpg---4---2943---30
GJ12062018LJFrame32310.jpg---4---1828---30
GJ12062018LJFrame34830.jpg---5---1828---30
GJ05292018RWFrame20352.jpg---4---1504---24
GJ09122017DTFrame33960.jpg---4---2604---24
GJ01282020JMFrame29190.jpg---4---3239---30
GJ05202019HWFrame18390.jpg---2---3102---30
GJ12212017MDFrame00336.jpg---0---2118---24
GJ11302017AMFrame17544.jpg---3---2055---24
GJ11102017RFFrame22920.jpg---4---1551---30
GJ04142020FCFrame26040.jpg---3---2589---30
GJ01182018MPFrame07560.jpg---2---2325---24
GJ10052017WSFrame26520.jpg---5---1697---24
GJ05262020PHFrame00670.jpg---1---2607---30
GJ04142020FCFrame61710.jpg---5---2589---30
GJ09262017PSFrame11016.jpg---0---2409---24
GJ05292018RWFrame10920.jpg---3---1504---24
GJ11102017RFFrame17670.jpg---0---1551---30
GJ09112017KBFrame83880.jpg---6---2831---30
GJ08082017GLFrame20040.jpg---2---3414---24
GJ01142020JEFrame69210.jpg---5---2863---30
GJ01232018JHFrame34488.jpg---0---1612---24
GJ10052017WSFrame39816.jpg---6---1697---24
GJ05202019HWFrame01110.jpg---1---3102---30
GJ02202021YKFrame16230.jpg---4---1458---30
GJ10312017FSFrame20088.jpg---3---2301---24
GJ10052017WSFrame15168.jpg---3---1697---24
GJ03272021NHFrame83220.jpg---4---4251---30
GJ11102017RFFrame16140.jpg---0---1551---30
GJ05262020PHFrame64500.jpg---6---2607---30
GJ03092021PFFrame83850.jpg---6---2943---30
GJ02012018TLFrame03144.jpg---0---1952---24
GJ03092021PFFrame03210.jpg---0---2943---30
GJ03272021NHFrame69030.jpg---4---4251---30
GJ05262020PHFrame04650.jpg---2---2607---30
GJ05202019HWFrame73920.jpg---5---3102---30
GJ11102017RFFrame00240.jpg---0---1551---30
GJ12062018LJFrame25320.jpg---4---1828---30
GJ09112017KBFrame50460.jpg---4---2831---30
GJ03272021NHFrame117840.jpg---0---4251---30
GJ02092021CLFrame44820.jpg---4---2473---30
GJ05202019HWFrame49680.jpg---4---3102---30
GJ02092021CLFrame60150.jpg---5---2473---30
GJ11102017RFFrame07140.jpg---2---1551---30
GJ03272021NHFrame01080.jpg---1---4251---30
GJ09122017DTFrame54072.jpg---5---2604---24
GJ01232018JHFrame35016.jpg---6---1612---24
GJ05202019HWFrame09570.jpg---0---3102---30
GJ05292018RWFrame07392.jpg---2---1504---24
GJ12212017MDFrame50376.jpg---6---2118---24
GJ03272021NHFrame27810.jpg---3---4251---30
GJ01232018JHFrame27504.jpg---5---1612---24
GJ09112017KBFrame37650.jpg---4---2831---30
GJ05292018RWFrame15984.jpg---0---1504---24
GJ05202019HWFrame68940.jpg---5---3102---30
GJ01182018MPFrame08184.jpg---0---2325---24
GJ09212017JLFrame21816.jpg---0---1530---24
GJ05202019HWFrame38730.jpg---4---3102---30
GJ01282020JMFrame03060.jpg---1---3239---30
GJ02202021YKFrame23670.jpg---4---1458---30
GJ05262020PHFrame20010.jpg---0---2607---30
GJ09192017RMFrame17496.jpg---4---1643---24
GJ09122017DTFrame23376.jpg---4---2604---24
GJ07262018GBFrame44850.jpg---5---1775---30
GJ01182018MPFrame27696.jpg---4---2325---24
GJ09262017PSFrame19512.jpg---0---2409---24
GJ09112017DRFrame42150.jpg---5---2033---30
GJ02012018TLFrame06504.jpg---0---1952---24
GJ09112017DRFrame50820.jpg---5---2033---30
GJ02092021CLFrame04410.jpg---0---2473---30
GJ03092021PFFrame24270.jpg---3---2943---30
GJ05202019HWFrame50430.jpg---4---3102---30
GJ04242018RSFrame09240.jpg---0---2494---24
GJ01142020JEFrame21510.jpg---3---2863---30
GJ05262020PHFrame08910.jpg---2---2607---30
GJ03092021PFFrame01620.jpg---1---2943---30
GJ07262018GBFrame52530.jpg---6---1775---30
GJ10312017FSFrame09600.jpg---2---2301---24
GJ04142020FCFrame34560.jpg---3---2589---30
GJ10052017WSFrame19368.jpg---4---1697---24
GJ09262017PSFrame08616.jpg---2---2409---24
GJ12212017MDFrame40608.jpg---5---2118---24
GJ02202021YKFrame04170.jpg---2---1458---30
GJ09112017KBFrame55800.jpg---5---2831---30
GJ11102017RFFrame24840.jpg---4---1551---30
GJ01142020JEFrame12300.jpg---2---2863---30
GJ04142020FCFrame40710.jpg---4---2589---30
GJ01142020JEFrame19380.jpg---3---2863---30
GJ09192017RMFrame07968.jpg---3---1643---24
GJ01232018JHFrame03024.jpg---1---1612---24
GJ04242018RSFrame09696.jpg---3---2494---24
GJ05202019HWFrame06090.jpg---0---3102---30
GJ12062018LJFrame48960.jpg---6---1828---30
GJ03092021PFFrame65250.jpg---5---2943---30
GJ10052017WSFrame06624.jpg---2---1697---24
GJ03272021NHFrame06510.jpg---2---4251---30
GJ12212017MDFrame25176.jpg---4---2118---24
GJ01282020JMFrame24750.jpg---3---3239---30
GJ05262020PHFrame30960.jpg---4---2607---30
GJ10052017WSFrame08976.jpg---0---1697---24
GJ09262017PSFrame13224.jpg---3---2409---24
GJ09262017PSFrame38424.jpg---5---2409---24
GJ08082017GLFrame63408.jpg---5---3414---24
GJ09112017DRFrame35190.jpg---4---2033---30
GJ01232018JHFrame00768.jpg---0---1612---24
GJ11302017AMFrame04008.jpg---2---2055---24
GJ07262018GBFrame14130.jpg---3---1775---30
GJ11102017RFFrame36660.jpg---5---1551---30
GJ01142020JEFrame00780.jpg---1---2863---30
GJ11102017RFFrame44645.jpg---6---1551---30
GJ11302017AMFrame16920.jpg---3---2055---24
GJ02092021CLFrame63180.jpg---5---2473---30
GJ09112017KBFrame71610.jpg---5---2831---30
GJ03132018JGFrame34848.jpg---0---1711---24
GJ09262017PSFrame21168.jpg---0---2409---24
GJ12212017MDFrame41904.jpg---5---2118---24
GJ02092021CLFrame11340.jpg---2---2473---30
GJ05202019HWFrame20820.jpg---2---3102---30
GJ10312017FSFrame51912.jpg---6---2301---24
GJ09112017DRFrame10560.jpg---2---2033---30
GJ06122017AMFrame63330.jpg---6---2220---30
GJ01182018MPFrame18888.jpg---0---2325---24
GJ09112017KBFrame03840.jpg---1---2831---30
GJ11302017AMFrame47740.jpg---6---2055---24
GJ05202019HWFrame11910.jpg---0---3102---30
GJ07262018GBFrame52890.jpg---6---1775---30
GJ02202021YKFrame10800.jpg---3---1458---30
GJ03092021PFFrame57180.jpg---4---2943---30
GJ12062018LJFrame17610.jpg---0---1828---30
GJ05292018RWFrame09168.jpg---2---1504---24
GJ01282020JMFrame08370.jpg---2---3239---30
GJ10052017WSFrame21936.jpg---4---1697---24
GJ12062018LJFrame00630.jpg---0---1828---30
GJ03092021PFFrame73500.jpg---5---2943---30
GJ01142020JEFrame62280.jpg---0---2863---30
GJ03132018JGFrame10848.jpg---0---1711---24
GJ05202019HWFrame14910.jpg---2---3102---30
GJ03092021PFFrame24570.jpg---3---2943---30
GJ03092021PFFrame03330.jpg---0---2943---30
GJ05262020PHFrame54180.jpg---5---2607---30
GJ06122017AMFrame07020.jpg---2---2220---30
GJ01142020JEFrame06450.jpg---2---2863---30
GJ05262020PHFrame01620.jpg---0---2607---30
GJ12212017MDFrame12792.jpg---3---2118---24
GJ02202021YKFrame06810.jpg---3---1458---30
GJ09262017PSFrame38232.jpg---5---2409---24
GJ09112017DRFrame59640.jpg---6---2033---30
GJ09212017JLFrame01248.jpg---2---1530---24
GJ05292018RWFrame11856.jpg---3---1504---24
GJ08082017GLFrame27984.jpg---3---3414---24
GJ09112017KBFrame12030.jpg---2---2831---30
GJ10312017FSFrame06072.jpg---2---2301---24
GJ08082017GLFrame25944.jpg---3---3414---24
GJ01282020JMFrame93900.jpg---6---3239---30
GJ01232018JHFrame25944.jpg---5---1612---24
GJ01182018MPFrame42744.jpg---5---2325---24
GJ11102017RFFrame06450.jpg---2---1551---30
GJ01142020JEFrame00690.jpg---1---2863---30
GJ01232018JHFrame32544.jpg---5---1612---24
GJ03272021NHFrame122760.jpg---6---4251---30
GJ07262018GBFrame45270.jpg---5---1775---30
GJ09192017RMFrame14232.jpg---0---1643---24
GJ08082017GLFrame74400.jpg---6---3414---24
GJ05202019HWFrame23550.jpg---2---3102---30
GJ01232018JHFrame17496.jpg---4---1612---24
GJ01232018JHFrame15072.jpg---0---1612---24
GJ12212017MDFrame04656.jpg---2---2118---24
GJ05262020PHFrame08430.jpg---2---2607---30
GJ11302017AMFrame03408.jpg---2---2055---24
GJ04242018RSFrame01344.jpg---0---2494---24
GJ02092021CLFrame18030.jpg---3---2473---30
GJ09122017DTFrame48072.jpg---5---2604---24
GJ01282020JMFrame04920.jpg---1---3239---30
GJ03272021NHFrame02790.jpg---0---4251---30
GJ03272021NHFrame41310.jpg---4---4251---30
GJ09192017RMFrame25896.jpg---5---1643---24
GJ01232018JHFrame01452.jpg---1---1612---24
GJ09212017JLFrame33768.jpg---6---1530---24
GJ02092021CLFrame03930.jpg---0---2473---30
GJ07262018GBFrame13260.jpg---3---1775---30
GJ11102017RFFrame45220.jpg---6---1551---30
GJ09262017PSFrame20280.jpg---0---2409---24
GJ09192017RMFrame13848.jpg---0---1643---24
GJ01182018MPFrame08736.jpg---3---2325---24
GJ05262020PHFrame05460.jpg---2---2607---30
GJ06122017AMFrame17670.jpg---3---2220---30
GJ12212017MDFrame07728.jpg---0---2118---24
GJ09112017KBFrame43590.jpg---4---2831---30
GJ09122017DTFrame06360.jpg---2---2604---24
GJ09192017RMFrame01128.jpg---2---1643---24
GJ09112017KBFrame82200.jpg---6---2831---30
GJ01282020JMFrame43080.jpg---4---3239---30
GJ08082017GLFrame79224.jpg---6---3414---24
GJ09112017DRFrame26970.jpg---4---2033---30
GJ08082017GLFrame15000.jpg---2---3414---24
GJ10312017FSFrame28728.jpg---4---2301---24
GJ06122017AMFrame23790.jpg---4---2220---30
GJ05202019HWFrame52620.jpg---4---3102---30
GJ09112017KBFrame79650.jpg---6---2831---30
GJ02092021CLFrame01155.jpg---1---2473---30
GJ02202021YKFrame13290.jpg---4---1458---30
GJ09122017DTFrame26712.jpg---4---2604---24
GJ03132018JGFrame15144.jpg---0---1711---24
GJ11302017AMFrame32832.jpg---0---2055---24
GJ03092021PFFrame01890.jpg---0---2943---30
GJ01232018JHFrame01096.jpg---1---1612---24
GJ01232018JHFrame04872.jpg---2---1612---24
GJ03092021PFFrame00065.jpg---1---2943---30
GJ06122017AMFrame04290.jpg---2---2220---30
GJ10312017FSFrame12120.jpg---3---2301---24
GJ09212017JLFrame00144.jpg---2---1530---24
GJ09212017JLFrame34680.jpg---6---1530---24
GJ08082017GLFrame80808.jpg---6---3414---24
GJ02202021YKFrame06570.jpg---3---1458---30
GJ02202021YKFrame09000.jpg---3---1458---30
GJ02092021CLFrame60360.jpg---5---2473---30
GJ10312017FSFrame09624.jpg---2---2301---24
GJ05262020PHFrame10440.jpg---2---2607---30
GJ04142020FCFrame63900.jpg---5---2589---30
GJ01142020JEFrame15060.jpg---2---2863---30
GJ07262018GBFrame02520.jpg---2---1775---30
GJ02012018TLFrame24648.jpg---0---1952---24
GJ01282020JMFrame05580.jpg---0---3239---30
GJ03092021PFFrame34860.jpg---4---2943---30
GJ11302017AMFrame27936.jpg---4---2055---24
GJ05202019HWFrame33060.jpg---3---3102---30
GJ03092021PFFrame49770.jpg---4---2943---30
GJ07262018GBFrame00060.jpg---0---1775---30
GJ07262018GBFrame11700.jpg---0---1775---30
GJ06122017AMFrame23010.jpg---0---2220---30
GJ03272021NHFrame02785.jpg---1---4251---30
GJ03092021PFFrame13560.jpg---2---2943---30
GJ09262017PSFrame10344.jpg---2---2409---24
GJ02012018TLFrame10104.jpg---3---1952---24
GJ12062018LJFrame53580.jpg---6---1828---30
GJ08082017GLFrame65376.jpg---5---3414---24
GJ01282020JMFrame02190.jpg---1---3239---30
GJ12062018LJFrame46620.jpg---6---1828---30
GJ05202019HWFrame20190.jpg---2---3102---30
GJ06122017AMFrame14580.jpg---3---2220---30
GJ05202019HWFrame55500.jpg---4---3102---30
GJ09262017PSFrame43680.jpg---5---2409---24
GJ09112017DRFrame34350.jpg---4---2033---30
GJ09122017DTFrame10776.jpg---3---2604---24
GJ09122017DTFrame47832.jpg---5---2604---24
GJ05202019HWFrame42120.jpg---4---3102---30
GJ01142020JEFrame04950.jpg---0---2863---30
GJ11302017AMFrame18816.jpg---0---2055---24
GJ11102017RFFrame00420.jpg---1---1551---30
GJ05202019HWFrame54660.jpg---4---3102---30
GJ05202019HWFrame83640.jpg---0---3102---30
GJ11102017RFFrame45750.jpg---6---1551---30
GJ04142020FCFrame60600.jpg---0---2589---30
GJ03272021NHFrame41130.jpg---4---4251---30
GJ03132018JGFrame28320.jpg---5---1711---24
GJ06122017AMFrame48450.jpg---5---2220---30
GJ05202019HWFrame88980.jpg---6---3102---30
GJ02092021CLFrame13470.jpg---2---2473---30
GJ08082017GLFrame02112.jpg---1---3414---24
GJ03272021NHFrame01930.jpg---1---4251---30
GJ03092021PFFrame75510.jpg---0---2943---30
GJ09192017RMFrame30600.jpg---5---1643---24
GJ01142020JEFrame64470.jpg---5---2863---30
GJ03132018JGFrame05208.jpg---2---1711---24
GJ10052017WSFrame22464.jpg---4---1697---24
GJ01232018JHFrame11352.jpg---3---1612---24
GJ01232018JHFrame14400.jpg---0---1612---24
GJ05262020PHFrame14130.jpg---3---2607---30
GJ09212017JLFrame32880.jpg---0---1530---24
GJ09192017RMFrame10920.jpg---3---1643---24
GJ05202019HWFrame20700.jpg---2---3102---30
GJ08082017GLFrame00792.jpg---1---3414---24
GJ05262020PHFrame02850.jpg---0---2607---30
GJ09212017JLFrame06720.jpg---0---1530---24
GJ02202021YKFrame05970.jpg---2---1458---30
GJ07262018GBFrame51090.jpg---6---1775---30
GJ01142020JEFrame06390.jpg---2---2863---30
GJ01182018MPFrame05592.jpg---2---2325---24
GJ01182018MPFrame12984.jpg---3---2325---24
GJ06122017AMFrame60510.jpg---5---2220---30
GJ05202019HWFrame69360.jpg---5---3102---30
GJ02092021CLFrame44610.jpg---4---2473---30
GJ12062018LJFrame10380.jpg---3---1828---30
GJ05262020PHFrame00475.jpg---1---2607---30
GJ05202019HWFrame36690.jpg---0---3102---30
GJ05202019HWFrame46800.jpg---4---3102---30
GJ11302017AMFrame44208.jpg---5---2055---24
GJ08082017GLFrame09144.jpg---2---3414---24
GJ01232018JHFrame00096.jpg---0---1612---24
GJ12062018LJFrame52680.jpg---6---1828---30
GJ11302017AMFrame07224.jpg---2---2055---24
GJ03092021PFFrame01095.jpg---1---2943---30
GJ02092021CLFrame40140.jpg---4---2473---30
GJ10052017WSFrame39000.jpg---6---1697---24
GJ03272021NHFrame01525.jpg---1---4251---30
GJ08082017GLFrame30192.jpg---3---3414---24
GJ08082017GLFrame74112.jpg---6---3414---24
GJ01142020JEFrame74760.jpg---5---2863---30
GJ09192017RMFrame37584.jpg---6---1643---24
GJ09262017PSFrame45720.jpg---5---2409---24
GJ05202019HWFrame04860.jpg---0---3102---30
GJ01282020JMFrame63570.jpg---5---3239---30
GJ11302017AMFrame02736.jpg---2---2055---24
GJ11302017AMFrame09600.jpg---3---2055---24
GJ12212017MDFrame07512.jpg---2---2118---24
GJ12062018LJFrame09810.jpg---0---1828---30
GJ05202019HWFrame57210.jpg---4---3102---30
GJ03272021NHFrame31110.jpg---0---4251---30
GJ03272021NHFrame126720.jpg---6---4251---30
GJ09212017JLFrame11016.jpg---3---1530---24
GJ06122017AMFrame10230.jpg---2---2220---30
GJ10312017FSFrame08520.jpg---2---2301---24
GJ09262017PSFrame03744.jpg---2---2409---24
GJ09192017RMFrame18000.jpg---4---1643---24
GJ09192017RMFrame26112.jpg---5---1643---24
GJ09262017PSFrame26352.jpg---4---2409---24
GJ08082017GLFrame26088.jpg---3---3414---24
GJ04242018RSFrame09024.jpg---0---2494---24
GJ09192017RMFrame00240.jpg---2---1643---24
GJ02092021CLFrame01495.jpg---1---2473---30
GJ10312017FSFrame24312.jpg---4---2301---24
GJ05262020PHFrame59820.jpg---5---2607---30
GJ05202019HWFrame04050.jpg---0---3102---30
GJ08082017GLFrame72288.jpg---5---3414---24
GJ09122017DTFrame58248.jpg---6---2604---24
GJ09122017DTFrame23448.jpg---4---2604---24
GJ05262020PHFrame62100.jpg---0---2607---30
GJ01232018JHFrame35976.jpg---6---1612---24
GJ12212017MDFrame02784.jpg---2---2118---24
GJ02092021CLFrame01970.jpg---1---2473---30
GJ05292018RWFrame05520.jpg---0---1504---24
GJ01182018MPFrame18504.jpg---0---2325---24
GJ01232018JHFrame14808.jpg---0---1612---24
GJ02012018TLFrame30192.jpg---5---1952---24
GJ05262020PHFrame25710.jpg---4---2607---30
GJ09262017PSFrame05136.jpg---2---2409---24
GJ03132018JGFrame22728.jpg---4---1711---24
GJ05292018RWFrame21240.jpg---4---1504---24
GJ09262017PSFrame02496.jpg---1---2409---24
GJ05292018RWFrame09552.jpg---2---1504---24
GJ05202019HWFrame43110.jpg---4---3102---30
GJ10052017WSFrame00600.jpg---2---1697---24
GJ10052017WSFrame08952.jpg---0---1697---24
GJ05202019HWFrame35460.jpg---3---3102---30
GJ09112017KBFrame45090.jpg---4---2831---30
GJ08082017GLFrame61536.jpg---5---3414---24
GJ10312017FSFrame43992.jpg---5---2301---24
GJ02202021YKFrame18060.jpg---4---1458---30
GJ05262020PHFrame71430.jpg---6---2607---30
GJ10052017WSFrame15288.jpg---3---1697---24
GJ09112017DRFrame12930.jpg---3---2033---30
GJ12212017MDFrame00864.jpg---2---2118---24
GJ05262020PHFrame00700.jpg---1---2607---30
GJ05202019HWFrame17880.jpg---2---3102---30
GJ03092021PFFrame18570.jpg---3---2943---30
GJ03132018JGFrame05760.jpg---2---1711---24
GJ09112017KBFrame06210.jpg---2---2831---30
GJ02092021CLFrame09330.jpg---2---2473---30
GJ10312017FSFrame31632.jpg---4---2301---24
GJ01232018JHFrame00408.jpg---0---1612---24
GJ02092021CLFrame00720.jpg---0---2473---30
GJ08082017GLFrame24168.jpg---3---3414---24
GJ10312017FSFrame01128.jpg---0---2301---24
GJ09262017PSFrame10368.jpg---2---2409---24
GJ09122017DTFrame62232.jpg---6---2604---24
GJ03272021NHFrame113880.jpg---5---4251---30
GJ09262017PSFrame36048.jpg---5---2409---24
GJ10052017WSFrame11112.jpg---3---1697---24
GJ09112017DRFrame23130.jpg---4---2033---30
GJ03132018JGFrame32256.jpg---5---1711---24
GJ05262020PHFrame65970.jpg---6---2607---30
GJ03092021PFFrame65850.jpg---5---2943---30
GJ09262017PSFrame25728.jpg---4---2409---24
GJ03272021NHFrame108960.jpg---5---4251---30
GJ09112017DRFrame53490.jpg---0---2033---30
GJ03092021PFFrame16290.jpg---2---2943---30
GJ06122017AMFrame49800.jpg---5---2220---30
GJ06122017AMFrame10650.jpg---2---2220---30
GJ03092021PFFrame00955.jpg---1---2943---30
GJ09122017DTFrame23640.jpg---4---2604---24
GJ09192017RMFrame14736.jpg---4---1643---24
GJ09212017JLFrame15504.jpg---4---1530---24
GJ03272021NHFrame126900.jpg---6---4251---30
GJ02202021YKFrame26040.jpg---0---1458---30
GJ04142020FCFrame65400.jpg---5---2589---30
GJ01232018JHFrame02940.jpg---1---1612---24
GJ10312017FSFrame50208.jpg---6---2301---24
GJ10312017FSFrame23088.jpg---4---2301---24
GJ09122017DTFrame19440.jpg---3---2604---24
GJ09192017RMFrame14208.jpg---0---1643---24
GJ06122017AMFrame07890.jpg---2---2220---30
GJ03132018JGFrame13440.jpg---0---1711---24
GJ02092021CLFrame55950.jpg---5---2473---30
GJ09112017DRFrame18090.jpg---0---2033---30
GJ12212017MDFrame39288.jpg---5---2118---24
GJ12212017MDFrame03432.jpg---2---2118---24
GJ12212017MDFrame46608.jpg---5---2118---24
GJ09112017DRFrame16710.jpg---3---2033---30
GJ09112017DRFrame18240.jpg---0---2033---30
GJ01142020JEFrame80820.jpg---6---2863---30
GJ09262017PSFrame04800.jpg---2---2409---24
GJ09262017PSFrame02416.jpg---1---2409---24
GJ09122017DTFrame56568.jpg---0---2604---24
GJ07262018GBFrame16020.jpg---3---1775---30
GJ03272021NHFrame73140.jpg---4---4251---30
GJ01142020JEFrame23220.jpg---3---2863---30
GJ09112017KBFrame58320.jpg---5---2831---30
GJ09212017JLFrame35976.jpg---6---1530---24
GJ02202021YKFrame06660.jpg---3---1458---30
GJ09192017RMFrame10392.jpg---3---1643---24
GJ04142020FCFrame31530.jpg---3---2589---30
GJ09122017DTFrame21864.jpg---4---2604---24
GJ09192017RMFrame13752.jpg---0---1643---24
GJ09122017DTFrame28848.jpg---4---2604---24
GJ01182018MPFrame18432.jpg---0---2325---24
GJ01182018MPFrame11184.jpg---3---2325---24
GJ11302017AMFrame23136.jpg---4---2055---24
GJ05262020PHFrame62580.jpg---0---2607---30
GJ11302017AMFrame36672.jpg---5---2055---24
GJ01282020JMFrame10230.jpg---2---3239---30
GJ11102017RFFrame43680.jpg---6---1551---30
GJ09212017JLFrame32712.jpg---0---1530---24
GJ09192017RMFrame38616.jpg---6---1643---24
GJ09122017DTFrame03864.jpg---2---2604---24
GJ11102017RFFrame22650.jpg---4---1551---30
GJ01232018JHFrame00096.jpg---0---1612---24
GJ09112017KBFrame57990.jpg---5---2831---30
GJ09122017DTFrame14280.jpg---3---2604---24
GJ01142020JEFrame02400.jpg---0---2863---30
GJ08082017GLFrame21120.jpg---2---3414---24
GJ01182018MPFrame17544.jpg---3---2325---24
GJ01142020JEFrame23670.jpg---3---2863---30
GJ02092021CLFrame01775.jpg---1---2473---30
GJ12212017MDFrame09840.jpg---3---2118---24
GJ01142020JEFrame51480.jpg---4---2863---30
GJ11102017RFFrame42570.jpg---0---1551---30
GJ01232018JHFrame19056.jpg---4---1612---24
GJ09192017RMFrame37560.jpg---6---1643---24
GJ10052017WSFrame21312.jpg---4---1697---24
GJ06122017AMFrame42810.jpg---5---2220---30
GJ01232018JHFrame30648.jpg---5---1612---24
GJ05202019HWFrame71460.jpg---5---3102---30
GJ09112017DRFrame14130.jpg---3---2033---30
GJ01282020JMFrame48780.jpg---4---3239---30
GJ05262020PHFrame02160.jpg---0---2607---30
GJ09262017PSFrame22392.jpg---0---2409---24
GJ08082017GLFrame63432.jpg---5---3414---24
GJ09122017DTFrame15576.jpg---3---2604---24
GJ05292018RWFrame09504.jpg---2---1504---24
GJ09192017RMFrame21336.jpg---4---1643---24
GJ06122017AMFrame13650.jpg---0---2220---30
GJ08082017GLFrame36144.jpg---4---3414---24
GJ09112017KBFrame14670.jpg---2---2831---30
GJ09112017KBFrame03840.jpg---1---2831---30
GJ10052017WSFrame34296.jpg---5---1697---24
GJ01142020JEFrame19620.jpg---3---2863---30
GJ04142020FCFrame49800.jpg---4---2589---30
GJ06122017AMFrame32610.jpg---4---2220---30
GJ01232018JHFrame32328.jpg---5---1612---24
GJ07262018GBFrame07260.jpg---2---1775---30
GJ11302017AMFrame46128.jpg---0---2055---24
GJ05202019HWFrame09330.jpg---0---3102---30
GJ09262017PSFrame40296.jpg---5---2409---24
GJ08082017GLFrame21912.jpg---2---3414---24
GJ01232018JHFrame15120.jpg---0---1612---24
GJ01232018JHFrame22920.jpg---4---1612---24
GJ03272021NHFrame23880.jpg---3---4251---30
GJ09212017JLFrame19944.jpg---4---1530---24
GJ05202019HWFrame34920.jpg---3---3102---30
GJ07262018GBFrame49320.jpg---6---1775---30
GJ11302017AMFrame38352.jpg---5---2055---24
GJ01232018JHFrame05520.jpg---2---1612---24
GJ09262017PSFrame44712.jpg---5---2409---24
GJ07262018GBFrame41730.jpg---5---1775---30
GJ09192017RMFrame11784.jpg---3---1643---24
GJ08082017GLFrame02256.jpg---1---3414---24
GJ03092021PFFrame15480.jpg---2---2943---30
GJ05202019HWFrame14310.jpg---2---3102---30
GJ10312017FSFrame52104.jpg---6---2301---24
GJ12212017MDFrame49968.jpg---6---2118---24
GJ09262017PSFrame21408.jpg---0---2409---24
GJ12062018LJFrame14850.jpg---3---1828---30
GJ05202019HWFrame00180.jpg---1---3102---30
GJ10312017FSFrame06792.jpg---2---2301---24
GJ11302017AMFrame01992.jpg---2---2055---24
GJ08082017GLFrame32592.jpg---0---3414---24
GJ01142020JEFrame82050.jpg---6---2863---30
GJ11302017AMFrame02688.jpg---2---2055---24
GJ03092021PFFrame24060.jpg---3---2943---30
GJ06122017AMFrame49980.jpg---5---2220---30
GJ05262020PHFrame32070.jpg---4---2607---30
GJ01182018MPFrame00072.jpg---0---2325---24
GJ11302017AMFrame08856.jpg---2---2055---24
GJ01282020JMFrame03510.jpg---1---3239---30
GJ09112017DRFrame50490.jpg---5---2033---30
GJ03272021NHFrame00150.jpg---0---4251---30
GJ03272021NHFrame28290.jpg---3---4251---30
GJ01142020JEFrame65160.jpg---5---2863---30
GJ05262020PHFrame75330.jpg---6---2607---30
GJ09192017RMFrame03216.jpg---2---1643---24
GJ08082017GLFrame37608.jpg---4---3414---24
GJ02202021YKFrame28140.jpg---5---1458---30
GJ10312017FSFrame13680.jpg---3---2301---24
GJ02092021CLFrame01405.jpg---1---2473---30
GJ05262020PHFrame00920.jpg---1---2607---30
GJ01182018MPFrame06336.jpg---2---2325---24
GJ02012018TLFrame22752.jpg---4---1952---24
GJ05202019HWFrame72420.jpg---5---3102---30
GJ08082017GLFrame00336.jpg---1---3414---24
GJ04242018RSFrame11184.jpg---3---2494---24
GJ01142020JEFrame80190.jpg---6---2863---30
GJ12212017MDFrame37224.jpg---5---2118---24
GJ03132018JGFrame31704.jpg---5---1711---24
GJ02202021YKFrame05610.jpg---2---1458---30
GJ09212017JLFrame10104.jpg---3---1530---24
GJ05292018RWFrame00408.jpg---1---1504---24
GJ08082017GLFrame34344.jpg---4---3414---24
GJ12212017MDFrame43368.jpg---5---2118---24
GJ10052017WSFrame10344.jpg---3---1697---24
GJ02202021YKFrame23400.jpg---4---1458---30
GJ07262018GBFrame32820.jpg---4---1775---30
GJ02092021CLFrame20130.jpg---3---2473---30
GJ05202019HWFrame45360.jpg---4---3102---30
GJ12062018LJFrame15540.jpg---3---1828---30
GJ01232018JHFrame06648.jpg---2---1612---24
GJ09112017KBFrame02820.jpg---1---2831---30
GJ03092021PFFrame69030.jpg---5---2943---30
GJ04142020FCFrame01430.jpg---1---2589---30
GJ05202019HWFrame48120.jpg---4---3102---30
GJ09192017RMFrame28752.jpg---5---1643---24
GJ06122017AMFrame18960.jpg---3---2220---30
GJ03092021PFFrame58110.jpg---4---2943---30
GJ03132018JGFrame07704.jpg---2---1711---24
GJ02092021CLFrame71730.jpg---6---2473---30
GJ05202019HWFrame53820.jpg---4---3102---30
GJ02092021CLFrame01885.jpg---1---2473---30
GJ11102017RFFrame00690.jpg---1---1551---30
GJ09112017DRFrame17490.jpg---3---2033---30
GJ09112017KBFrame32820.jpg---4---2831---30
GJ01232018JHFrame00432.jpg---0---1612---24
GJ02202021YKFrame04260.jpg---2---1458---30
GJ09262017PSFrame17784.jpg---3---2409---24
GJ09262017PSFrame19008.jpg---3---2409---24
GJ09212017JLFrame27072.jpg---5---1530---24
GJ01182018MPFrame50016.jpg---6---2325---24
GJ12212017MDFrame50400.jpg---6---2118---24
GJ05262020PHFrame14640.jpg---3---2607---30
GJ11302017AMFrame32808.jpg---0---2055---24
GJ01142020JEFrame21030.jpg---3---2863---30
GJ01182018MPFrame41424.jpg---5---2325---24
GJ09192017RMFrame36336.jpg---6---1643---24
GJ03272021NHFrame32520.jpg---0---4251---30
GJ11102017RFFrame03000.jpg---1---1551---30
GJ12212017MDFrame16104.jpg---4---2118---24
GJ05262020PHFrame11880.jpg---0---2607---30
GJ01182018MPFrame53040.jpg---6---2325---24
GJ03272021NHFrame113070.jpg---5---4251---30
GJ04242018RSFrame00648.jpg---0---2494---24
GJ06122017AMFrame05760.jpg---2---2220---30
GJ01142020JEFrame24990.jpg---3---2863---30
GJ09212017JLFrame35088.jpg---6---1530---24
GJ05262020PHFrame07140.jpg---2---2607---30
GJ04242018RSFrame43152.jpg---5---2494---24
GJ05202019HWFrame70590.jpg---5---3102---30
GJ03132018JGFrame21072.jpg---4---1711---24
GJ03272021NHFrame106920.jpg---5---4251---30
GJ01142020JEFrame10080.jpg---2---2863---30
GJ03092021PFFrame21780.jpg---3---2943---30
GJ01142020JEFrame12870.jpg---2---2863---30
GJ08082017GLFrame81672.jpg---6---3414---24
GJ05262020PHFrame14730.jpg---3---2607---30
GJ02092021CLFrame04590.jpg---0---2473---30
GJ03272021NHFrame106080.jpg---5---4251---30
GJ04242018RSFrame10800.jpg---3---2494---24
GJ03272021NHFrame52320.jpg---4---4251---30
GJ07262018GBFrame34320.jpg---4---1775---30
GJ10052017WSFrame11016.jpg---3---1697---24
GJ07262018GBFrame16800.jpg---3---1775---30
GJ09122017DTFrame61728.jpg---6---2604---24
GJ01232018JHFrame07392.jpg---2---1612---24
GJ01282020JMFrame95130.jpg---6---3239---30
GJ03272021NHFrame32190.jpg---0---4251---30
GJ09192017RMFrame38208.jpg---6---1643---24
GJ05262020PHFrame72060.jpg---6---2607---30
GJ09122017DTFrame01248.jpg---2---2604---24
GJ09262017PSFrame08184.jpg---2---2409---24
GJ04142020FCFrame03610.jpg---1---2589---30
GJ03092021PFFrame41340.jpg---4---2943---30
GJ05292018RWFrame11928.jpg---3---1504---24
GJ02012018TLFrame01344.jpg---0---1952---24
GJ11102017RFFrame26550.jpg---4---1551---30
GJ01182018MPFrame20328.jpg---4---2325---24
GJ02012018TLFrame34104.jpg---5---1952---24
GJ03272021NHFrame58590.jpg---4---4251---30
GJ09122017DTFrame20976.jpg---0---2604---24
GJ02092021CLFrame57210.jpg---5---2473---30
GJ05202019HWFrame53700.jpg---4---3102---30
GJ05202019HWFrame40110.jpg---4---3102---30
GJ02092021CLFrame01275.jpg---1---2473---30
GJ11102017RFFrame32790.jpg---5---1551---30
GJ08082017GLFrame27432.jpg---3---3414---24
GJ08082017GLFrame19536.jpg---2---3414---24
GJ11102017RFFrame25920.jpg---4---1551---30
GJ02092021CLFrame03960.jpg---0---2473---30
GJ09112017DRFrame47130.jpg---5---2033---30
GJ04142020FCFrame68820.jpg---5---2589---30
GJ11102017RFFrame08400.jpg---2---1551---30
GJ02092021CLFrame66750.jpg---6---2473---30
GJ01182018MPFrame19824.jpg---4---2325---24
GJ12212017MDFrame17592.jpg---4---2118---24
GJ05202019HWFrame41640.jpg---4---3102---30
GJ10052017WSFrame19776.jpg---4---1697---24
GJ04242018RSFrame11592.jpg---3---2494---24
GJ05262020PHFrame01195.jpg---1---2607---30
GJ02202021YKFrame04830.jpg---2---1458---30
GJ11302017AMFrame16344.jpg---3---2055---24
GJ11302017AMFrame43776.jpg---5---2055---24
GJ01282020JMFrame65580.jpg---5---3239---30
GJ02012018TLFrame38136.jpg---5---1952---24
GJ03092021PFFrame17400.jpg---0---2943---30
GJ09212017JLFrame20784.jpg---4---1530---24
GJ03132018JGFrame07296.jpg---2---1711---24
GJ12062018LJFrame18060.jpg---0---1828---30
GJ05262020PHFrame21780.jpg---4---2607---30
GJ10312017FSFrame49104.jpg---0---2301---24
GJ06122017AMFrame55950.jpg---5---2220---30
GJ06122017AMFrame60990.jpg---5---2220---30
GJ05202019HWFrame49320.jpg---4---3102---30
GJ08082017GLFrame03096.jpg---1---3414---24
GJ01182018MPFrame47496.jpg---5---2325---24
GJ11102017RFFrame45660.jpg---6---1551---30
GJ01142020JEFrame04950.jpg---0---2863---30
GJ11102017RFFrame11670.jpg---2---1551---30
GJ03092021PFFrame45930.jpg---4---2943---30
GJ02092021CLFrame25440.jpg---3---2473---30
GJ06122017AMFrame53790.jpg---5---2220---30
GJ09192017RMFrame33312.jpg---5---1643---24
GJ12212017MDFrame13536.jpg---0---2118---24
GJ03272021NHFrame29370.jpg---3---4251---30
GJ04142020FCFrame03105.jpg---1---2589---30
GJ09192017RMFrame10200.jpg---3---1643---24
GJ02202021YKFrame14730.jpg---4---1458---30
GJ01232018JHFrame09168.jpg---3---1612---24
GJ05292018RWFrame10536.jpg---3---1504---24
GJ03092021PFFrame71340.jpg---5---2943---30
GJ03272021NHFrame22650.jpg---3---4251---30
GJ09112017KBFrame03750.jpg---1---2831---30
GJ07262018GBFrame50250.jpg---6---1775---30
GJ03132018JGFrame37200.jpg---6---1711---24
GJ09112017DRFrame21120.jpg---4---2033---30
GJ06122017AMFrame27870.jpg---4---2220---30
GJ05202019HWFrame00390.jpg---1---3102---30
GJ11102017RFFrame15990.jpg---3---1551---30
GJ02012018TLFrame13392.jpg---3---1952---24
GJ05202019HWFrame41280.jpg---4---3102---30
GJ03092021PFFrame00170.jpg---1---2943---30
GJ09122017DTFrame42528.jpg---5---2604---24
GJ09122017DTFrame16752.jpg---3---2604---24
GJ11102017RFFrame14520.jpg---3---1551---30
GJ05262020PHFrame10530.jpg---2---2607---30
GJ10052017WSFrame15720.jpg---0---1697---24
GJ03132018JGFrame10128.jpg---0---1711---24
GJ09122017DTFrame48240.jpg---5---2604---24
GJ03092021PFFrame35880.jpg---4---2943---30
GJ11102017RFFrame16740.jpg---0---1551---30
GJ01182018MPFrame12288.jpg---3---2325---24
GJ11102017RFFrame44910.jpg---6---1551---30
GJ01142020JEFrame20970.jpg---3---2863---30
GJ12212017MDFrame46344.jpg---5---2118---24
GJ03272021NHFrame26850.jpg---3---4251---30
GJ07262018GBFrame34230.jpg---4---1775---30
GJ03132018JGFrame31488.jpg---5---1711---24
GJ11302017AMFrame27912.jpg---4---2055---24
GJ09112017KBFrame63840.jpg---5---2831---30
GJ02202021YKFrame12300.jpg---0---1458---30
GJ09122017DTFrame14736.jpg---3---2604---24
GJ03132018JGFrame03120.jpg---0---1711---24
GJ01182018MPFrame00120.jpg---0---2325---24
GJ01142020JEFrame17850.jpg---0---2863---30
GJ01182018MPFrame44088.jpg---5---2325---24
GJ05202019HWFrame08670.jpg---0---3102---30
GJ09212017JLFrame09216.jpg---3---1530---24
GJ01282020JMFrame73410.jpg---5---3239---30
GJ09262017PSFrame15624.jpg---3---2409---24
GJ01182018MPFrame23568.jpg---4---2325---24
GJ01182018MPFrame13560.jpg---3---2325---24
GJ09122017DTFrame19344.jpg---3---2604---24
GJ05262020PHFrame48870.jpg---5---2607---30
GJ12212017MDFrame39456.jpg---5---2118---24
GJ01232018JHFrame26808.jpg---5---1612---24
GJ09112017KBFrame81210.jpg---6---2831---30
GJ01142020JEFrame00140.jpg---1---2863---30
GJ11302017AMFrame11928.jpg---3---2055---24
GJ12212017MDFrame00288.jpg---0---2118---24
GJ05262020PHFrame14040.jpg---3---2607---30
GJ03092021PFFrame21630.jpg---3---2943---30
GJ01282020JMFrame42630.jpg---4---3239---30
GJ09112017KBFrame54120.jpg---5---2831---30
GJ05262020PHFrame30300.jpg---4---2607---30
GJ09262017PSFrame53376.jpg---6---2409---24
GJ10312017FSFrame08424.jpg---2---2301---24
GJ11102017RFFrame03390.jpg---1---1551---30
GJ03092021PFFrame10260.jpg---2---2943---30
GJ11302017AMFrame32832.jpg---0---2055---24
GJ05202019HWFrame83880.jpg---0---3102---30
GJ09192017RMFrame19728.jpg---4---1643---24
GJ12212017MDFrame24648.jpg---4---2118---24
GJ09262017PSFrame00184.jpg---1---2409---24
GJ07262018GBFrame51450.jpg---6---1775---30
GJ09262017PSFrame18048.jpg---3---2409---24
GJ11302017AMFrame15624.jpg---3---2055---24
GJ07262018GBFrame35580.jpg---4---1775---30
GJ08082017GLFrame23688.jpg---3---3414---24
GJ09192017RMFrame11328.jpg---3---1643---24
GJ09112017KBFrame28740.jpg---3---2831---30
GJ01142020JEFrame79650.jpg---6---2863---30
GJ07262018GBFrame03060.jpg---2---1775---30
GJ09112017DRFrame53100.jpg---5---2033---30
GJ06122017AMFrame39330.jpg---0---2220---30
GJ04142020FCFrame72450.jpg---6---2589---30
GJ12062018LJFrame47340.jpg---6---1828---30
GJ11102017RFFrame34950.jpg---5---1551---30
GJ11302017AMFrame37896.jpg---5---2055---24
GJ05202019HWFrame84420.jpg---0---3102---30
GJ02092021CLFrame30690.jpg---4---2473---30
GJ09112017KBFrame15720.jpg---0---2831---30
GJ05202019HWFrame41400.jpg---4---3102---30
GJ05202019HWFrame85830.jpg---6---3102---30
GJ12212017MDFrame23616.jpg---4---2118---24
GJ01282020JMFrame19830.jpg---3---3239---30
GJ01282020JMFrame22830.jpg---3---3239---30
GJ01142020JEFrame16200.jpg---2---2863---30
GJ06122017AMFrame13320.jpg---0---2220---30
GJ09112017KBFrame81180.jpg---6---2831---30
GJ01142020JEFrame30900.jpg---4---2863---30
GJ01182018MPFrame35112.jpg---5---2325---24
GJ03132018JGFrame03936.jpg---2---1711---24
GJ09112017KBFrame47940.jpg---4---2831---30
GJ05202019HWFrame12600.jpg---0---3102---30
GJ09112017DRFrame19980.jpg---4---2033---30
GJ09212017JLFrame09312.jpg---3---1530---24
GJ09112017KBFrame05790.jpg---2---2831---30
GJ02202021YKFrame04530.jpg---2---1458---30
GJ02202021YKFrame13110.jpg---4---1458---30
GJ04142020FCFrame34170.jpg---3---2589---30
GJ05262020PHFrame45510.jpg---5---2607---30
GJ09262017PSFrame21288.jpg---0---2409---24
GJ07262018GBFrame48420.jpg---0---1775---30
GJ01182018MPFrame05064.jpg---2---2325---24
GJ12062018LJFrame00060.jpg---0---1828---30
GJ08082017GLFrame78432.jpg---6---3414---24
GJ07262018GBFrame18870.jpg---0---1775---30
GJ02092021CLFrame05910.jpg---2---2473---30
GJ03272021NHFrame08310.jpg---2---4251---30
GJ12062018LJFrame14730.jpg---3---1828---30
GJ01232018JHFrame04248.jpg---2---1612---24
GJ02092021CLFrame02760.jpg---0---2473---30
GJ01232018JHFrame10800.jpg---3---1612---24
GJ08082017GLFrame67344.jpg---5---3414---24
GJ05202019HWFrame88470.jpg---6---3102---30
GJ09192017RMFrame13824.jpg---0---1643---24
GJ02202021YKFrame15990.jpg---4---1458---30
GJ01282020JMFrame62370.jpg---5---3239---30
GJ09112017KBFrame17580.jpg---3---2831---30
GJ08082017GLFrame47904.jpg---4---3414---24
GJ09262017PSFrame08112.jpg---2---2409---24
GJ01142020JEFrame66810.jpg---5---2863---30
GJ12212017MDFrame12480.jpg---3---2118---24
GJ02092021CLFrame11580.jpg---2---2473---30
GJ01182018MPFrame18480.jpg---0---2325---24
GJ05262020PHFrame16410.jpg---3---2607---30
GJ06122017AMFrame00240.jpg---0---2220---30
GJ12062018LJFrame27450.jpg---4---1828---30
GJ02092021CLFrame02060.jpg---1---2473---30
GJ11302017AMFrame06360.jpg---2---2055---24
GJ09122017DTFrame38616.jpg---0---2604---24
GJ03092021PFFrame60390.jpg---5---2943---30
GJ07262018GBFrame09240.jpg---2---1775---30
GJ07262018GBFrame06510.jpg---2---1775---30
GJ09112017KBFrame41070.jpg---4---2831---30
GJ05262020PHFrame02820.jpg---0---2607---30
GJ09212017JLFrame31680.jpg---5---1530---24
GJ03272021NHFrame31740.jpg---0---4251---30
GJ03092021PFFrame22410.jpg---3---2943---30
GJ09212017JLFrame12744.jpg---4---1530---24
GJ02092021CLFrame26280.jpg---0---2473---30
GJ09212017JLFrame10032.jpg---3---1530---24
GJ07262018GBFrame05070.jpg---2---1775---30
GJ01232018JHFrame34896.jpg---6---1612---24
GJ10312017FSFrame20040.jpg---3---2301---24
GJ05202019HWFrame25170.jpg---0---3102---30
GJ04142020FCFrame46050.jpg---4---2589---30
GJ09262017PSFrame03600.jpg---0---2409---24
GJ01282020JMFrame06300.jpg---0---3239---30
GJ09122017DTFrame20616.jpg---0---2604---24
GJ03092021PFFrame11730.jpg---2---2943---30
GJ03092021PFFrame81570.jpg---6---2943---30
GJ05202019HWFrame68040.jpg---5---3102---30
GJ12062018LJFrame53790.jpg---6---1828---30
GJ12212017MDFrame14400.jpg---4---2118---24
GJ01142020JEFrame83520.jpg---6---2863---30
GJ01282020JMFrame01890.jpg---1---3239---30
GJ03092021PFFrame84420.jpg---6---2943---30
GJ01142020JEFrame79710.jpg---6---2863---30
GJ01232018JHFrame17952.jpg---4---1612---24
GJ02092021CLFrame07920.jpg---2---2473---30
GJ02092021CLFrame65550.jpg---0---2473---30
GJ02202021YKFrame03750.jpg---2---1458---30
GJ04142020FCFrame13470.jpg---2---2589---30
GJ05262020PHFrame53790.jpg---5---2607---30
GJ01232018JHFrame34296.jpg---0---1612---24
GJ01282020JMFrame57300.jpg---5---3239---30
GJ01232018JHFrame34368.jpg---0---1612---24
GJ03272021NHFrame124260.jpg---6---4251---30
GJ05262020PHFrame07290.jpg---2---2607---30
GJ09262017PSFrame51984.jpg---6---2409---24
GJ02202021YKFrame07140.jpg---3---1458---30
GJ03092021PFFrame22890.jpg---3---2943---30
GJ01182018MPFrame18144.jpg---0---2325---24
GJ10312017FSFrame05688.jpg---2---2301---24
GJ02202021YKFrame22440.jpg---4---1458---30
GJ02012018TLFrame14496.jpg---3---1952---24
GJ02092021CLFrame61590.jpg---5---2473---30
GJ03092021PFFrame78330.jpg---6---2943---30
GJ02092021CLFrame02100.jpg---1---2473---30
GJ02092021CLFrame66150.jpg---6---2473---30
GJ01282020JMFrame55830.jpg---4---3239---30
GJ01142020JEFrame84870.jpg---6---2863---30
GJ03132018JGFrame32784.jpg---5---1711---24
GJ04142020FCFrame14790.jpg---2---2589---30
GJ05202019HWFrame65400.jpg---4---3102---30
GJ01182018MPFrame09096.jpg---3---2325---24
GJ03132018JGFrame28752.jpg---5---1711---24
GJ09192017RMFrame18120.jpg---4---1643---24
GJ01282020JMFrame17130.jpg---2---3239---30
GJ01282020JMFrame81690.jpg---6---3239---30
GJ09192017RMFrame28704.jpg---5---1643---24
GJ04142020FCFrame31500.jpg---3---2589---30
GJ02202021YKFrame27240.jpg---5---1458---30
GJ02092021CLFrame02205.jpg---1---2473---30
GJ05202019HWFrame18150.jpg---2---3102---30
GJ08082017GLFrame76992.jpg---6---3414---24
GJ05202019HWFrame56040.jpg---4---3102---30
GJ11102017RFFrame35760.jpg---5---1551---30
GJ09192017RMFrame26904.jpg---5---1643---24
GJ09192017RMFrame07008.jpg---2---1643---24
GJ01182018MPFrame01488.jpg---0---2325---24
GJ12212017MDFrame31344.jpg---4---2118---24
GJ02202021YKFrame12270.jpg---0---1458---30
GJ01182018MPFrame25752.jpg---4---2325---24
GJ01282020JMFrame56370.jpg---0---3239---30
GJ08082017GLFrame03144.jpg---1---3414---24
GJ09122017DTFrame59808.jpg---6---2604---24
GJ05202019HWFrame32040.jpg---3---3102---30
GJ01142020JEFrame15960.jpg---2---2863---30
GJ05292018RWFrame24336.jpg---4---1504---24
GJ09122017DTFrame24072.jpg---4---2604---24
GJ03092021PFFrame72090.jpg---5---2943---30
GJ02202021YKFrame11640.jpg---0---1458---30
GJ09262017PSFrame43824.jpg---5---2409---24
GJ07262018GBFrame41850.jpg---5---1775---30
GJ05202019HWFrame25380.jpg---3---3102---30
GJ02202021YKFrame09300.jpg---3---1458---30
GJ12062018LJFrame06180.jpg---2---1828---30
GJ04242018RSFrame03816.jpg---0---2494---24
GJ09112017KBFrame55440.jpg---5---2831---30
GJ04142020FCFrame60600.jpg---0---2589---30
GJ11102017RFFrame38790.jpg---5---1551---30
GJ09112017DRFrame17130.jpg---3---2033---30
GJ10312017FSFrame41544.jpg---5---2301---24
GJ09112017KBFrame79140.jpg---6---2831---30
GJ02012018TLFrame13440.jpg---3---1952---24
GJ12062018LJFrame52830.jpg---6---1828---30
GJ09192017RMFrame32328.jpg---5---1643---24
GJ12212017MDFrame50160.jpg---6---2118---24
GJ02012018TLFrame09864.jpg---3---1952---24
GJ02012018TLFrame11040.jpg---3---1952---24
GJ05202019HWFrame89400.jpg---6---3102---30
GJ03132018JGFrame17736.jpg---4---1711---24
GJ09192017RMFrame25800.jpg---5---1643---24
GJ05262020PHFrame44340.jpg---5---2607---30
GJ04242018RSFrame19296.jpg---4---2494---24
GJ12212017MDFrame50112.jpg---6---2118---24
GJ03132018JGFrame26208.jpg---5---1711---24
GJ01142020JEFrame74640.jpg---5---2863---30
GJ11302017AMFrame46320.jpg---0---2055---24
GJ03272021NHFrame02820.jpg---0---4251---30
GJ09192017RMFrame38232.jpg---6---1643---24
GJ10312017FSFrame20304.jpg---0---2301---24
GJ09192017RMFrame22488.jpg---0---1643---24
GJ02092021CLFrame35610.jpg---4---2473---30
GJ02092021CLFrame68250.jpg---6---2473---30
GJ09112017KBFrame77610.jpg---0---2831---30
GJ09122017DTFrame56184.jpg---0---2604---24
GJ09262017PSFrame53616.jpg---6---2409---24
GJ09112017KBFrame51000.jpg---4---2831---30
GJ09212017JLFrame26328.jpg---5---1530---24
GJ05262020PHFrame17490.jpg---3---2607---30
GJ09112017DRFrame58770.jpg---6---2033---30
GJ12212017MDFrame14160.jpg---0---2118---24
GJ12062018LJFrame19140.jpg---4---1828---30
GJ11102017RFFrame17340.jpg---0---1551---30
GJ05292018RWFrame23088.jpg---4---1504---24
GJ03092021PFFrame01350.jpg---1---2943---30
GJ04142020FCFrame60840.jpg---0---2589---30
GJ07262018GBFrame48450.jpg---0---1775---30
GJ12062018LJFrame14190.jpg---3---1828---30
GJ03092021PFFrame85350.jpg---6---2943---30
GJ03132018JGFrame18576.jpg---4---1711---24
GJ03272021NHFrame16800.jpg---2---4251---30
GJ11102017RFFrame20070.jpg---4---1551---30
GJ06122017AMFrame18420.jpg---3---2220---30
GJ09112017KBFrame75810.jpg---0---2831---30
GJ05262020PHFrame57510.jpg---5---2607---30
GJ05202019HWFrame38520.jpg---4---3102---30
GJ02092021CLFrame46200.jpg---4---2473---30
GJ01282020JMFrame08760.jpg---2---3239---30
GJ09262017PSFrame08400.jpg---2---2409---24
GJ12062018LJFrame14430.jpg---3---1828---30
GJ03092021PFFrame37260.jpg---4---2943---30
GJ05202019HWFrame88260.jpg---6---3102---30
GJ05202019HWFrame67530.jpg---5---3102---30
GJ11102017RFFrame33000.jpg---5---1551---30
GJ01142020JEFrame63720.jpg---5---2863---30
GJ09212017JLFrame00744.jpg---2---1530---24
GJ11102017RFFrame18270.jpg---0---1551---30
GJ05202019HWFrame32010.jpg---3---3102---30
GJ11302017AMFrame40992.jpg---5---2055---24
GJ09192017RMFrame35472.jpg---6---1643---24
GJ02092021CLFrame18090.jpg---3---2473---30
GJ03272021NHFrame110880.jpg---5---4251---30
GJ09112017DRFrame13110.jpg---3---2033---30
GJ12212017MDFrame42024.jpg---5---2118---24
GJ12062018LJFrame46230.jpg---0---1828---30
GJ06122017AMFrame31680.jpg---4---2220---30
GJ12212017MDFrame30072.jpg---4---2118---24
GJ08082017GLFrame28944.jpg---3---3414---24
GJ09122017DTFrame02256.jpg---2---2604---24
GJ02092021CLFrame60840.jpg---5---2473---30
GJ12212017MDFrame37248.jpg---5---2118---24
GJ01232018JHFrame14304.jpg---0---1612---24
GJ01232018JHFrame34392.jpg---0---1612---24
GJ09112017KBFrame84120.jpg---6---2831---30
GJ01282020JMFrame14220.jpg---2---3239---30
GJ11102017RFFrame04350.jpg---1---1551---30
GJ02012018TLFrame23160.jpg---4---1952---24
GJ03132018JGFrame11808.jpg---0---1711---24
GJ04242018RSFrame40632.jpg---5---2494---24
GJ01282020JMFrame03360.jpg---1---3239---30
GJ09112017KBFrame19800.jpg---3---2831---30
GJ09112017DRFrame25950.jpg---4---2033---30
GJ02012018TLFrame12144.jpg---3---1952---24
GJ09112017KBFrame05460.jpg---0---2831---30
GJ05262020PHFrame40950.jpg---4---2607---30
GJ01282020JMFrame04800.jpg---1---3239---30
GJ05202019HWFrame02100.jpg---1---3102---30
GJ02012018TLFrame24624.jpg---0---1952---24
GJ09192017RMFrame32640.jpg---5---1643---24
GJ11102017RFFrame01770.jpg---1---1551---30
GJ01282020JMFrame82290.jpg---6---3239---30
GJ03092021PFFrame03720.jpg---0---2943---30
GJ09212017JLFrame08304.jpg---3---1530---24
GJ12212017MDFrame50376.jpg---6---2118---24
GJ01182018MPFrame52200.jpg---6---2325---24
GJ05262020PHFrame01080.jpg---1---2607---30
GJ05202019HWFrame55020.jpg---4---3102---30
GJ09212017JLFrame28128.jpg---5---1530---24
GJ06122017AMFrame13950.jpg---0---2220---30
GJ05202019HWFrame54630.jpg---4---3102---30
GJ03272021NHFrame29250.jpg---3---4251---30
GJ07262018GBFrame46710.jpg---5---1775---30
GJ09212017JLFrame24912.jpg---5---1530---24
GJ05202019HWFrame73110.jpg---5---3102---30
GJ09192017RMFrame07632.jpg---3---1643---24
GJ09112017KBFrame01560.jpg---1---2831---30
GJ05262020PHFrame50910.jpg---5---2607---30
GJ05292018RWFrame20400.jpg---4---1504---24
GJ05292018RWFrame06432.jpg---2---1504---24
GJ07262018GBFrame06960.jpg---2---1775---30
GJ10312017FSFrame34296.jpg---5---2301---24
GJ09112017KBFrame28860.jpg---3---2831---30
GJ04242018RSFrame49224.jpg---5---2494---24
GJ05262020PHFrame62520.jpg---0---2607---30
GJ02092021CLFrame19560.jpg---3---2473---30
GJ01232018JHFrame07704.jpg---2---1612---24
GJ09262017PSFrame57192.jpg---6---2409---24
GJ12062018LJFrame39270.jpg---5---1828---30
GJ05202019HWFrame63420.jpg---4---3102---30
GJ09112017DRFrame55290.jpg---6---2033---30
GJ03272021NHFrame01785.jpg---1---4251---30
GJ04142020FCFrame14310.jpg---2---2589---30
GJ07262018GBFrame41580.jpg---5---1775---30
GJ05262020PHFrame02340.jpg---0---2607---30
GJ01282020JMFrame11160.jpg---2---3239---30
GJ09192017RMFrame17088.jpg---4---1643---24
GJ09212017JLFrame14184.jpg---4---1530---24
GJ09212017JLFrame08328.jpg---3---1530---24
GJ05202019HWFrame48480.jpg---4---3102---30
GJ01182018MPFrame18168.jpg---0---2325---24
GJ09112017KBFrame70440.jpg---5---2831---30
GJ11102017RFFrame01020.jpg---1---1551---30
GJ10052017WSFrame21480.jpg---4---1697---24
GJ05202019HWFrame77040.jpg---5---3102---30
GJ11302017AMFrame27312.jpg---4---2055---24
GJ01282020JMFrame82560.jpg---6---3239---30
GJ09112017KBFrame80640.jpg---6---2831---30
GJ03132018JGFrame11328.jpg---0---1711---24
GJ05262020PHFrame10860.jpg---2---2607---30
GJ03092021PFFrame53790.jpg---4---2943---30
GJ05202019HWFrame26160.jpg---3---3102---30
GJ09112017DRFrame46230.jpg---5---2033---30
GJ08082017GLFrame02856.jpg---1---3414---24
GJ01232018JHFrame19632.jpg---4---1612---24
GJ09262017PSFrame29568.jpg---4---2409---24
GJ03272021NHFrame107100.jpg---5---4251---30
GJ01232018JHFrame32976.jpg---5---1612---24
GJ04142020FCFrame16290.jpg---2---2589---30
GJ01232018JHFrame03168.jpg---1---1612---24
GJ01142020JEFrame79260.jpg---6---2863---30
GJ01282020JMFrame05040.jpg---1---3239---30
GJ09112017KBFrame02910.jpg---1---2831---30
GJ08082017GLFrame80928.jpg---6---3414---24
GJ05202019HWFrame76740.jpg---5---3102---30
GJ03092021PFFrame00580.jpg---1---2943---30
GJ02202021YKFrame18300.jpg---4---1458---30
GJ12212017MDFrame13296.jpg---0---2118---24
GJ05202019HWFrame21180.jpg---2---3102---30
GJ05262020PHFrame03870.jpg---2---2607---30
GJ03272021NHFrame17700.jpg---0---4251---30
GJ06122017AMFrame65340.jpg---6---2220---30
GJ07262018GBFrame19440.jpg---0---1775---30
GJ05202019HWFrame65160.jpg---4---3102---30
GJ03272021NHFrame116880.jpg---0---4251---30
GJ02012018TLFrame25968.jpg---5---1952---24
GJ09192017RMFrame13320.jpg---3---1643---24
GJ02012018TLFrame20208.jpg---4---1952---24
GJ10052017WSFrame37848.jpg---0---1697---24
GJ05292018RWFrame14088.jpg---3---1504---24
GJ05202019HWFrame36180.jpg---0---3102---30
GJ07262018GBFrame14820.jpg---3---1775---30
GJ01282020JMFrame14040.jpg---2---3239---30
GJ05202019HWFrame47250.jpg---4---3102---30
GJ09112017KBFrame75990.jpg---0---2831---30
GJ05292018RWFrame01560.jpg---1---1504---24
GJ09122017DTFrame62112.jpg---6---2604---24
GJ05202019HWFrame81390.jpg---5---3102---30
GJ05262020PHFrame59460.jpg---5---2607---30
GJ04242018RSFrame07488.jpg---0---2494---24
GJ10052017WSFrame08232.jpg---2---1697---24
GJ03092021PFFrame64860.jpg---5---2943---30
GJ09112017KBFrame17880.jpg---3---2831---30
GJ05202019HWFrame66300.jpg---5---3102---30
GJ05292018RWFrame12552.jpg---3---1504---24
GJ08082017GLFrame63312.jpg---5---3414---24
GJ09262017PSFrame52704.jpg---6---2409---24
GJ03092021PFFrame87000.jpg---6---2943---30
GJ09212017JLFrame25560.jpg---5---1530---24
GJ01142020JEFrame03480.jpg---0---2863---30
GJ05292018RWFrame24216.jpg---4---1504---24
GJ03092021PFFrame20490.jpg---3---2943---30
GJ09212017JLFrame08664.jpg---3---1530---24
GJ05202019HWFrame05040.jpg---0---3102---30
GJ12212017MDFrame37824.jpg---5---2118---24
GJ04142020FCFrame35850.jpg---0---2589---30
GJ11302017AMFrame12360.jpg---3---2055---24
GJ05202019HWFrame65460.jpg---4---3102---30
GJ01282020JMFrame21120.jpg---3---3239---30
GJ09112017DRFrame02910.jpg---2---2033---30
GJ12062018LJFrame05460.jpg---2---1828---30
GJ07262018GBFrame48900.jpg---0---1775---30
GJ09122017DTFrame55272.jpg---5---2604---24
GJ01232018JHFrame13848.jpg---3---1612---24
GJ03272021NHFrame04980.jpg---0---4251---30
GJ03092021PFFrame00465.jpg---1---2943---30
GJ04142020FCFrame71700.jpg---6---2589---30
GJ01232018JHFrame33528.jpg---5---1612---24
GJ12212017MDFrame01680.jpg---2---2118---24
GJ09122017DTFrame38928.jpg---0---2604---24
GJ09212017JLFrame36288.jpg---6---1530---24
GJ10052017WSFrame37824.jpg---0---1697---24
GJ03092021PFFrame05100.jpg---0---2943---30
GJ03272021NHFrame22530.jpg---3---4251---30
GJ03132018JGFrame19344.jpg---4---1711---24
GJ06122017AMFrame48870.jpg---5---2220---30
GJ01232018JHFrame05928.jpg---2---1612---24
GJ06122017AMFrame61680.jpg---6---2220---30
GJ10312017FSFrame35232.jpg---5---2301---24
GJ09192017RMFrame21840.jpg---4---1643---24
GJ01282020JMFrame94050.jpg---6---3239---30
GJ11102017RFFrame07230.jpg---2---1551---30
GJ05292018RWFrame21576.jpg---4---1504---24
GJ10052017WSFrame01464.jpg---2---1697---24
GJ09112017KBFrame02760.jpg---1---2831---30
GJ03272021NHFrame30180.jpg---3---4251---30
GJ08082017GLFrame26976.jpg---3---3414---24
GJ01282020JMFrame74340.jpg---5---3239---30
GJ05262020PHFrame33180.jpg---4---2607---30
GJ12062018LJFrame29250.jpg---4---1828---30
GJ09212017JLFrame34968.jpg---6---1530---24
GJ09212017JLFrame03264.jpg---2---1530---24
GJ02092021CLFrame04560.jpg---0---2473---30
GJ12062018LJFrame04410.jpg---2---1828---30
GJ09122017DTFrame35232.jpg---4---2604---24
GJ09212017JLFrame08400.jpg---3---1530---24
GJ09262017PSFrame41880.jpg---5---2409---24
GJ09112017DRFrame59850.jpg---6---2033---30
GJ05202019HWFrame56550.jpg---4---3102---30
GJ09112017KBFrame17280.jpg---3---2831---30
GJ09262017PSFrame57720.jpg---6---2409---24
GJ08082017GLFrame34392.jpg---4---3414---24
GJ06122017AMFrame19560.jpg---3---2220---30
GJ01182018MPFrame00432.jpg---0---2325---24
GJ05262020PHFrame00550.jpg---1---2607---30
GJ12212017MDFrame02736.jpg---2---2118---24
GJ03092021PFFrame77250.jpg---6---2943---30
GJ01182018MPFrame04200.jpg---2---2325---24
GJ09192017RMFrame35952.jpg---6---1643---24
GJ05262020PHFrame74610.jpg---6---2607---30
GJ02202021YKFrame06480.jpg---3---1458---30
GJ11302017AMFrame25656.jpg---4---2055---24
GJ09122017DTFrame56616.jpg---0---2604---24
GJ05202019HWFrame17340.jpg---2---3102---30
GJ04142020FCFrame48240.jpg---4---2589---30
GJ09112017DRFrame53880.jpg---0---2033---30
GJ01142020JEFrame14190.jpg---2---2863---30
GJ01142020JEFrame00360.jpg---1---2863---30
GJ12212017MDFrame03600.jpg---2---2118---24
GJ03272021NHFrame01855.jpg---1---4251---30
GJ08082017GLFrame20616.jpg---2---3414---24
GJ09112017DRFrame18360.jpg---0---2033---30
GJ09212017JLFrame33264.jpg---6---1530---24
GJ01142020JEFrame02460.jpg---0---2863---30
GJ05202019HWFrame13800.jpg---2---3102---30
GJ03132018JGFrame29064.jpg---5---1711---24
GJ02202021YKFrame05340.jpg---2---1458---30
GJ08082017GLFrame04344.jpg---0---3414---24
GJ11102017RFFrame07350.jpg---2---1551---30
GJ05202019HWFrame45240.jpg---4---3102---30
GJ01142020JEFrame02670.jpg---0---2863---30
GJ12212017MDFrame08712.jpg---3---2118---24
GJ11102017RFFrame17880.jpg---0---1551---30
GJ02092021CLFrame60600.jpg---5---2473---30
GJ05202019HWFrame59580.jpg---4---3102---30
GJ09212017JLFrame13680.jpg---4---1530---24
GJ09112017KBFrame82770.jpg---6---2831---30
GJ01142020JEFrame26760.jpg---3---2863---30
GJ05262020PHFrame59670.jpg---5---2607---30
GJ03132018JGFrame31680.jpg---5---1711---24
GJ02092021CLFrame19020.jpg---3---2473---30
GJ05292018RWFrame15720.jpg---0---1504---24
GJ02092021CLFrame71970.jpg---6---2473---30
GJ05262020PHFrame00860.jpg---1---2607---30
GJ12212017MDFrame09000.jpg---3---2118---24
GJ09122017DTFrame16488.jpg---3---2604---24
GJ12212017MDFrame08736.jpg---3---2118---24
GJ05262020PHFrame25680.jpg---4---2607---30
GJ09212017JLFrame00168.jpg---2---1530---24
GJ06122017AMFrame08220.jpg---2---2220---30
GJ03272021NHFrame00755.jpg---1---4251---30
GJ08082017GLFrame33864.jpg---4---3414---24
GJ11302017AMFrame35016.jpg---5---2055---24
GJ01182018MPFrame00720.jpg---0---2325---24
GJ07262018GBFrame12510.jpg---3---1775---30
GJ05262020PHFrame51690.jpg---5---2607---30
GJ10052017WSFrame06528.jpg---2---1697---24
GJ01142020JEFrame38490.jpg---4---2863---30
GJ01232018JHFrame35520.jpg---6---1612---24
GJ07262018GBFrame22860.jpg---4---1775---30
GJ05202019HWFrame39750.jpg---4---3102---30
GJ02092021CLFrame06720.jpg---2---2473---30
GJ12062018LJFrame05850.jpg---2---1828---30
GJ05202019HWFrame37800.jpg---0---3102---30
GJ04242018RSFrame28080.jpg---4---2494---24
GJ09112017DRFrame13500.jpg---3---2033---30
GJ09262017PSFrame12696.jpg---3---2409---24
GJ01142020JEFrame24210.jpg---3---2863---30
GJ05262020PHFrame15180.jpg---3---2607---30
GJ01282020JMFrame01800.jpg---1---3239---30
GJ03092021PFFrame09240.jpg---2---2943---30
GJ09112017KBFrame45690.jpg---4---2831---30
GJ09212017JLFrame25752.jpg---5---1530---24
GJ12062018LJFrame10020.jpg---3---1828---30
GJ05262020PHFrame67050.jpg---6---2607---30
GJ02012018TLFrame05784.jpg---0---1952---24
GJ10052017WSFrame13080.jpg---3---1697---24
GJ03272021NHFrame30480.jpg---3---4251---30
GJ01232018JHFrame03104.jpg---1---1612---24
GJ01142020JEFrame00045.jpg---1---2863---30
GJ01282020JMFrame06330.jpg---0---3239---30
GJ05292018RWFrame14592.jpg---3---1504---24
GJ09112017KBFrame22830.jpg---3---2831---30
GJ01182018MPFrame50760.jpg---6---2325---24
GJ06122017AMFrame51060.jpg---5---2220---30
GJ08082017GLFrame74904.jpg---6---3414---24
GJ12062018LJFrame11040.jpg---3---1828---30
GJ09192017RMFrame02256.jpg---2---1643---24
GJ04142020FCFrame70020.jpg---0---2589---30
GJ12212017MDFrame48504.jpg---6---2118---24
GJ09122017DTFrame52608.jpg---5---2604---24
GJ12062018LJFrame50520.jpg---6---1828---30
GJ03272021NHFrame99750.jpg---5---4251---30
GJ10052017WSFrame03576.jpg---2---1697---24
GJ11102017RFFrame01380.jpg---1---1551---30
GJ12062018LJFrame04350.jpg---2---1828---30
GJ04142020FCFrame60390.jpg---4---2589---30
GJ03092021PFFrame61710.jpg---5---2943---30
GJ12062018LJFrame00660.jpg---0---1828---30
GJ09112017DRFrame00060.jpg---0---2033---30
GJ08082017GLFrame80112.jpg---6---3414---24
GJ03092021PFFrame03780.jpg---0---2943---30
GJ05202019HWFrame29610.jpg---3---3102---30
GJ03272021NHFrame124440.jpg---6---4251---30
GJ09262017PSFrame01440.jpg---1---2409---24
GJ01282020JMFrame46230.jpg---4---3239---30
GJ02012018TLFrame02928.jpg---0---1952---24
GJ06122017AMFrame12720.jpg---2---2220---30
GJ11102017RFFrame44550.jpg---6---1551---30
GJ09212017JLFrame09768.jpg---3---1530---24
GJ03132018JGFrame18432.jpg---4---1711---24
GJ05262020PHFrame68190.jpg---6---2607---30
GJ06122017AMFrame00030.jpg---0---2220---30
GJ09122017DTFrame01176.jpg---2---2604---24
GJ05202019HWFrame64800.jpg---4---3102---30
GJ06122017AMFrame00600.jpg---2---2220---30
GJ02202021YKFrame30240.jpg---5---1458---30
GJ05262020PHFrame00935.jpg---1---2607---30
GJ04142020FCFrame66540.jpg---5---2589---30
GJ10052017WSFrame21288.jpg---4---1697---24
GJ07262018GBFrame07980.jpg---2---1775---30
GJ09192017RMFrame13800.jpg---0---1643---24
GJ05292018RWFrame00912.jpg---1---1504---24
GJ05202019HWFrame36210.jpg---0---3102---30
GJ05202019HWFrame63240.jpg---4---3102---30
GJ12062018LJFrame50880.jpg---6---1828---30
GJ12212017MDFrame25728.jpg---4---2118---24
GJ09112017KBFrame12060.jpg---2---2831---30
GJ09112017DRFrame21930.jpg---4---2033---30
GJ09112017DRFrame53790.jpg---0---2033---30
GJ02092021CLFrame58560.jpg---5---2473---30
GJ11102017RFFrame14970.jpg---3---1551---30
GJ05262020PHFrame33600.jpg---4---2607---30
GJ05262020PHFrame00805.jpg---1---2607---30
GJ04142020FCFrame02350.jpg---1---2589---30
GJ07262018GBFrame47790.jpg---5---1775---30
GJ01232018JHFrame34320.jpg---0---1612---24
GJ12062018LJFrame13230.jpg---3---1828---30
GJ03092021PFFrame79320.jpg---6---2943---30
GJ05262020PHFrame12330.jpg---3---2607---30
GJ06122017AMFrame13320.jpg---0---2220---30
GJ04142020FCFrame01975.jpg---1---2589---30
GJ09122017DTFrame41736.jpg---5---2604---24
GJ05202019HWFrame44310.jpg---4---3102---30
GJ05262020PHFrame52740.jpg---5---2607---30
GJ01232018JHFrame34800.jpg---6---1612---24
GJ01282020JMFrame08070.jpg---2---3239---30
GJ04142020FCFrame25500.jpg---3---2589---30
GJ10052017WSFrame19224.jpg---4---1697---24
GJ09112017DRFrame40650.jpg---4---2033---30
GJ05262020PHFrame12780.jpg---3---2607---30
GJ11102017RFFrame45390.jpg---6---1551---30
GJ05262020PHFrame73800.jpg---6---2607---30
GJ01282020JMFrame09060.jpg---2---3239---30
GJ01282020JMFrame88920.jpg---6---3239---30
GJ11302017AMFrame18576.jpg---0---2055---24
GJ08082017GLFrame51696.jpg---4---3414---24
GJ03092021PFFrame81540.jpg---6---2943---30
GJ02012018TLFrame18552.jpg---4---1952---24
GJ09122017DTFrame29664.jpg---4---2604---24
GJ08082017GLFrame74808.jpg---6---3414---24
GJ01182018MPFrame35976.jpg---5---2325---24
GJ05202019HWFrame28590.jpg---3---3102---30
GJ08082017GLFrame02592.jpg---1---3414---24
GJ05262020PHFrame00225.jpg---1---2607---30
GJ09112017DRFrame54060.jpg---0---2033---30
GJ09112017DRFrame49830.jpg---5---2033---30
GJ09112017KBFrame40050.jpg---4---2831---30
GJ03272021NHFrame117780.jpg---0---4251---30
GJ11102017RFFrame08760.jpg---2---1551---30
GJ02012018TLFrame02088.jpg---0---1952---24
GJ03132018JGFrame23712.jpg---4---1711---24
GJ09112017DRFrame48270.jpg---5---2033---30
GJ04142020FCFrame54360.jpg---4---2589---30
GJ01142020JEFrame62460.jpg---0---2863---30
GJ06122017AMFrame49440.jpg---5---2220---30
GJ05262020PHFrame09960.jpg---2---2607---30
GJ12062018LJFrame16200.jpg---3---1828---30
GJ01182018MPFrame50232.jpg---6---2325---24
GJ05292018RWFrame00888.jpg---1---1504---24
GJ02012018TLFrame22488.jpg---4---1952---24
GJ04242018RSFrame15096.jpg---0---2494---24
GJ05202019HWFrame02310.jpg---1---3102---30
GJ05292018RWFrame12528.jpg---3---1504---24
GJ09112017DRFrame58110.jpg---6---2033---30
GJ09192017RMFrame14016.jpg---0---1643---24
GJ05202019HWFrame68730.jpg---5---3102---30
GJ01232018JHFrame36072.jpg---6---1612---24
GJ05202019HWFrame53400.jpg---4---3102---30
GJ01142020JEFrame77550.jpg---5---2863---30
GJ03132018JGFrame07752.jpg---2---1711---24
GJ01142020JEFrame28830.jpg---0---2863---30
GJ01282020JMFrame08220.jpg---2---3239---30
GJ06122017AMFrame65130.jpg---6---2220---30
GJ01142020JEFrame70800.jpg---5---2863---30
GJ05202019HWFrame37410.jpg---0---3102---30
GJ03272021NHFrame18990.jpg---3---4251---30
GJ05292018RWFrame06480.jpg---2---1504---24
GJ09262017PSFrame53304.jpg---6---2409---24
GJ09112017DRFrame11100.jpg---3---2033---30
GJ08082017GLFrame62256.jpg---5---3414---24
GJ07262018GBFrame51870.jpg---6---1775---30
GJ05202019HWFrame33690.jpg---3---3102---30
GJ10312017FSFrame18888.jpg---3---2301---24
GJ03272021NHFrame01310.jpg---1---4251---30
GJ09112017DRFrame38190.jpg---4---2033---30
GJ03132018JGFrame02088.jpg---0---1711---24
GJ12212017MDFrame19488.jpg---4---2118---24
GJ03272021NHFrame24300.jpg---3---4251---30
GJ11302017AMFrame07104.jpg---2---2055---24
GJ02202021YKFrame03720.jpg---2---1458---30
GJ01142020JEFrame64680.jpg---5---2863---30
GJ12212017MDFrame47832.jpg---6---2118---24
GJ08082017GLFrame01800.jpg---1---3414---24
GJ11302017AMFrame16440.jpg---3---2055---24
GJ10052017WSFrame09024.jpg---0---1697---24
GJ09122017DTFrame02160.jpg---2---2604---24
GJ01232018JHFrame21888.jpg---4---1612---24
GJ02202021YKFrame19740.jpg---4---1458---30
GJ03092021PFFrame75630.jpg---0---2943---30
GJ11102017RFFrame13745.jpg---3---1551---30
GJ09212017JLFrame06480.jpg---2---1530---24
GJ01282020JMFrame46350.jpg---4---3239---30
GJ05202019HWFrame20880.jpg---2---3102---30
GJ10312017FSFrame17880.jpg---3---2301---24
GJ09122017DTFrame58368.jpg---6---2604---24
GJ09212017JLFrame05184.jpg---2---1530---24
GJ05292018RWFrame24288.jpg---4---1504---24
GJ05202019HWFrame12900.jpg---2---3102---30
GJ08082017GLFrame05592.jpg---0---3414---24
GJ01142020JEFrame01530.jpg---1---2863---30
GJ01182018MPFrame49320.jpg---5---2325---24
GJ12062018LJFrame08310.jpg---2---1828---30
GJ05202019HWFrame08130.jpg---0---3102---30
GJ10312017FSFrame15816.jpg---3---2301---24
GJ11102017RFFrame05700.jpg---0---1551---30
GJ12062018LJFrame07470.jpg---2---1828---30
GJ09192017RMFrame14088.jpg---0---1643---24
GJ03272021NHFrame08520.jpg---2---4251---30
GJ05262020PHFrame00265.jpg---1---2607---30
GJ07262018GBFrame46890.jpg---5---1775---30
GJ02092021CLFrame18840.jpg---3---2473---30
GJ02092021CLFrame04980.jpg---2---2473---30
GJ03092021PFFrame63720.jpg---5---2943---30
GJ01282020JMFrame11130.jpg---2---3239---30
GJ03092021PFFrame01310.jpg---1---2943---30
GJ02092021CLFrame56610.jpg---5---2473---30
GJ12212017MDFrame15600.jpg---4---2118---24
GJ08082017GLFrame32208.jpg---0---3414---24
GJ09212017JLFrame17928.jpg---4---1530---24
GJ09112017KBFrame58800.jpg---5---2831---30
GJ10312017FSFrame00384.jpg---0---2301---24
GJ03272021NHFrame23910.jpg---3---4251---30
GJ12062018LJFrame03960.jpg---2---1828---30
GJ04142020FCFrame68520.jpg---5---2589---30
GJ10312017FSFrame21096.jpg---4---2301---24
GJ05292018RWFrame03072.jpg---1---1504---24
GJ03272021NHFrame123780.jpg---6---4251---30
GJ10052017WSFrame40608.jpg---6---1697---24
GJ01182018MPFrame25200.jpg---4---2325---24
GJ01282020JMFrame20130.jpg---3---3239---30
GJ05202019HWFrame26880.jpg---3---3102---30
GJ09192017RMFrame36720.jpg---6---1643---24
GJ08082017GLFrame74424.jpg---6---3414---24
GJ09112017KBFrame62460.jpg---5---2831---30
GJ01232018JHFrame21192.jpg---4---1612---24
GJ01282020JMFrame22080.jpg---3---3239---30
GJ12062018LJFrame46080.jpg---0---1828---30
GJ01182018MPFrame20376.jpg---4---2325---24
GJ09192017RMFrame26544.jpg---5---1643---24
GJ04142020FCFrame04650.jpg---1---2589---30
GJ04142020FCFrame04435.jpg---1---2589---30
GJ05262020PHFrame64620.jpg---6---2607---30
GJ01232018JHFrame02220.jpg---1---1612---24
GJ04242018RSFrame28920.jpg---4---2494---24
GJ10052017WSFrame14232.jpg---3---1697---24
GJ04142020FCFrame32250.jpg---3---2589---30
GJ02092021CLFrame72240.jpg---6---2473---30
GJ03132018JGFrame30744.jpg---5---1711---24
GJ12062018LJFrame10110.jpg---3---1828---30
GJ09122017DTFrame58704.jpg---6---2604---24
GJ11102017RFFrame13625.jpg---3---1551---30
GJ07262018GBFrame51630.jpg---6---1775---30
GJ05202019HWFrame51180.jpg---4---3102---30
GJ01142020JEFrame04110.jpg---0---2863---30
GJ05202019HWFrame59550.jpg---4---3102---30
GJ01282020JMFrame06780.jpg---2---3239---30
GJ10312017FSFrame28056.jpg---4---2301---24
GJ09122017DTFrame37296.jpg---4---2604---24
GJ02202021YKFrame16470.jpg---4---1458---30
GJ01232018JHFrame06192.jpg---2---1612---24
GJ08082017GLFrame74736.jpg---6---3414---24
GJ03272021NHFrame29730.jpg---3---4251---30
GJ04142020FCFrame17070.jpg---2---2589---30
GJ08082017GLFrame47808.jpg---4---3414---24
GJ12062018LJFrame37320.jpg---5---1828---30
GJ02092021CLFrame65100.jpg---0---2473---30
GJ03092021PFFrame61680.jpg---5---2943---30
GJ12212017MDFrame05808.jpg---2---2118---24
GJ09112017DRFrame50340.jpg---5---2033---30
GJ09212017JLFrame09264.jpg---3---1530---24
GJ08082017GLFrame58056.jpg---5---3414---24
GJ03132018JGFrame22992.jpg---4---1711---24
GJ06122017AMFrame62340.jpg---6---2220---30
GJ08082017GLFrame74496.jpg---6---3414---24
GJ03272021NHFrame97230.jpg---5---4251---30
GJ04242018RSFrame28944.jpg---4---2494---24
GJ02092021CLFrame28950.jpg---4---2473---30
GJ01232018JHFrame02136.jpg---1---1612---24
GJ01182018MPFrame02664.jpg---2---2325---24
GJ01232018JHFrame34056.jpg---0---1612---24
GJ04242018RSFrame21264.jpg---4---2494---24
GJ01142020JEFrame85860.jpg---6---2863---30
GJ03132018JGFrame24912.jpg---5---1711---24
GJ03272021NHFrame19680.jpg---3---4251---30
GJ09262017PSFrame09288.jpg---2---2409---24
GJ09112017KBFrame23820.jpg---3---2831---30
GJ09192017RMFrame17880.jpg---4---1643---24
GJ12062018LJFrame04470.jpg---2---1828---30
GJ11102017RFFrame12000.jpg---2---1551---30
GJ12212017MDFrame45816.jpg---5---2118---24
GJ05262020PHFrame52890.jpg---5---2607---30
GJ04142020FCFrame22590.jpg---3---2589---30
GJ01142020JEFrame59970.jpg---4---2863---30
GJ05292018RWFrame03240.jpg---1---1504---24
GJ04142020FCFrame14400.jpg---2---2589---30
GJ02012018TLFrame12288.jpg---3---1952---24
GJ04242018RSFrame27984.jpg---4---2494---24
GJ09112017KBFrame00510.jpg---1---2831---30
GJ06122017AMFrame21660.jpg---3---2220---30
GJ12062018LJFrame47040.jpg---6---1828---30
GJ01282020JMFrame46080.jpg---4---3239---30
GJ01282020JMFrame11460.jpg---2---3239---30
GJ07262018GBFrame17040.jpg---3---1775---30
GJ01232018JHFrame08016.jpg---2---1612---24
GJ05202019HWFrame39300.jpg---4---3102---30
GJ09112017KBFrame44160.jpg---4---2831---30
GJ09122017DTFrame02784.jpg---2---2604---24
GJ09122017DTFrame47376.jpg---5---2604---24
GJ05202019HWFrame61740.jpg---4---3102---30
GJ09212017JLFrame33336.jpg---6---1530---24
GJ02012018TLFrame24144.jpg---0---1952---24
GJ02012018TLFrame14688.jpg---3---1952---24
GJ09212017JLFrame21720.jpg---0---1530---24
GJ12062018LJFrame00360.jpg---0---1828---30
GJ03092021PFFrame10470.jpg---2---2943---30
GJ02202021YKFrame21090.jpg---4---1458---30
GJ09112017KBFrame57930.jpg---5---2831---30
GJ05262020PHFrame05700.jpg---2---2607---30
GJ09212017JLFrame20016.jpg---4---1530---24
GJ09112017DRFrame25380.jpg---4---2033---30
GJ07262018GBFrame27330.jpg---4---1775---30
GJ05202019HWFrame69240.jpg---5---3102---30
GJ02012018TLFrame26976.jpg---5---1952---24
GJ09112017DRFrame12900.jpg---3---2033---30
GJ12212017MDFrame11760.jpg---3---2118---24
GJ09262017PSFrame12024.jpg---3---2409---24
GJ12062018LJFrame43800.jpg---5---1828---30
GJ10052017WSFrame39136.jpg---6---1697---24
GJ11302017AMFrame03192.jpg---2---2055---24
GJ09262017PSFrame09480.jpg---2---2409---24
GJ11102017RFFrame10080.jpg---2---1551---30
GJ12062018LJFrame20850.jpg---4---1828---30
GJ12062018LJFrame07740.jpg---2---1828---30
GJ04242018RSFrame10368.jpg---3---2494---24
GJ05292018RWFrame21552.jpg---4---1504---24
GJ02012018TLFrame23112.jpg---4---1952---24
GJ01182018MPFrame25848.jpg---4---2325---24
GJ10312017FSFrame10608.jpg---2---2301---24
GJ03272021NHFrame75210.jpg---4---4251---30
GJ06122017AMFrame64560.jpg---6---2220---30
GJ09262017PSFrame55392.jpg---6---2409---24
GJ03092021PFFrame13440.jpg---2---2943---30
GJ04142020FCFrame61260.jpg---5---2589---30
GJ01282020JMFrame01560.jpg---1---3239---30
GJ09112017KBFrame46800.jpg---4---2831---30
GJ05202019HWFrame84510.jpg---0---3102---30
GJ05292018RWFrame24960.jpg---4---1504---24
GJ04142020FCFrame33300.jpg---3---2589---30
GJ02092021CLFrame16020.jpg---3---2473---30
GJ10312017FSFrame26592.jpg---4---2301---24
GJ05262020PHFrame16680.jpg---3---2607---30
GJ10052017WSFrame07272.jpg---2---1697---24
GJ02092021CLFrame30180.jpg---4---2473---30
GJ01142020JEFrame20730.jpg---3---2863---30
GJ10052017WSFrame24264.jpg---5---1697---24
GJ01282020JMFrame14760.jpg---2---3239---30
GJ11102017RFFrame14610.jpg---3---1551---30
GJ05202019HWFrame64110.jpg---4---3102---30
GJ01182018MPFrame41856.jpg---5---2325---24
GJ05292018RWFrame21312.jpg---4---1504---24
GJ01182018MPFrame05016.jpg---2---2325---24
GJ12212017MDFrame28176.jpg---4---2118---24
GJ05292018RWFrame03984.jpg---1---1504---24
GJ08082017GLFrame29784.jpg---3---3414---24
GJ03092021PFFrame00135.jpg---1---2943---30
GJ09192017RMFrame26640.jpg---5---1643---24
GJ01282020JMFrame19800.jpg---3---3239---30
GJ08082017GLFrame54720.jpg---0---3414---24
GJ05202019HWFrame65880.jpg---5---3102---30
GJ03092021PFFrame30030.jpg---4---2943---30
GJ09212017JLFrame32160.jpg---5---1530---24
GJ09112017KBFrame82890.jpg---6---2831---30
GJ09112017KBFrame02790.jpg---1---2831---30
GJ03272021NHFrame120780.jpg---6---4251---30
GJ11302017AMFrame37968.jpg---5---2055---24
GJ09112017KBFrame40710.jpg---4---2831---30
GJ01142020JEFrame26850.jpg---3---2863---30
GJ05202019HWFrame01050.jpg---1---3102---30
GJ01282020JMFrame28860.jpg---0---3239---30
GJ05262020PHFrame37050.jpg---4---2607---30
GJ04142020FCFrame05430.jpg---0---2589---30
GJ05292018RWFrame04752.jpg---0---1504---24
GJ10312017FSFrame19176.jpg---3---2301---24
GJ05202019HWFrame14970.jpg---2---3102---30
GJ04242018RSFrame46248.jpg---5---2494---24
GJ07262018GBFrame16260.jpg---3---1775---30
GJ09122017DTFrame06384.jpg---2---2604---24
GJ03132018JGFrame36096.jpg---6---1711---24
GJ09112017KBFrame30240.jpg---3---2831---30
GJ09112017DRFrame40590.jpg---4---2033---30
GJ09212017JLFrame12552.jpg---0---1530---24
GJ05202019HWFrame20940.jpg---2---3102---30
GJ09262017PSFrame04968.jpg---2---2409---24
GJ05292018RWFrame07704.jpg---2---1504---24
GJ04242018RSFrame31296.jpg---4---2494---24
GJ04242018RSFrame11136.jpg---3---2494---24
GJ01142020JEFrame24960.jpg---3---2863---30
GJ11102017RFFrame14265.jpg---3---1551---30
GJ03272021NHFrame30930.jpg---3---4251---30
GJ03272021NHFrame124290.jpg---6---4251---30
GJ01232018JHFrame14448.jpg---0---1612---24
GJ09112017DRFrame00150.jpg---0---2033---30
GJ02092021CLFrame43500.jpg---4---2473---30
GJ02012018TLFrame01152.jpg---0---1952---24
GJ05292018RWFrame10032.jpg---2---1504---24
GJ09112017DRFrame14460.jpg---3---2033---30
GJ05202019HWFrame25710.jpg---3---3102---30
GJ01142020JEFrame69600.jpg---5---2863---30
GJ09112017DRFrame56550.jpg---6---2033---30
GJ04242018RSFrame46896.jpg---5---2494---24
GJ10052017WSFrame03264.jpg---2---1697---24
GJ01142020JEFrame01440.jpg---1---2863---30
GJ06122017AMFrame18360.jpg---3---2220---30
GJ03092021PFFrame60660.jpg---5---2943---30
GJ08082017GLFrame01368.jpg---1---3414---24
GJ03272021NHFrame68730.jpg---4---4251---30
GJ11102017RFFrame03270.jpg---1---1551---30
GJ09212017JLFrame06648.jpg---2---1530---24
GJ10312017FSFrame18096.jpg---3---2301---24
GJ10052017WSFrame10392.jpg---3---1697---24
GJ02202021YKFrame14460.jpg---4---1458---30
GJ01282020JMFrame07710.jpg---2---3239---30
GJ12062018LJFrame14250.jpg---3---1828---30
GJ07262018GBFrame47010.jpg---5---1775---30
GJ02092021CLFrame71850.jpg---6---2473---30
GJ02202021YKFrame18150.jpg---4---1458---30
GJ09192017RMFrame03768.jpg---2---1643---24
GJ05202019HWFrame50640.jpg---4---3102---30
GJ03092021PFFrame05790.jpg---2---2943---30
GJ07262018GBFrame49080.jpg---0---1775---30
GJ10052017WSFrame23856.jpg---5---1697---24
GJ01142020JEFrame02520.jpg---0---2863---30
GJ09212017JLFrame32784.jpg---0---1530---24
GJ02012018TLFrame12312.jpg---3---1952---24
GJ01282020JMFrame08340.jpg---2---3239---30
GJ12212017MDFrame47088.jpg---0---2118---24
GJ12062018LJFrame00180.jpg---0---1828---30
GJ08082017GLFrame57264.jpg---5---3414---24
GJ01232018JHFrame07584.jpg---2---1612---24
GJ09112017KBFrame02700.jpg---1---2831---30
GJ03092021PFFrame05070.jpg---0---2943---30
GJ12212017MDFrame27360.jpg---4---2118---24
GJ04142020FCFrame27120.jpg---3---2589---30
GJ09122017DTFrame51720.jpg---5---2604---24
GJ10052017WSFrame06552.jpg---2---1697---24
GJ04142020FCFrame71190.jpg---6---2589---30
GJ03272021NHFrame23250.jpg---3---4251---30
GJ01232018JHFrame05232.jpg---2---1612---24
GJ02092021CLFrame69090.jpg---6---2473---30
GJ09212017JLFrame02568.jpg---2---1530---24
GJ03272021NHFrame119040.jpg---6---4251---30
GJ05292018RWFrame01344.jpg---1---1504---24
GJ11102017RFFrame16950.jpg---0---1551---30
GJ09122017DTFrame25896.jpg---4---2604---24
GJ01182018MPFrame03648.jpg---2---2325---24
GJ09122017DTFrame11472.jpg---3---2604---24
GJ10312017FSFrame17568.jpg---3---2301---24
GJ09192017RMFrame38496.jpg---6---1643---24
GJ03092021PFFrame41910.jpg---4---2943---30
GJ09112017KBFrame76770.jpg---0---2831---30
GJ09262017PSFrame55968.jpg---6---2409---24
GJ03092021PFFrame02430.jpg---0---2943---30
GJ09112017KBFrame11910.jpg---2---2831---30
GJ12062018LJFrame00420.jpg---0---1828---30
GJ11102017RFFrame27540.jpg---4---1551---30
GJ05202019HWFrame69150.jpg---5---3102---30
GJ01282020JMFrame07770.jpg---2---3239---30
GJ09112017KBFrame49350.jpg---4---2831---30
GJ02202021YKFrame17490.jpg---4---1458---30
GJ05202019HWFrame32280.jpg---3---3102---30
GJ03272021NHFrame119340.jpg---6---4251---30
GJ09112017KBFrame40650.jpg---4---2831---30
GJ03092021PFFrame01535.jpg---1---2943---30
GJ09122017DTFrame05400.jpg---2---2604---24
GJ05202019HWFrame90660.jpg---6---3102---30
GJ03272021NHFrame20430.jpg---3---4251---30
GJ06122017AMFrame61380.jpg---0---2220---30
GJ09192017RMFrame12528.jpg---3---1643---24
GJ05292018RWFrame00960.jpg---1---1504---24
GJ03132018JGFrame23592.jpg---4---1711---24
GJ12212017MDFrame50304.jpg---6---2118---24
GJ04242018RSFrame04944.jpg---0---2494---24
GJ07262018GBFrame19500.jpg---0---1775---30
GJ05292018RWFrame06360.jpg---2---1504---24
GJ05262020PHFrame63450.jpg---0---2607---30
GJ05202019HWFrame06360.jpg---0---3102---30
GJ05202019HWFrame53850.jpg---4---3102---30
GJ12212017MDFrame47640.jpg---6---2118---24
GJ09112017DRFrame18840.jpg---4---2033---30
GJ09112017KBFrame18600.jpg---3---2831---30
GJ05202019HWFrame47160.jpg---4---3102---30
GJ09212017JLFrame31008.jpg---5---1530---24
GJ10052017WSFrame20904.jpg---4---1697---24
GJ06122017AMFrame56640.jpg---5---2220---30
GJ01182018MPFrame18432.jpg---0---2325---24
GJ04142020FCFrame05490.jpg---0---2589---30
GJ10052017WSFrame02760.jpg---2---1697---24
GJ05262020PHFrame69150.jpg---6---2607---30
GJ02202021YKFrame03060.jpg---2---1458---30
GJ09212017JLFrame14160.jpg---4---1530---24
GJ09112017DRFrame12300.jpg---3---2033---30
GJ05202019HWFrame86400.jpg---6---3102---30
GJ01142020JEFrame76500.jpg---5---2863---30
GJ01232018JHFrame33744.jpg---5---1612---24
GJ02202021YKFrame08250.jpg---3---1458---30
GJ07262018GBFrame45630.jpg---5---1775---30
GJ05292018RWFrame19944.jpg---4---1504---24
GJ07262018GBFrame12990.jpg---3---1775---30
GJ03092021PFFrame79140.jpg---6---2943---30
GJ11102017RFFrame44080.jpg---6---1551---30
GJ07262018GBFrame16770.jpg---3---1775---30
GJ05262020PHFrame62910.jpg---0---2607---30
GJ04142020FCFrame46890.jpg---4---2589---30
GJ05262020PHFrame17010.jpg---3---2607---30
GJ12212017MDFrame01728.jpg---2---2118---24
GJ09112017DRFrame53460.jpg---0---2033---30
GJ09112017DRFrame54150.jpg---0---2033---30
GJ01182018MPFrame50520.jpg---6---2325---24
GJ04142020FCFrame56370.jpg---4---2589---30
GJ02202021YKFrame19380.jpg---4---1458---30
GJ10312017FSFrame15768.jpg---3---2301---24
GJ03272021NHFrame01450.jpg---1---4251---30
GJ12062018LJFrame36780.jpg---5---1828---30
GJ09122017DTFrame32424.jpg---4---2604---24
GJ09112017DRFrame54030.jpg---0---2033---30
GJ09112017KBFrame23160.jpg---3---2831---30
GJ09122017DTFrame16344.jpg---3---2604---24
GJ03272021NHFrame69390.jpg---4---4251---30
GJ09112017KBFrame18510.jpg---3---2831---30
GJ06122017AMFrame59070.jpg---5---2220---30
GJ06122017AMFrame13620.jpg---0---2220---30
GJ09262017PSFrame30720.jpg---4---2409---24
GJ12212017MDFrame38136.jpg---5---2118---24
GJ09112017KBFrame37500.jpg---4---2831---30
GJ08082017GLFrame61368.jpg---5---3414---24
GJ05262020PHFrame00995.jpg---1---2607---30
GJ11302017AMFrame48620.jpg---6---2055---24
GJ02202021YKFrame26040.jpg---0---1458---30
GJ05202019HWFrame42750.jpg---4---3102---30
GJ01182018MPFrame30504.jpg---5---2325---24
GJ09192017RMFrame05424.jpg---2---1643---24
GJ03272021NHFrame00660.jpg---1---4251---30
GJ10312017FSFrame32808.jpg---5---2301---24
GJ12062018LJFrame01410.jpg---2---1828---30
GJ01182018MPFrame50832.jpg---6---2325---24
GJ02092021CLFrame63420.jpg---5---2473---30
GJ05292018RWFrame04536.jpg---0---1504---24
GJ05202019HWFrame54180.jpg---4---3102---30
GJ02092021CLFrame23970.jpg---3---2473---30
GJ03092021PFFrame57150.jpg---4---2943---30
GJ01282020JMFrame32520.jpg---4---3239---30
GJ09262017PSFrame23280.jpg---0---2409---24
GJ03272021NHFrame100590.jpg---5---4251---30
GJ01232018JHFrame03360.jpg---1---1612---24
GJ01282020JMFrame64290.jpg---5---3239---30
GJ02092021CLFrame03240.jpg---0---2473---30
GJ08082017GLFrame61152.jpg---5---3414---24
GJ09122017DTFrame35544.jpg---4---2604---24
GJ01142020JEFrame05850.jpg---2---2863---30
GJ09262017PSFrame20640.jpg---0---2409---24
GJ09262017PSFrame27024.jpg---4---2409---24
GJ02092021CLFrame24360.jpg---3---2473---30
GJ04142020FCFrame34680.jpg---3---2589---30
GJ08082017GLFrame19992.jpg---2---3414---24
GJ09112017DRFrame54300.jpg---0---2033---30
GJ02092021CLFrame16080.jpg---3---2473---30
GJ11102017RFFrame13825.jpg---3---1551---30
GJ10052017WSFrame34152.jpg---5---1697---24
GJ05202019HWFrame44070.jpg---4---3102---30
GJ03132018JGFrame04248.jpg---2---1711---24
GJ05262020PHFrame33540.jpg---4---2607---30
GJ09192017RMFrame10944.jpg---3---1643---24
GJ09112017KBFrame59070.jpg---5---2831---30
GJ01232018JHFrame10296.jpg---3---1612---24
GJ08082017GLFrame01848.jpg---1---3414---24
GJ09122017DTFrame07992.jpg---0---2604---24
GJ04142020FCFrame47610.jpg---4---2589---30
GJ11102017RFFrame41520.jpg---5---1551---30
GJ10052017WSFrame38792.jpg---6---1697---24
GJ09122017DTFrame58512.jpg---6---2604---24
GJ12212017MDFrame29904.jpg---4---2118---24
GJ09112017KBFrame65820.jpg---5---2831---30
GJ04142020FCFrame10380.jpg---2---2589---30
GJ01282020JMFrame02910.jpg---1---3239---30
GJ09212017JLFrame18720.jpg---4---1530---24
GJ08082017GLFrame45168.jpg---4---3414---24
GJ09112017KBFrame72780.jpg---5---2831---30
GJ09112017KBFrame74130.jpg---5---2831---30
GJ09112017DRFrame60480.jpg---6---2033---30
GJ01142020JEFrame83970.jpg---6---2863---30
GJ09122017DTFrame26640.jpg---4---2604---24
GJ03092021PFFrame01325.jpg---1---2943---30
GJ03272021NHFrame80250.jpg---4---4251---30
GJ08082017GLFrame04368.jpg---0---3414---24
GJ08082017GLFrame02688.jpg---1---3414---24
GJ05202019HWFrame14760.jpg---2---3102---30
GJ05202019HWFrame55290.jpg---4---3102---30
GJ01142020JEFrame44490.jpg---4---2863---30
GJ09122017DTFrame09048.jpg---3---2604---24
GJ02092021CLFrame70710.jpg---6---2473---30
GJ07262018GBFrame45960.jpg---5---1775---30
GJ01142020JEFrame04230.jpg---0---2863---30
GJ09112017DRFrame11040.jpg---0---2033---30
GJ11102017RFFrame00810.jpg---1---1551---30
GJ05202019HWFrame24540.jpg---2---3102---30
GJ09112017KBFrame10260.jpg---2---2831---30
GJ10312017FSFrame15840.jpg---3---2301---24
GJ12062018LJFrame49560.jpg---6---1828---30
GJ02092021CLFrame60720.jpg---5---2473---30
GJ09122017DTFrame39768.jpg---5---2604---24
GJ09122017DTFrame57264.jpg---6---2604---24
GJ03272021NHFrame116940.jpg---0---4251---30
GJ01142020JEFrame02310.jpg---0---2863---30
GJ12212017MDFrame08040.jpg---0---2118---24
GJ04242018RSFrame13776.jpg---3---2494---24
GJ09122017DTFrame04416.jpg---2---2604---24
GJ09112017KBFrame02970.jpg---1---2831---30
GJ01142020JEFrame01110.jpg---1---2863---30
GJ09122017DTFrame14880.jpg---3---2604---24
GJ01142020JEFrame00685.jpg---1---2863---30
GJ01142020JEFrame00710.jpg---1---2863---30
GJ01282020JMFrame59880.jpg---5---3239---30
GJ01232018JHFrame10536.jpg---3---1612---24
GJ09122017DTFrame28416.jpg---4---2604---24
GJ03092021PFFrame80250.jpg---6---2943---30
GJ09112017KBFrame04680.jpg---1---2831---30
GJ09262017PSFrame42384.jpg---5---2409---24
GJ12062018LJFrame10470.jpg---3---1828---30
GJ01182018MPFrame51840.jpg---6---2325---24
GJ07262018GBFrame46800.jpg---5---1775---30
GJ03092021PFFrame76290.jpg---6---2943---30
GJ08082017GLFrame14232.jpg---2---3414---24
GJ12212017MDFrame47112.jpg---0---2118---24
GJ09122017DTFrame59976.jpg---6---2604---24
GJ01232018JHFrame01800.jpg---1---1612---24
GJ09192017RMFrame38880.jpg---6---1643---24
GJ03132018JGFrame37560.jpg---6---1711---24
GJ04142020FCFrame18660.jpg---2---2589---30
GJ05292018RWFrame25224.jpg---4---1504---24
GJ01232018JHFrame29280.jpg---5---1612---24
GJ05262020PHFrame34590.jpg---4---2607---30
GJ01282020JMFrame04560.jpg---1---3239---30
GJ12062018LJFrame50100.jpg---6---1828---30
GJ10052017WSFrame12336.jpg---3---1697---24
GJ11302017AMFrame09552.jpg---3---2055---24
GJ01182018MPFrame18672.jpg---0---2325---24
GJ10312017FSFrame13560.jpg---3---2301---24
GJ05202019HWFrame51360.jpg---4---3102---30
GJ02202021YKFrame18360.jpg---4---1458---30
GJ07262018GBFrame45900.jpg---5---1775---30
GJ03272021NHFrame118170.jpg---0---4251---30
GJ02092021CLFrame22200.jpg---3---2473---30
GJ01182018MPFrame41688.jpg---5---2325---24
GJ01232018JHFrame03672.jpg---1---1612---24
GJ03092021PFFrame82830.jpg---6---2943---30
GJ11302017AMFrame46980.jpg---6---2055---24
GJ06122017AMFrame25410.jpg---4---2220---30
GJ02092021CLFrame40680.jpg---4---2473---30
GJ11102017RFFrame25110.jpg---4---1551---30
GJ09262017PSFrame06264.jpg---2---2409---24
GJ05262020PHFrame18120.jpg---3---2607---30
GJ04142020FCFrame42360.jpg---4---2589---30
GJ01232018JHFrame31896.jpg---5---1612---24
GJ09192017RMFrame01608.jpg---2---1643---24
GJ05262020PHFrame12210.jpg---3---2607---30
GJ07262018GBFrame20040.jpg---0---1775---30
GJ06122017AMFrame52680.jpg---5---2220---30
GJ05202019HWFrame48990.jpg---4---3102---30
GJ05202019HWFrame21780.jpg---2---3102---30
GJ05202019HWFrame36480.jpg---0---3102---30
GJ10052017WSFrame12192.jpg---3---1697---24
GJ05202019HWFrame51210.jpg---4---3102---30
GJ09262017PSFrame50112.jpg---6---2409---24
GJ11302017AMFrame20448.jpg---4---2055---24
GJ01282020JMFrame52290.jpg---4---3239---30
GJ03092021PFFrame44580.jpg---4---2943---30
GJ05202019HWFrame82230.jpg---5---3102---30
GJ03092021PFFrame16140.jpg---2---2943---30
GJ12212017MDFrame46968.jpg---0---2118---24
GJ09122017DTFrame05808.jpg---2---2604---24
GJ09112017DRFrame26850.jpg---4---2033---30
GJ05202019HWFrame37200.jpg---0---3102---30
GJ11102017RFFrame12570.jpg---0---1551---30
GJ09192017RMFrame22608.jpg---0---1643---24
GJ09112017KBFrame67620.jpg---5---2831---30
GJ01182018MPFrame11040.jpg---3---2325---24
GJ09192017RMFrame13248.jpg---3---1643---24
GJ09262017PSFrame28896.jpg---4---2409---24
GJ11102017RFFrame37140.jpg---5---1551---30
GJ09212017JLFrame07728.jpg---3---1530---24
GJ07262018GBFrame49860.jpg---6---1775---30
GJ01232018JHFrame36144.jpg---6---1612---24
GJ10052017WSFrame33816.jpg---5---1697---24
GJ02092021CLFrame11670.jpg---2---2473---30
GJ03272021NHFrame112560.jpg---5---4251---30
GJ02202021YKFrame25410.jpg---4---1458---30
GJ09192017RMFrame33408.jpg---5---1643---24
GJ09112017KBFrame58260.jpg---5---2831---30
GJ02012018TLFrame00024.jpg---0---1952---24
GJ12062018LJFrame12240.jpg---3---1828---30
GJ02092021CLFrame21330.jpg---3---2473---30
GJ03272021NHFrame119970.jpg---6---4251---30
GJ04242018RSFrame20352.jpg---4---2494---24
GJ01282020JMFrame03180.jpg---1---3239---30
GJ09112017DRFrame48960.jpg---5---2033---30
GJ10312017FSFrame50520.jpg---6---2301---24
GJ03272021NHFrame17700.jpg---0---4251---30
GJ05292018RWFrame07104.jpg---2---1504---24
GJ08082017GLFrame70488.jpg---5---3414---24
GJ01142020JEFrame81390.jpg---6---2863---30
GJ03272021NHFrame29310.jpg---3---4251---30
GJ09262017PSFrame17856.jpg---3---2409---24
GJ11102017RFFrame04230.jpg---1---1551---30
GJ01282020JMFrame20880.jpg---3---3239---30
GJ12062018LJFrame41280.jpg---5---1828---30
GJ10312017FSFrame29808.jpg---4---2301---24
GJ09192017RMFrame11472.jpg---3---1643---24
GJ06122017AMFrame60480.jpg---5---2220---30
GJ01182018MPFrame17904.jpg---3---2325---24
GJ02202021YKFrame26730.jpg---5---1458---30
GJ05262020PHFrame60750.jpg---5---2607---30
GJ09262017PSFrame45048.jpg---5---2409---24
GJ11102017RFFrame15180.jpg---3---1551---30
GJ02092021CLFrame60930.jpg---5---2473---30
GJ04242018RSFrame28440.jpg---4---2494---24
GJ09112017DRFrame48810.jpg---5---2033---30
GJ02012018TLFrame09288.jpg---3---1952---24
GJ06122017AMFrame39210.jpg---4---2220---30
GJ10312017FSFrame01752.jpg---2---2301---24
GJ04242018RSFrame04368.jpg---0---2494---24
GJ06122017AMFrame19230.jpg---3---2220---30
GJ11102017RFFrame14685.jpg---3---1551---30
GJ11302017AMFrame07488.jpg---2---2055---24
GJ05202019HWFrame58290.jpg---4---3102---30
GJ03092021PFFrame81810.jpg---6---2943---30
GJ12062018LJFrame48750.jpg---6---1828---30
GJ08082017GLFrame11784.jpg---2---3414---24
GJ02202021YKFrame12150.jpg---0---1458---30
GJ12062018LJFrame36930.jpg---5---1828---30
GJ02012018TLFrame13488.jpg---3---1952---24
GJ12062018LJFrame51360.jpg---6---1828---30
GJ03092021PFFrame23610.jpg---3---2943---30
GJ01232018JHFrame01288.jpg---1---1612---24
GJ08082017GLFrame13680.jpg---2---3414---24
GJ10312017FSFrame06312.jpg---2---2301---24
GJ02012018TLFrame37752.jpg---5---1952---24
GJ09112017DRFrame53430.jpg---0---2033---30
GJ07262018GBFrame14640.jpg---3---1775---30
GJ03092021PFFrame18690.jpg---3---2943---30
GJ05202019HWFrame39150.jpg---4---3102---30
GJ09262017PSFrame44568.jpg---5---2409---24
GJ01182018MPFrame18168.jpg---0---2325---24
GJ10312017FSFrame53592.jpg---6---2301---24
GJ09112017DRFrame57600.jpg---6---2033---30
GJ05202019HWFrame44280.jpg---4---3102---30
GJ10312017FSFrame38952.jpg---5---2301---24
GJ03092021PFFrame60300.jpg---5---2943---30
GJ08082017GLFrame11304.jpg---2---3414---24
GJ05202019HWFrame25140.jpg---0---3102---30
GJ07262018GBFrame03810.jpg---2---1775---30
GJ01282020JMFrame25680.jpg---3---3239---30
GJ03132018JGFrame18168.jpg---4---1711---24
GJ10312017FSFrame31776.jpg---0---2301---24
GJ09112017KBFrame01710.jpg---1---2831---30
GJ12062018LJFrame53280.jpg---6---1828---30
GJ09122017DTFrame30336.jpg---4---2604---24
GJ09212017JLFrame35256.jpg---6---1530---24
GJ12212017MDFrame17712.jpg---4---2118---24
GJ01282020JMFrame90390.jpg---6---3239---30
GJ08082017GLFrame05256.jpg---0---3414---24
GJ01282020JMFrame26250.jpg---3---3239---30
GJ05202019HWFrame28500.jpg---3---3102---30
GJ10052017WSFrame05712.jpg---2---1697---24
GJ03132018JGFrame31416.jpg---5---1711---24
GJ11302017AMFrame30408.jpg---4---2055---24
GJ05202019HWFrame62190.jpg---4---3102---30
GJ09192017RMFrame09888.jpg---3---1643---24
GJ09262017PSFrame00360.jpg---1---2409---24
GJ09112017DRFrame17880.jpg---0---2033---30
GJ01182018MPFrame28992.jpg---4---2325---24
GJ11102017RFFrame45645.jpg---6---1551---30
GJ02202021YKFrame26040.jpg---0---1458---30
GJ09112017DRFrame11880.jpg---3---2033---30
GJ05202019HWFrame64500.jpg---4---3102---30
GJ02092021CLFrame38190.jpg---4---2473---30
GJ09262017PSFrame54960.jpg---6---2409---24
GJ05292018RWFrame06336.jpg---2---1504---24
GJ03132018JGFrame21384.jpg---4---1711---24
GJ01142020JEFrame24420.jpg---3---2863---30
GJ02202021YKFrame19260.jpg---4---1458---30
GJ05202019HWFrame78480.jpg---5---3102---30
GJ05292018RWFrame23880.jpg---4---1504---24
GJ01282020JMFrame11670.jpg---2---3239---30
GJ05262020PHFrame34410.jpg---4---2607---30
GJ10312017FSFrame09480.jpg---2---2301---24
GJ12212017MDFrame13296.jpg---0---2118---24
GJ07262018GBFrame51270.jpg---6---1775---30
GJ02202021YKFrame05910.jpg---2---1458---30
GJ03092021PFFrame87420.jpg---6---2943---30
GJ09112017KBFrame21720.jpg---3---2831---30
GJ03092021PFFrame12570.jpg---2---2943---30
GJ02202021YKFrame15420.jpg---4---1458---30
GJ02202021YKFrame20190.jpg---4---1458---30
GJ10052017WSFrame05088.jpg---2---1697---24
GJ03092021PFFrame11940.jpg---2---2943---30
GJ05262020PHFrame12690.jpg---3---2607---30
GJ05292018RWFrame07752.jpg---2---1504---24
GJ05202019HWFrame14700.jpg---2---3102---30
GJ11102017RFFrame43830.jpg---6---1551---30
GJ05292018RWFrame03552.jpg---1---1504---24
GJ02092021CLFrame21840.jpg---3---2473---30
GJ09112017KBFrame45210.jpg---4---2831---30
GJ06122017AMFrame39690.jpg---0---2220---30
GJ09212017JLFrame21648.jpg---0---1530---24
GJ03092021PFFrame58740.jpg---4---2943---30
GJ09112017KBFrame82740.jpg---6---2831---30
GJ10052017WSFrame23136.jpg---0---1697---24
GJ01232018JHFrame09552.jpg---3---1612---24
GJ03092021PFFrame77580.jpg---6---2943---30
GJ09212017JLFrame06120.jpg---2---1530---24
GJ12062018LJFrame16470.jpg---3---1828---30
GJ08082017GLFrame32232.jpg---0---3414---24
GJ05202019HWFrame73680.jpg---5---3102---30
GJ09262017PSFrame01468.jpg---1---2409---24
GJ01232018JHFrame00696.jpg---0---1612---24
GJ09262017PSFrame02744.jpg---1---2409---24
GJ08082017GLFrame31368.jpg---3---3414---24
GJ03092021PFFrame01815.jpg---1---2943---30
GJ05202019HWFrame70650.jpg---5---3102---30
GJ11102017RFFrame06510.jpg---2---1551---30
GJ01232018JHFrame28152.jpg---5---1612---24
GJ02092021CLFrame04050.jpg---0---2473---30
GJ05262020PHFrame75540.jpg---6---2607---30
GJ09112017KBFrame15390.jpg---0---2831---30
GJ12062018LJFrame42990.jpg---5---1828---30
GJ01282020JMFrame16110.jpg---2---3239---30
GJ09112017KBFrame05100.jpg---0---2831---30
GJ05202019HWFrame68100.jpg---5---3102---30
GJ02092021CLFrame73200.jpg---6---2473---30
GJ02202021YKFrame03090.jpg---2---1458---30
GJ09262017PSFrame52392.jpg---6---2409---24
GJ02202021YKFrame21630.jpg---4---1458---30
GJ11102017RFFrame17880.jpg---0---1551---30
GJ05202019HWFrame80640.jpg---5---3102---30
GJ06122017AMFrame51360.jpg---5---2220---30
GJ11102017RFFrame34890.jpg---5---1551---30
GJ07262018GBFrame50700.jpg---6---1775---30
GJ05202019HWFrame35400.jpg---3---3102---30
GJ09212017JLFrame21816.jpg---0---1530---24
GJ09112017KBFrame43560.jpg---4---2831---30
GJ05262020PHFrame14520.jpg---3---2607---30
GJ02012018TLFrame09624.jpg---3---1952---24
GJ01232018JHFrame03840.jpg---0---1612---24
GJ10052017WSFrame08832.jpg---0---1697---24
GJ01282020JMFrame52230.jpg---4---3239---30
GJ02092021CLFrame14040.jpg---2---2473---30
GJ01232018JHFrame22512.jpg---4---1612---24
GJ03132018JGFrame27360.jpg---5---1711---24
GJ04142020FCFrame08460.jpg---0---2589---30
GJ01282020JMFrame03810.jpg---1---3239---30
GJ03092021PFFrame01770.jpg---1---2943---30
GJ01232018JHFrame25344.jpg---5---1612---24
GJ09112017DRFrame21840.jpg---4---2033---30
GJ01182018MPFrame04656.jpg---2---2325---24
GJ02092021CLFrame01140.jpg---1---2473---30
GJ01282020JMFrame60750.jpg---5---3239---30
GJ03272021NHFrame70140.jpg---4---4251---30
GJ09262017PSFrame36792.jpg---5---2409---24
GJ05292018RWFrame07296.jpg---2---1504---24
GJ11102017RFFrame39540.jpg---5---1551---30
GJ08082017GLFrame61800.jpg---5---3414---24
GJ03092021PFFrame14910.jpg---2---2943---30
GJ03092021PFFrame77640.jpg---6---2943---30
GJ04242018RSFrame04872.jpg---0---2494---24
GJ06122017AMFrame06630.jpg---2---2220---30
GJ02092021CLFrame54750.jpg---4---2473---30
GJ09112017DRFrame40920.jpg---5---2033---30
GJ05202019HWFrame57120.jpg---4---3102---30
GJ06122017AMFrame47130.jpg---5---2220---30
GJ10052017WSFrame03240.jpg---2---1697---24
GJ04242018RSFrame34968.jpg---5---2494---24
GJ02202021YKFrame06780.jpg---3---1458---30
GJ01142020JEFrame01160.jpg---1---2863---30
GJ09212017JLFrame00936.jpg---2---1530---24
GJ06122017AMFrame36660.jpg---4---2220---30
GJ03132018JGFrame15048.jpg---0---1711---24
GJ09112017KBFrame27300.jpg---3---2831---30
GJ02092021CLFrame39810.jpg---4---2473---30
GJ10052017WSFrame13992.jpg---3---1697---24
GJ12062018LJFrame07500.jpg---2---1828---30
GJ07262018GBFrame20130.jpg---4---1775---30
GJ11102017RFFrame31800.jpg---5---1551---30
GJ09262017PSFrame28224.jpg---4---2409---24
GJ05262020PHFrame13410.jpg---3---2607---30
GJ08082017GLFrame08232.jpg---2---3414---24
GJ02092021CLFrame70890.jpg---6---2473---30
GJ06122017AMFrame26970.jpg---4---2220---30
GJ09122017DTFrame61152.jpg---6---2604---24
GJ04142020FCFrame60060.jpg---4---2589---30
GJ01232018JHFrame12192.jpg---3---1612---24
GJ10312017FSFrame11664.jpg---3---2301---24
GJ03092021PFFrame69510.jpg---5---2943---30
GJ01232018JHFrame05928.jpg---2---1612---24
GJ08082017GLFrame56976.jpg---5---3414---24
GJ07262018GBFrame11670.jpg---0---1775---30
GJ05292018RWFrame20688.jpg---4---1504---24
GJ09262017PSFrame24504.jpg---4---2409---24
GJ09112017DRFrame55200.jpg---6---2033---30
GJ03132018JGFrame15144.jpg---0---1711---24
GJ11302017AMFrame32904.jpg---0---2055---24
GJ09212017JLFrame36000.jpg---6---1530---24
GJ05292018RWFrame13272.jpg---3---1504---24
GJ05262020PHFrame66510.jpg---6---2607---30
GJ01142020JEFrame04710.jpg---0---2863---30
GJ08082017GLFrame49008.jpg---4---3414---24
GJ06122017AMFrame10560.jpg---2---2220---30
GJ08082017GLFrame05232.jpg---0---3414---24
GJ01232018JHFrame09456.jpg---3---1612---24
GJ11102017RFFrame00360.jpg---0---1551---30
GJ03092021PFFrame80970.jpg---6---2943---30
GJ05202019HWFrame75360.jpg---5---3102---30
GJ05262020PHFrame34950.jpg---4---2607---30
GJ11102017RFFrame22170.jpg---4---1551---30
GJ01142020JEFrame18060.jpg---0---2863---30
GJ08082017GLFrame05424.jpg---0---3414---24
GJ05292018RWFrame23496.jpg---4---1504---24
GJ12062018LJFrame35670.jpg---5---1828---30
GJ03092021PFFrame01015.jpg---1---2943---30
GJ03092021PFFrame01020.jpg---1---2943---30
GJ11302017AMFrame42672.jpg---5---2055---24
GJ05292018RWFrame09744.jpg---2---1504---24
GJ05202019HWFrame59850.jpg---4---3102---30
GJ02092021CLFrame06120.jpg---2---2473---30
GJ01182018MPFrame21528.jpg---4---2325---24
GJ05262020PHFrame13680.jpg---3---2607---30
GJ09122017DTFrame38760.jpg---0---2604---24
GJ05292018RWFrame02496.jpg---1---1504---24
GJ01232018JHFrame16416.jpg---4---1612---24
GJ09192017RMFrame02736.jpg---2---1643---24
GJ05292018RWFrame02616.jpg---1---1504---24
GJ02012018TLFrame07728.jpg---3---1952---24
GJ02092021CLFrame70680.jpg---6---2473---30
GJ02012018TLFrame32592.jpg---5---1952---24
GJ09122017DTFrame21600.jpg---4---2604---24
GJ01142020JEFrame00495.jpg---1---2863---30
GJ09122017DTFrame35040.jpg---4---2604---24
GJ09122017DTFrame03144.jpg---2---2604---24
GJ03272021NHFrame111690.jpg---5---4251---30
GJ09112017KBFrame14400.jpg---2---2831---30
GJ10052017WSFrame38808.jpg---6---1697---24
GJ09192017RMFrame22680.jpg---0---1643---24
GJ10052017WSFrame10872.jpg---3---1697---24
GJ01232018JHFrame07464.jpg---2---1612---24
GJ05292018RWFrame18168.jpg---4---1504---24
GJ09192017RMFrame16200.jpg---4---1643---24
GJ02092021CLFrame18210.jpg---3---2473---30
GJ05292018RWFrame00072.jpg---0---1504---24
GJ09112017DRFrame07320.jpg---2---2033---30
GJ09112017DRFrame18270.jpg---0---2033---30
GJ01182018MPFrame17160.jpg---3---2325---24
GJ08082017GLFrame10392.jpg---2---3414---24
GJ11302017AMFrame46296.jpg---0---2055---24
GJ09112017KBFrame53130.jpg---0---2831---30
GJ03272021NHFrame73020.jpg---4---4251---30
GJ05202019HWFrame46830.jpg---4---3102---30
GJ07262018GBFrame10230.jpg---2---1775---30
GJ01182018MPFrame28560.jpg---4---2325---24
GJ01282020JMFrame45540.jpg---4---3239---30
GJ01282020JMFrame26730.jpg---3---3239---30
GJ03092021PFFrame64950.jpg---5---2943---30
GJ02202021YKFrame23340.jpg---4---1458---30
GJ04242018RSFrame49104.jpg---5---2494---24
GJ05202019HWFrame61470.jpg---4---3102---30
GJ09192017RMFrame38976.jpg---6---1643---24
GJ09112017DRFrame56850.jpg---6---2033---30
GJ10052017WSFrame39952.jpg---6---1697---24
GJ08082017GLFrame18672.jpg---2---3414---24
GJ11302017AMFrame46800.jpg---6---2055---24
GJ09192017RMFrame36696.jpg---6---1643---24
GJ01182018MPFrame46296.jpg---5---2325---24
GJ01282020JMFrame30300.jpg---4---3239---30
GJ08082017GLFrame10272.jpg---2---3414---24
GJ06122017AMFrame00690.jpg---2---2220---30
GJ01182018MPFrame18336.jpg---0---2325---24
GJ09192017RMFrame08232.jpg---3---1643---24
GJ08082017GLFrame03408.jpg---1---3414---24
GJ03272021NHFrame79350.jpg---4---4251---30
GJ04142020FCFrame03870.jpg---1---2589---30
GJ07262018GBFrame26040.jpg---4---1775---30
GJ09112017DRFrame34860.jpg---4---2033---30
GJ02012018TLFrame36312.jpg---5---1952---24
GJ08082017GLFrame45264.jpg---4---3414---24
GJ09262017PSFrame54192.jpg---6---2409---24
GJ09112017KBFrame00990.jpg---1---2831---30
GJ06122017AMFrame47580.jpg---5---2220---30
GJ09112017KBFrame02850.jpg---1---2831---30
GJ08082017GLFrame57648.jpg---5---3414---24
GJ02092021CLFrame14700.jpg---2---2473---30
GJ04142020FCFrame00090.jpg---0---2589---30
GJ05202019HWFrame65220.jpg---4---3102---30
GJ12062018LJFrame12750.jpg---3---1828---30
GJ08082017GLFrame16392.jpg---2---3414---24
GJ05292018RWFrame16152.jpg---0---1504---24
GJ09112017DRFrame60300.jpg---6---2033---30
GJ09122017DTFrame54264.jpg---5---2604---24
GJ10312017FSFrame38712.jpg---5---2301---24
GJ09122017DTFrame59088.jpg---6---2604---24
GJ03272021NHFrame125760.jpg---6---4251---30
GJ05262020PHFrame18390.jpg---3---2607---30
GJ01232018JHFrame04656.jpg---2---1612---24
GJ05292018RWFrame02808.jpg---1---1504---24
GJ08082017GLFrame01512.jpg---1---3414---24
GJ02092021CLFrame45870.jpg---4---2473---30
GJ01232018JHFrame24840.jpg---4---1612---24
GJ05262020PHFrame09090.jpg---2---2607---30
GJ09212017JLFrame09072.jpg---3---1530---24
GJ08082017GLFrame20808.jpg---2---3414---24
GJ09112017DRFrame16680.jpg---3---2033---30
GJ05262020PHFrame03540.jpg---0---2607---30
GJ09212017JLFrame05976.jpg---2---1530---24
GJ01232018JHFrame34920.jpg---6---1612---24
GJ12062018LJFrame16050.jpg---3---1828---30
GJ01232018JHFrame08208.jpg---0---1612---24
GJ05262020PHFrame23160.jpg---4---2607---30
GJ02012018TLFrame17544.jpg---4---1952---24
GJ03132018JGFrame21192.jpg---4---1711---24
GJ01232018JHFrame01920.jpg---1---1612---24
GJ01142020JEFrame01610.jpg---1---2863---30
GJ07262018GBFrame32370.jpg---4---1775---30
GJ09112017KBFrame76020.jpg---0---2831---30
GJ09112017KBFrame00120.jpg---0---2831---30
GJ05262020PHFrame70860.jpg---6---2607---30
GJ09112017DRFrame54180.jpg---0---2033---30
GJ07262018GBFrame15870.jpg---3---1775---30
GJ07262018GBFrame39840.jpg---5---1775---30
GJ11102017RFFrame06570.jpg---2---1551---30
GJ12062018LJFrame46800.jpg---6---1828---30
GJ09192017RMFrame30192.jpg---5---1643---24
GJ03132018JGFrame24696.jpg---0---1711---24
GJ01282020JMFrame05490.jpg---0---3239---30
GJ03132018JGFrame26568.jpg---5---1711---24
GJ01182018MPFrame04320.jpg---2---2325---24
GJ05292018RWFrame07056.jpg---2---1504---24
GJ09112017KBFrame80820.jpg---6---2831---30
GJ05292018RWFrame14544.jpg---3---1504---24
GJ10312017FSFrame47736.jpg---5---2301---24
GJ09262017PSFrame01200.jpg---1---2409---24
GJ09212017JLFrame33552.jpg---6---1530---24
GJ09122017DTFrame39504.jpg---5---2604---24
GJ01142020JEFrame44850.jpg---4---2863---30
GJ09122017DTFrame01200.jpg---2---2604---24
GJ09262017PSFrame13392.jpg---3---2409---24
GJ07262018GBFrame52140.jpg---6---1775---30
GJ06122017AMFrame02430.jpg---2---2220---30
GJ05202019HWFrame74940.jpg---5---3102---30
GJ08082017GLFrame24792.jpg---3---3414---24
GJ01232018JHFrame30864.jpg---5---1612---24
GJ09262017PSFrame09192.jpg---2---2409---24
GJ06122017AMFrame62550.jpg---6---2220---30
GJ03272021NHFrame106590.jpg---5---4251---30
GJ05262020PHFrame20370.jpg---4---2607---30
GJ05202019HWFrame40920.jpg---4---3102---30
GJ10312017FSFrame41208.jpg---5---2301---24
GJ09112017KBFrame14430.jpg---2---2831---30
GJ04142020FCFrame62850.jpg---5---2589---30
GJ03092021PFFrame11610.jpg---2---2943---30
GJ12062018LJFrame10740.jpg---3---1828---30
GJ04142020FCFrame64200.jpg---5---2589---30
GJ09122017DTFrame57408.jpg---6---2604---24
GJ03092021PFFrame01435.jpg---1---2943---30
GJ09192017RMFrame36216.jpg---6---1643---24
GJ05262020PHFrame01010.jpg---1---2607---30
GJ12062018LJFrame03240.jpg---2---1828---30
GJ09192017RMFrame28416.jpg---5---1643---24
GJ09192017RMFrame02496.jpg---2---1643---24
GJ09122017DTFrame56664.jpg---0---2604---24
GJ10312017FSFrame48360.jpg---5---2301---24
GJ05262020PHFrame16920.jpg---3---2607---30
GJ09212017JLFrame35760.jpg---6---1530---24
GJ09212017JLFrame13872.jpg---4---1530---24
GJ03092021PFFrame71490.jpg---5---2943---30
GJ09262017PSFrame01896.jpg---1---2409---24
GJ06122017AMFrame62220.jpg---6---2220---30
GJ01182018MPFrame53760.jpg---6---2325---24
GJ09122017DTFrame49824.jpg---5---2604---24
GJ01142020JEFrame80760.jpg---6---2863---30
GJ01182018MPFrame09720.jpg---3---2325---24
GJ02092021CLFrame14340.jpg---2---2473---30
GJ06122017AMFrame19410.jpg---3---2220---30
GJ06122017AMFrame01290.jpg---2---2220---30
GJ05262020PHFrame75690.jpg---6---2607---30
GJ10052017WSFrame28080.jpg---5---1697---24
GJ01232018JHFrame02112.jpg---1---1612---24
GJ12212017MDFrame40488.jpg---5---2118---24
GJ05202019HWFrame45150.jpg---4---3102---30
GJ03132018JGFrame22704.jpg---4---1711---24
GJ02092021CLFrame01800.jpg---1---2473---30
GJ05262020PHFrame21060.jpg---4---2607---30
GJ09192017RMFrame27864.jpg---5---1643---24
GJ11302017AMFrame07776.jpg---2---2055---24
GJ09192017RMFrame38928.jpg---6---1643---24
GJ09112017KBFrame60540.jpg---5---2831---30
GJ03132018JGFrame05952.jpg---2---1711---24
GJ12062018LJFrame17940.jpg---0---1828---30
GJ05202019HWFrame59370.jpg---4---3102---30
GJ01142020JEFrame64440.jpg---5---2863---30
GJ09112017KBFrame60630.jpg---5---2831---30
GJ01232018JHFrame03188.jpg---1---1612---24
GJ03272021NHFrame74940.jpg---4---4251---30
GJ01282020JMFrame95070.jpg---6---3239---30
GJ01282020JMFrame05850.jpg---0---3239---30
GJ09112017KBFrame26550.jpg---3---2831---30
GJ09112017KBFrame01680.jpg---1---2831---30
GJ10312017FSFrame20472.jpg---0---2301---24
GJ04242018RSFrame12744.jpg---3---2494---24
GJ05202019HWFrame21810.jpg---2---3102---30
GJ09192017RMFrame27624.jpg---5---1643---24
GJ02012018TLFrame04368.jpg---0---1952---24
GJ11102017RFFrame12030.jpg---2---1551---30
GJ03092021PFFrame73650.jpg---5---2943---30
GJ11102017RFFrame00150.jpg---0---1551---30
GJ06122017AMFrame36180.jpg---4---2220---30
GJ03132018JGFrame20640.jpg---4---1711---24
GJ05202019HWFrame60300.jpg---4---3102---30
GJ05202019HWFrame28320.jpg---3---3102---30
GJ07262018GBFrame17160.jpg---3---1775---30
GJ03272021NHFrame122610.jpg---6---4251---30
GJ01182018MPFrame17304.jpg---3---2325---24
GJ03092021PFFrame56550.jpg---4---2943---30
GJ04142020FCFrame47430.jpg---4---2589---30
GJ01232018JHFrame09240.jpg---3---1612---24
GJ02092021CLFrame02130.jpg---1---2473---30
GJ05292018RWFrame18888.jpg---4---1504---24
GJ11102017RFFrame44850.jpg---6---1551---30
GJ09112017KBFrame80910.jpg---6---2831---30
GJ05292018RWFrame05856.jpg---0---1504---24
GJ09112017KBFrame46170.jpg---4---2831---30
GJ08082017GLFrame44400.jpg---4---3414---24
GJ09122017DTFrame61368.jpg---6---2604---24
GJ11102017RFFrame12630.jpg---0---1551---30
GJ09112017KBFrame10350.jpg---2---2831---30
GJ03092021PFFrame05160.jpg---0---2943---30
GJ09122017DTFrame08472.jpg---3---2604---24
GJ08082017GLFrame53904.jpg---0---3414---24
GJ02092021CLFrame01340.jpg---1---2473---30
GJ10312017FSFrame11712.jpg---3---2301---24
GJ07262018GBFrame14610.jpg---3---1775---30
GJ07262018GBFrame47940.jpg---0---1775---30
GJ09262017PSFrame08496.jpg---2---2409---24
GJ03092021PFFrame65610.jpg---5---2943---30
GJ02012018TLFrame16896.jpg---4---1952---24
GJ01142020JEFrame76530.jpg---5---2863---30
GJ05202019HWFrame25050.jpg---0---3102---30
GJ12062018LJFrame47910.jpg---6---1828---30
GJ10052017WSFrame14400.jpg---3---1697---24
GJ07262018GBFrame02490.jpg---2---1775---30
GJ12062018LJFrame00930.jpg---2---1828---30
GJ09112017KBFrame79200.jpg---6---2831---30
GJ07262018GBFrame40560.jpg---5---1775---30
GJ04242018RSFrame33960.jpg---0---2494---24
GJ05292018RWFrame24840.jpg---4---1504---24
GJ02092021CLFrame01230.jpg---1---2473---30
GJ03272021NHFrame86160.jpg---4---4251---30
GJ05262020PHFrame01410.jpg---0---2607---30
GJ11102017RFFrame19320.jpg---0---1551---30
GJ12212017MDFrame12960.jpg---3---2118---24
GJ02012018TLFrame17328.jpg---4---1952---24
GJ09112017KBFrame32190.jpg---4---2831---30
GJ04242018RSFrame38232.jpg---5---2494---24
GJ02092021CLFrame55380.jpg---5---2473---30
GJ09192017RMFrame23184.jpg---5---1643---24
GJ02202021YKFrame21690.jpg---4---1458---30
GJ09112017KBFrame84630.jpg---6---2831---30
GJ02012018TLFrame24096.jpg---0---1952---24
GJ02092021CLFrame72000.jpg---6---2473---30
GJ04142020FCFrame73470.jpg---6---2589---30
GJ10312017FSFrame33144.jpg---5---2301---24
GJ10312017FSFrame20280.jpg---0---2301---24
GJ09192017RMFrame31176.jpg---5---1643---24
GJ12062018LJFrame53610.jpg---6---1828---30
GJ09122017DTFrame11448.jpg---3---2604---24
GJ07262018GBFrame12870.jpg---3---1775---30
GJ05202019HWFrame11070.jpg---0---3102---30
GJ06122017AMFrame65130.jpg---6---2220---30
GJ06122017AMFrame20670.jpg---3---2220---30
GJ04242018RSFrame08640.jpg---0---2494---24
GJ09192017RMFrame14304.jpg---0---1643---24
GJ05262020PHFrame69450.jpg---6---2607---30
GJ09192017RMFrame37824.jpg---6---1643---24
GJ08082017GLFrame03384.jpg---1---3414---24
GJ10052017WSFrame13776.jpg---3---1697---24
GJ11302017AMFrame46440.jpg---6---2055---24
GJ03272021NHFrame01800.jpg---1---4251---30
GJ09122017DTFrame03336.jpg---2---2604---24
GJ01182018MPFrame25176.jpg---4---2325---24
GJ09192017RMFrame11088.jpg---3---1643---24
GJ03092021PFFrame52890.jpg---4---2943---30
GJ10052017WSFrame06768.jpg---2---1697---24
GJ02092021CLFrame09480.jpg---2---2473---30
GJ05202019HWFrame46410.jpg---4---3102---30
GJ05202019HWFrame69480.jpg---5---3102---30
GJ05262020PHFrame00730.jpg---1---2607---30
GJ04142020FCFrame73350.jpg---6---2589---30
GJ04242018RSFrame27336.jpg---4---2494---24
GJ02092021CLFrame00785.jpg---1---2473---30
GJ12062018LJFrame45660.jpg---0---1828---30
GJ04142020FCFrame04770.jpg---0---2589---30
GJ09112017DRFrame17160.jpg---3---2033---30
GJ09122017DTFrame07920.jpg---0---2604---24
GJ09262017PSFrame45864.jpg---5---2409---24
GJ10312017FSFrame39312.jpg---5---2301---24
GJ02012018TLFrame27312.jpg---5---1952---24
GJ09192017RMFrame02544.jpg---2---1643---24
GJ10052017WSFrame20616.jpg---4---1697---24
GJ02012018TLFrame02280.jpg---0---1952---24
GJ06122017AMFrame14460.jpg---3---2220---30
GJ07262018GBFrame18120.jpg---3---1775---30
GJ07262018GBFrame13050.jpg---3---1775---30
GJ09112017KBFrame42660.jpg---4---2831---30
GJ09122017DTFrame27696.jpg---4---2604---24
GJ10052017WSFrame03696.jpg---2---1697---24
GJ12062018LJFrame17940.jpg---0---1828---30
GJ09262017PSFrame18648.jpg---3---2409---24
GJ12062018LJFrame43890.jpg---5---1828---30
GJ01232018JHFrame10992.jpg---3---1612---24
GJ01182018MPFrame11928.jpg---3---2325---24
GJ01182018MPFrame18312.jpg---0---2325---24
GJ09212017JLFrame29376.jpg---5---1530---24
GJ01182018MPFrame05544.jpg---2---2325---24
GJ12062018LJFrame09630.jpg---0---1828---30
GJ03272021NHFrame64950.jpg---4---4251---30
GJ01282020JMFrame57900.jpg---5---3239---30
GJ03272021NHFrame17130.jpg---2---4251---30
GJ05292018RWFrame17736.jpg---0---1504---24
GJ06122017AMFrame61380.jpg---0---2220---30
GJ01282020JMFrame22380.jpg---3---3239---30
GJ01282020JMFrame94500.jpg---6---3239---30
GJ05262020PHFrame23100.jpg---4---2607---30
GJ08082017GLFrame03696.jpg---1---3414---24
GJ09112017KBFrame77010.jpg---0---2831---30
GJ11102017RFFrame12480.jpg---2---1551---30
GJ02012018TLFrame06432.jpg---0---1952---24
GJ01182018MPFrame39144.jpg---5---2325---24
GJ04242018RSFrame49416.jpg---5---2494---24
GJ05202019HWFrame64860.jpg---4---3102---30
GJ03272021NHFrame29970.jpg---3---4251---30
GJ09112017DRFrame30120.jpg---4---2033---30
GJ08082017GLFrame64944.jpg---5---3414---24
GJ09192017RMFrame26568.jpg---5---1643---24
GJ09262017PSFrame43944.jpg---5---2409---24
GJ07262018GBFrame11280.jpg---2---1775---30
GJ01232018JHFrame11208.jpg---3---1612---24
GJ07262018GBFrame22710.jpg---4---1775---30
GJ10312017FSFrame06600.jpg---2---2301---24
GJ07262018GBFrame20490.jpg---4---1775---30
GJ09112017DRFrame55140.jpg---6---2033---30
GJ12062018LJFrame35160.jpg---5---1828---30
GJ02202021YKFrame01110.jpg---2---1458---30
GJ09212017JLFrame07944.jpg---3---1530---24
GJ01232018JHFrame07368.jpg---2---1612---24
GJ05292018RWFrame00864.jpg---1---1504---24
GJ05262020PHFrame74130.jpg---6---2607---30
GJ03272021NHFrame95640.jpg---5---4251---30
GJ11102017RFFrame45270.jpg---6---1551---30
GJ03092021PFFrame22230.jpg---3---2943---30
GJ12062018LJFrame09600.jpg---2---1828---30
GJ06122017AMFrame64440.jpg---6---2220---30
GJ09262017PSFrame34992.jpg---5---2409---24
GJ05262020PHFrame54510.jpg---5---2607---30
GJ03272021NHFrame04950.jpg---0---4251---30
GJ05292018RWFrame02040.jpg---1---1504---24
GJ08082017GLFrame69600.jpg---5---3414---24
GJ02012018TLFrame30144.jpg---5---1952---24
GJ12212017MDFrame48336.jpg---6---2118---24
GJ08082017GLFrame14208.jpg---2---3414---24
GJ02012018TLFrame35304.jpg---5---1952---24
GJ05202019HWFrame75690.jpg---5---3102---30
GJ10312017FSFrame43320.jpg---5---2301---24
GJ04142020FCFrame01740.jpg---1---2589---30
GJ05262020PHFrame15900.jpg---3---2607---30
GJ05292018RWFrame01776.jpg---1---1504---24
GJ11302017AMFrame01272.jpg---2---2055---24
GJ07262018GBFrame11550.jpg---0---1775---30
GJ09122017DTFrame03768.jpg---2---2604---24
GJ07262018GBFrame50670.jpg---6---1775---30
GJ06122017AMFrame26670.jpg---4---2220---30
GJ01182018MPFrame25632.jpg---4---2325---24
GJ09112017KBFrame13620.jpg---2---2831---30
GJ04242018RSFrame21696.jpg---4---2494---24
GJ04142020FCFrame28890.jpg---3---2589---30
GJ02202021YKFrame07980.jpg---3---1458---30
GJ12212017MDFrame06912.jpg---2---2118---24
GJ05202019HWFrame43560.jpg---4---3102---30
GJ01282020JMFrame76710.jpg---6---3239---30
GJ03092021PFFrame81600.jpg---6---2943---30
GJ02202021YKFrame14970.jpg---4---1458---30
GJ01142020JEFrame04560.jpg---0---2863---30
GJ09112017KBFrame69120.jpg---5---2831---30
GJ03092021PFFrame00275.jpg---1---2943---30
GJ06122017AMFrame51090.jpg---5---2220---30
GJ08082017GLFrame01728.jpg---1---3414---24
GJ10052017WSFrame40076.jpg---6---1697---24
GJ10312017FSFrame13056.jpg---3---2301---24
GJ11102017RFFrame43620.jpg---6---1551---30
GJ03272021NHFrame21660.jpg---3---4251---30
GJ03272021NHFrame68370.jpg---4---4251---30
GJ09112017DRFrame13530.jpg---3---2033---30
GJ10052017WSFrame27504.jpg---5---1697---24
GJ09112017KBFrame64740.jpg---5---2831---30
GJ11102017RFFrame39240.jpg---5---1551---30
GJ10312017FSFrame35208.jpg---5---2301---24
GJ10052017WSFrame38664.jpg---6---1697---24
GJ05292018RWFrame04104.jpg---0---1504---24
GJ12062018LJFrame11700.jpg---3---1828---30
GJ01232018JHFrame10824.jpg---3---1612---24
GJ02012018TLFrame38568.jpg---5---1952---24
GJ01232018JHFrame11496.jpg---3---1612---24
GJ02092021CLFrame64470.jpg---5---2473---30
GJ01142020JEFrame00120.jpg---1---2863---30
GJ02092021CLFrame00690.jpg---0---2473---30
GJ04142020FCFrame73920.jpg---6---2589---30
GJ04242018RSFrame10152.jpg---3---2494---24
GJ09212017JLFrame08328.jpg---3---1530---24
GJ05292018RWFrame07368.jpg---2---1504---24
GJ09212017JLFrame26352.jpg---5---1530---24
GJ05202019HWFrame00960.jpg---1---3102---30
GJ09262017PSFrame53064.jpg---6---2409---24
GJ02012018TLFrame11424.jpg---3---1952---24
GJ09122017DTFrame61920.jpg---6---2604---24
GJ09112017DRFrame06060.jpg---2---2033---30
GJ09192017RMFrame18792.jpg---4---1643---24
GJ05202019HWFrame04020.jpg---0---3102---30
GJ01282020JMFrame07740.jpg---2---3239---30
GJ09112017KBFrame16470.jpg---3---2831---30
GJ08082017GLFrame56592.jpg---5---3414---24
GJ11302017AMFrame16584.jpg---3---2055---24
GJ01232018JHFrame02504.jpg---1---1612---24
GJ02012018TLFrame10800.jpg---3---1952---24
GJ09262017PSFrame03096.jpg---0---2409---24
GJ09112017DRFrame10620.jpg---2---2033---30
GJ05202019HWFrame70500.jpg---5---3102---30
GJ10052017WSFrame37704.jpg---0---1697---24
GJ01232018JHFrame03316.jpg---1---1612---24
GJ05202019HWFrame23760.jpg---2---3102---30
GJ12212017MDFrame46896.jpg---0---2118---24
GJ05262020PHFrame43860.jpg---5---2607---30
GJ04242018RSFrame07704.jpg---0---2494---24
GJ01282020JMFrame06420.jpg---2---3239---30
GJ05262020PHFrame38280.jpg---4---2607---30
GJ05202019HWFrame21240.jpg---2---3102---30
GJ09262017PSFrame57288.jpg---6---2409---24
GJ01232018JHFrame06336.jpg---2---1612---24
GJ09192017RMFrame02352.jpg---2---1643---24
GJ09112017DRFrame54360.jpg---0---2033---30
GJ04142020FCFrame12060.jpg---2---2589---30
GJ09262017PSFrame00984.jpg---1---2409---24
GJ09192017RMFrame07704.jpg---3---1643---24
GJ03272021NHFrame08880.jpg---2---4251---30
GJ12212017MDFrame35808.jpg---0---2118---24
GJ05202019HWFrame54780.jpg---4---3102---30
GJ09112017DRFrame42330.jpg---5---2033---30
GJ11302017AMFrame48720.jpg---6---2055---24
GJ12062018LJFrame02280.jpg---2---1828---30
GJ01142020JEFrame37860.jpg---4---2863---30
GJ04242018RSFrame08784.jpg---0---2494---24
GJ02202021YKFrame13950.jpg---4---1458---30
GJ02012018TLFrame13512.jpg---3---1952---24
GJ05262020PHFrame00680.jpg---1---2607---30
GJ05202019HWFrame10920.jpg---0---3102---30
GJ01282020JMFrame13950.jpg---2---3239---30
GJ09112017DRFrame57870.jpg---6---2033---30
GJ04242018RSFrame01728.jpg---0---2494---24
GJ03092021PFFrame06240.jpg---2---2943---30
GJ09112017KBFrame15000.jpg---0---2831---30
GJ09122017DTFrame61080.jpg---6---2604---24
GJ12212017MDFrame00288.jpg---0---2118---24
GJ09112017KBFrame03030.jpg---1---2831---30
GJ01232018JHFrame02616.jpg---1---1612---24
GJ09112017DRFrame37860.jpg---4---2033---30
GJ01142020JEFrame25020.jpg---3---2863---30
GJ12212017MDFrame12504.jpg---3---2118---24
GJ01282020JMFrame02460.jpg---1---3239---30
GJ04242018RSFrame33192.jpg---4---2494---24
GJ01142020JEFrame00385.jpg---1---2863---30
GJ08082017GLFrame15360.jpg---2---3414---24
GJ09112017KBFrame02670.jpg---1---2831---30
GJ03132018JGFrame04392.jpg---2---1711---24
GJ04242018RSFrame19848.jpg---4---2494---24
GJ03092021PFFrame38730.jpg---4---2943---30
GJ03272021NHFrame15480.jpg---2---4251---30
GJ09112017KBFrame28830.jpg---3---2831---30
GJ05262020PHFrame00390.jpg---1---2607---30
GJ09192017RMFrame14136.jpg---0---1643---24
GJ01142020JEFrame85350.jpg---6---2863---30
GJ09112017KBFrame21690.jpg---3---2831---30
GJ12212017MDFrame13800.jpg---0---2118---24
GJ01232018JHFrame21528.jpg---4---1612---24
GJ01142020JEFrame55800.jpg---4---2863---30
GJ09192017RMFrame09480.jpg---3---1643---24
GJ09112017DRFrame53640.jpg---0---2033---30
GJ05262020PHFrame35610.jpg---4---2607---30
GJ02012018TLFrame22392.jpg---4---1952---24
GJ10312017FSFrame17592.jpg---3---2301---24
GJ01282020JMFrame15990.jpg---2---3239---30
GJ12062018LJFrame30030.jpg---4---1828---30
GJ03272021NHFrame01705.jpg---1---4251---30
GJ08082017GLFrame78360.jpg---6---3414---24
GJ05292018RWFrame02184.jpg---1---1504---24
GJ04242018RSFrame13320.jpg---3---2494---24
GJ09112017DRFrame11160.jpg---3---2033---30
GJ11102017RFFrame21870.jpg---4---1551---30
GJ01282020JMFrame56040.jpg---0---3239---30
GJ05262020PHFrame75660.jpg---6---2607---30
GJ12062018LJFrame14370.jpg---3---1828---30
GJ10052017WSFrame13296.jpg---3---1697---24
GJ12062018LJFrame42930.jpg---5---1828---30
GJ01282020JMFrame75360.jpg---0---3239---30
GJ02202021YKFrame01170.jpg---2---1458---30
GJ09112017DRFrame10530.jpg---2---2033---30
GJ12062018LJFrame36960.jpg---5---1828---30
GJ02092021CLFrame29910.jpg---4---2473---30
GJ04142020FCFrame67800.jpg---5---2589---30
GJ02012018TLFrame10248.jpg---3---1952---24
GJ01232018JHFrame14424.jpg---0---1612---24
GJ07262018GBFrame27000.jpg---4---1775---30
GJ05262020PHFrame06840.jpg---2---2607---30
GJ03132018JGFrame37056.jpg---6---1711---24
GJ04242018RSFrame09480.jpg---3---2494---24
GJ11102017RFFrame27870.jpg---4---1551---30
GJ08082017GLFrame30672.jpg---3---3414---24
GJ02092021CLFrame70440.jpg---6---2473---30
GJ04142020FCFrame04505.jpg---1---2589---30
GJ09262017PSFrame44832.jpg---5---2409---24
GJ09122017DTFrame21168.jpg---0---2604---24
GJ09112017DRFrame55410.jpg---6---2033---30
GJ09112017DRFrame12630.jpg---3---2033---30
GJ09112017DRFrame01530.jpg---2---2033---30
GJ09262017PSFrame49152.jpg---0---2409---24
GJ01142020JEFrame67200.jpg---5---2863---30
GJ12062018LJFrame05610.jpg---2---1828---30
GJ11302017AMFrame17064.jpg---3---2055---24
GJ02092021CLFrame62550.jpg---5---2473---30
GJ02092021CLFrame04710.jpg---0---2473---30
GJ03132018JGFrame36168.jpg---6---1711---24
GJ03092021PFFrame00305.jpg---1---2943---30
GJ03272021NHFrame07230.jpg---2---4251---30
GJ01232018JHFrame13368.jpg---3---1612---24
GJ01232018JHFrame02280.jpg---1---1612---24
GJ04142020FCFrame02640.jpg---1---2589---30
GJ10312017FSFrame16752.jpg---3---2301---24
GJ12062018LJFrame29220.jpg---4---1828---30
GJ05262020PHFrame64170.jpg---6---2607---30
GJ05202019HWFrame39000.jpg---4---3102---30
GJ03092021PFFrame63750.jpg---5---2943---30
GJ02092021CLFrame01290.jpg---1---2473---30
GJ02092021CLFrame18540.jpg---3---2473---30
GJ01282020JMFrame78630.jpg---6---3239---30
GJ12212017MDFrame10920.jpg---3---2118---24
GJ11102017RFFrame26370.jpg---4---1551---30
GJ08082017GLFrame25584.jpg---3---3414---24
GJ02092021CLFrame58860.jpg---5---2473---30
GJ03272021NHFrame31620.jpg---0---4251---30
GJ03272021NHFrame04950.jpg---0---4251---30
GJ08082017GLFrame11136.jpg---2---3414---24
GJ03092021PFFrame00825.jpg---1---2943---30
GJ12212017MDFrame00528.jpg---2---2118---24
GJ07262018GBFrame52020.jpg---6---1775---30
GJ12062018LJFrame28470.jpg---4---1828---30
GJ09192017RMFrame13968.jpg---0---1643---24
GJ11302017AMFrame15216.jpg---3---2055---24
GJ05202019HWFrame05310.jpg---0---3102---30
GJ03092021PFFrame09630.jpg---2---2943---30
GJ07262018GBFrame15990.jpg---3---1775---30
GJ03272021NHFrame13380.jpg---2---4251---30
GJ10052017WSFrame10104.jpg---3---1697---24
GJ09112017KBFrame83460.jpg---6---2831---30
GJ01282020JMFrame02340.jpg---1---3239---30
GJ03272021NHFrame01305.jpg---1---4251---30
GJ09122017DTFrame42192.jpg---5---2604---24
GJ09122017DTFrame33744.jpg---4---2604---24
GJ12062018LJFrame48990.jpg---6---1828---30
GJ09192017RMFrame22128.jpg---4---1643---24
GJ01182018MPFrame21960.jpg---4---2325---24
GJ04142020FCFrame35820.jpg---0---2589---30
GJ02092021CLFrame55200.jpg---0---2473---30
GJ09112017KBFrame24630.jpg---3---2831---30
GJ05262020PHFrame00575.jpg---1---2607---30
GJ09122017DTFrame20280.jpg---3---2604---24
GJ04142020FCFrame04400.jpg---1---2589---30
GJ09112017KBFrame06810.jpg---2---2831---30
GJ01282020JMFrame22890.jpg---3---3239---30
GJ05292018RWFrame07872.jpg---2---1504---24
GJ09112017DRFrame11730.jpg---3---2033---30
GJ09212017JLFrame16896.jpg---4---1530---24
GJ09112017DRFrame12030.jpg---3---2033---30
GJ09262017PSFrame31272.jpg---4---2409---24
GJ03272021NHFrame01990.jpg---1---4251---30
GJ09112017KBFrame02040.jpg---1---2831---30
GJ11102017RFFrame02730.jpg---1---1551---30
GJ03092021PFFrame05280.jpg---0---2943---30
GJ01142020JEFrame63420.jpg---5---2863---30
GJ09192017RMFrame39000.jpg---6---1643---24
GJ03272021NHFrame25920.jpg---3---4251---30
GJ01142020JEFrame01620.jpg---1---2863---30
GJ05202019HWFrame92190.jpg---6---3102---30
GJ12212017MDFrame47520.jpg---6---2118---24
GJ05292018RWFrame09456.jpg---2---1504---24
GJ02092021CLFrame56910.jpg---5---2473---30
GJ02012018TLFrame17568.jpg---4---1952---24
GJ10312017FSFrame25488.jpg---4---2301---24
GJ09262017PSFrame15648.jpg---3---2409---24
GJ10312017FSFrame06672.jpg---2---2301---24
GJ09212017JLFrame20400.jpg---4---1530---24
GJ06122017AMFrame17760.jpg---3---2220---30
GJ02092021CLFrame01190.jpg---1---2473---30
GJ05292018RWFrame01032.jpg---1---1504---24
GJ04142020FCFrame31170.jpg---3---2589---30
GJ06122017AMFrame30120.jpg---4---2220---30
GJ09112017KBFrame11070.jpg---2---2831---30
GJ01142020JEFrame23610.jpg---3---2863---30
GJ11302017AMFrame47900.jpg---6---2055---24
GJ05202019HWFrame27780.jpg---3---3102---30
GJ05262020PHFrame07470.jpg---2---2607---30
GJ03092021PFFrame80550.jpg---6---2943---30
GJ01282020JMFrame62940.jpg---5---3239---30
GJ12062018LJFrame00120.jpg---0---1828---30
GJ09112017DRFrame57330.jpg---6---2033---30
GJ03092021PFFrame76170.jpg---6---2943---30
GJ05202019HWFrame63330.jpg---4---3102---30
GJ11302017AMFrame47992.jpg---6---2055---24
GJ02012018TLFrame18600.jpg---4---1952---24
GJ09112017KBFrame61380.jpg---5---2831---30
GJ01232018JHFrame17568.jpg---4---1612---24
GJ11102017RFFrame08550.jpg---2---1551---30
GJ02012018TLFrame14760.jpg---3---1952---24
GJ03132018JGFrame02448.jpg---0---1711---24
GJ01282020JMFrame03270.jpg---1---3239---30
GJ08082017GLFrame32760.jpg---0---3414---24
GJ09112017DRFrame09690.jpg---2---2033---30
GJ04242018RSFrame44760.jpg---5---2494---24
GJ11102017RFFrame11730.jpg---2---1551---30
GJ09192017RMFrame29160.jpg---5---1643---24
GJ09112017DRFrame54210.jpg---0---2033---30
GJ03272021NHFrame124110.jpg---6---4251---30
GJ08082017GLFrame66240.jpg---5---3414---24
GJ09262017PSFrame03432.jpg---0---2409---24
GJ04142020FCFrame15390.jpg---2---2589---30
GJ04142020FCFrame11070.jpg---2---2589---30
GJ01182018MPFrame30936.jpg---5---2325---24
GJ10312017FSFrame02952.jpg---2---2301---24
GJ01182018MPFrame28656.jpg---4---2325---24
GJ05262020PHFrame04170.jpg---2---2607---30
GJ03132018JGFrame22752.jpg---4---1711---24
GJ01282020JMFrame78420.jpg---6---3239---30
GJ10312017FSFrame53352.jpg---6---2301---24
GJ10312017FSFrame50904.jpg---6---2301---24
GJ03272021NHFrame120390.jpg---6---4251---30
GJ10052017WSFrame27888.jpg---5---1697---24
GJ01232018JHFrame02928.jpg---1---1612---24
GJ05202019HWFrame16530.jpg---2---3102---30
GJ09112017KBFrame08010.jpg---2---2831---30
GJ03272021NHFrame16740.jpg---2---4251---30
GJ05262020PHFrame40260.jpg---4---2607---30
GJ02092021CLFrame24240.jpg---3---2473---30
GJ03092021PFFrame14520.jpg---2---2943---30
GJ01282020JMFrame85740.jpg---6---3239---30
GJ05202019HWFrame21210.jpg---2---3102---30
GJ09212017JLFrame12312.jpg---0---1530---24
GJ09262017PSFrame28104.jpg---4---2409---24
GJ10312017FSFrame18288.jpg---3---2301---24
GJ01142020JEFrame18570.jpg---3---2863---30
GJ03272021NHFrame37620.jpg---4---4251---30
GJ05292018RWFrame00456.jpg---1---1504---24
GJ04242018RSFrame03720.jpg---0---2494---24
GJ09262017PSFrame12168.jpg---3---2409---24
GJ07262018GBFrame09150.jpg---2---1775---30
GJ10052017WSFrame08040.jpg---2---1697---24
GJ08082017GLFrame06456.jpg---0---3414---24
GJ02092021CLFrame03030.jpg---0---2473---30
GJ09112017DRFrame34920.jpg---4---2033---30
GJ04142020FCFrame67560.jpg---5---2589---30
GJ11102017RFFrame16140.jpg---0---1551---30
GJ01282020JMFrame32550.jpg---4---3239---30
GJ09192017RMFrame24432.jpg---5---1643---24
GJ05202019HWFrame26070.jpg---3---3102---30
GJ10312017FSFrame11088.jpg---3---2301---24
GJ01182018MPFrame09936.jpg---3---2325---24
GJ03132018JGFrame00816.jpg---0---1711---24
GJ05292018RWFrame13584.jpg---3---1504---24
GJ10312017FSFrame44952.jpg---5---2301---24
GJ09212017JLFrame14568.jpg---4---1530---24
GJ07262018GBFrame11100.jpg---2---1775---30
GJ01282020JMFrame76740.jpg---6---3239---30
GJ12062018LJFrame09330.jpg---2---1828---30
GJ09212017JLFrame33600.jpg---6---1530---24
GJ06122017AMFrame42840.jpg---5---2220---30
GJ09212017JLFrame22008.jpg---0---1530---24
GJ09262017PSFrame20064.jpg---0---2409---24
GJ05292018RWFrame03048.jpg---1---1504---24
GJ01182018MPFrame14040.jpg---3---2325---24
GJ10052017WSFrame15648.jpg---0---1697---24
GJ09112017KBFrame09510.jpg---2---2831---30
GJ08082017GLFrame12624.jpg---2---3414---24
GJ02012018TLFrame17400.jpg---4---1952---24
GJ01232018JHFrame34320.jpg---0---1612---24
GJ09212017JLFrame26664.jpg---5---1530---24
GJ05292018RWFrame05880.jpg---0---1504---24
GJ03132018JGFrame37680.jpg---6---1711---24
GJ05292018RWFrame06240.jpg---2---1504---24
GJ07262018GBFrame18960.jpg---0---1775---30
GJ04242018RSFrame13872.jpg---3---2494---24
GJ09112017DRFrame18210.jpg---0---2033---30
GJ01282020JMFrame90990.jpg---6---3239---30
GJ05202019HWFrame56100.jpg---4---3102---30
GJ09262017PSFrame27456.jpg---4---2409---24
GJ02092021CLFrame68070.jpg---6---2473---30
GJ12212017MDFrame23760.jpg---4---2118---24
GJ09112017KBFrame83040.jpg---6---2831---30
GJ01232018JHFrame27048.jpg---5---1612---24
GJ09262017PSFrame00120.jpg---1---2409---24
GJ05202019HWFrame30990.jpg---3---3102---30
GJ05202019HWFrame07320.jpg---0---3102---30
GJ11102017RFFrame01920.jpg---1---1551---30
GJ03132018JGFrame30264.jpg---5---1711---24
GJ11302017AMFrame36168.jpg---5---2055---24
GJ03132018JGFrame34128.jpg---5---1711---24
GJ11302017AMFrame36624.jpg---5---2055---24
GJ07262018GBFrame19320.jpg---0---1775---30
GJ03272021NHFrame62490.jpg---4---4251---30
GJ10052017WSFrame40480.jpg---6---1697---24
GJ09262017PSFrame57648.jpg---6---2409---24
GJ09192017RMFrame37872.jpg---6---1643---24
GJ02012018TLFrame02736.jpg---0---1952---24
GJ01182018MPFrame06456.jpg---2---2325---24
GJ07262018GBFrame18870.jpg---0---1775---30
GJ09192017RMFrame06888.jpg---2---1643---24
GJ08082017GLFrame38496.jpg---4---3414---24
GJ05202019HWFrame42870.jpg---4---3102---30
GJ05262020PHFrame00510.jpg---1---2607---30
GJ02012018TLFrame00768.jpg---0---1952---24
GJ07262018GBFrame15420.jpg---3---1775---30
GJ08082017GLFrame62616.jpg---5---3414---24
GJ01182018MPFrame05616.jpg---2---2325---24
GJ11302017AMFrame48360.jpg---6---2055---24
GJ09262017PSFrame00336.jpg---1---2409---24
GJ02012018TLFrame21768.jpg---4---1952---24
GJ09112017DRFrame56790.jpg---6---2033---30
GJ04142020FCFrame74190.jpg---6---2589---30
GJ05202019HWFrame68130.jpg---5---3102---30
GJ08082017GLFrame17952.jpg---2---3414---24
GJ03272021NHFrame24690.jpg---3---4251---30
GJ05202019HWFrame33630.jpg---3---3102---30
GJ06122017AMFrame11700.jpg---2---2220---30
GJ01142020JEFrame33090.jpg---4---2863---30
GJ08082017GLFrame76104.jpg---6---3414---24
GJ12062018LJFrame00060.jpg---0---1828---30
GJ06122017AMFrame14670.jpg---3---2220---30
GJ08082017GLFrame39912.jpg---4---3414---24
GJ09112017KBFrame76500.jpg---0---2831---30
GJ01142020JEFrame01730.jpg---1---2863---30
GJ01232018JHFrame18288.jpg---4---1612---24
GJ12062018LJFrame00150.jpg---0---1828---30
GJ06122017AMFrame65880.jpg---6---2220---30
GJ05202019HWFrame73830.jpg---5---3102---30
GJ11102017RFFrame00330.jpg---0---1551---30
GJ04242018RSFrame19200.jpg---4---2494---24
GJ12212017MDFrame49632.jpg---6---2118---24
GJ04242018RSFrame10896.jpg---3---2494---24
GJ06122017AMFrame05550.jpg---2---2220---30
GJ10312017FSFrame12960.jpg---3---2301---24
GJ05262020PHFrame18300.jpg---3---2607---30
GJ01182018MPFrame44784.jpg---5---2325---24
GJ02202021YKFrame24570.jpg---4---1458---30
GJ09122017DTFrame62088.jpg---6---2604---24
GJ05292018RWFrame13824.jpg---3---1504---24
GJ02012018TLFrame15432.jpg---0---1952---24
GJ01282020JMFrame72990.jpg---5---3239---30
GJ11102017RFFrame18900.jpg---0---1551---30
GJ09112017DRFrame08280.jpg---2---2033---30
GJ11102017RFFrame00450.jpg---1---1551---30
GJ10312017FSFrame34200.jpg---5---2301---24
GJ10312017FSFrame01032.jpg---0---2301---24
GJ03092021PFFrame02970.jpg---0---2943---30
GJ05202019HWFrame92760.jpg---6---3102---30
GJ01142020JEFrame71760.jpg---5---2863---30
GJ01182018MPFrame13128.jpg---3---2325---24
GJ06122017AMFrame18090.jpg---3---2220---30
GJ08082017GLFrame11664.jpg---2---3414---24
GJ05262020PHFrame19350.jpg---0---2607---30
GJ05292018RWFrame08952.jpg---2---1504---24
GJ09112017KBFrame02460.jpg---1---2831---30
GJ05262020PHFrame01060.jpg---1---2607---30
GJ09112017DRFrame11940.jpg---3---2033---30
GJ02012018TLFrame08016.jpg---3---1952---24
GJ03092021PFFrame24030.jpg---3---2943---30
GJ02092021CLFrame60900.jpg---5---2473---30
GJ05292018RWFrame15264.jpg---3---1504---24
GJ01232018JHFrame03384.jpg---1---1612---24
GJ02012018TLFrame24216.jpg---0---1952---24
GJ03272021NHFrame115860.jpg---5---4251---30
GJ04142020FCFrame71430.jpg---6---2589---30
GJ09122017DTFrame44832.jpg---5---2604---24
GJ09112017DRFrame53940.jpg---0---2033---30
GJ01282020JMFrame69600.jpg---5---3239---30
GJ09122017DTFrame26736.jpg---4---2604---24
GJ02092021CLFrame17700.jpg---3---2473---30
GJ05292018RWFrame16416.jpg---0---1504---24
GJ09112017DRFrame50160.jpg---5---2033---30
GJ05202019HWFrame51300.jpg---4---3102---30
GJ07262018GBFrame33900.jpg---4---1775---30
GJ04142020FCFrame04590.jpg---1---2589---30
GJ05202019HWFrame19530.jpg---2---3102---30
GJ10052017WSFrame12408.jpg---3---1697---24
GJ06122017AMFrame57540.jpg---5---2220---30
GJ11102017RFFrame15960.jpg---3---1551---30
GJ01282020JMFrame17610.jpg---0---3239---30
GJ09122017DTFrame36864.jpg---4---2604---24
GJ11302017AMFrame46176.jpg---0---2055---24
GJ05202019HWFrame59790.jpg---4---3102---30
GJ01282020JMFrame02280.jpg---1---3239---30
GJ01142020JEFrame24150.jpg---3---2863---30
GJ07262018GBFrame14250.jpg---3---1775---30
GJ11102017RFFrame19620.jpg---4---1551---30
GJ09112017DRFrame42000.jpg---5---2033---30
GJ09212017JLFrame33072.jpg---6---1530---24
GJ05262020PHFrame13710.jpg---3---2607---30
GJ10312017FSFrame21072.jpg---4---2301---24
GJ01182018MPFrame26880.jpg---4---2325---24
GJ01142020JEFrame00540.jpg---1---2863---30
GJ03092021PFFrame23430.jpg---3---2943---30
GJ04142020FCFrame52110.jpg---4---2589---30
GJ07262018GBFrame47280.jpg---5---1775---30
GJ09212017JLFrame04008.jpg---2---1530---24
GJ09112017DRFrame58170.jpg---6---2033---30
GJ09112017KBFrame63900.jpg---5---2831---30
GJ01232018JHFrame34080.jpg---0---1612---24
GJ05292018RWFrame09192.jpg---2---1504---24
GJ09192017RMFrame34512.jpg---5---1643---24
GJ02202021YKFrame02130.jpg---2---1458---30
GJ02202021YKFrame09600.jpg---3---1458---30
GJ09112017KBFrame00330.jpg---1---2831---30
GJ04242018RSFrame36936.jpg---5---2494---24
GJ12062018LJFrame14550.jpg---3---1828---30
GJ09212017JLFrame34272.jpg---6---1530---24
GJ05202019HWFrame07650.jpg---0---3102---30
GJ12062018LJFrame41160.jpg---5---1828---30
GJ10312017FSFrame11040.jpg---0---2301---24
GJ05202019HWFrame83970.jpg---0---3102---30
GJ09262017PSFrame14928.jpg---3---2409---24
GJ07262018GBFrame39390.jpg---0---1775---30
GJ09112017DRFrame55530.jpg---6---2033---30
GJ04242018RSFrame04584.jpg---0---2494---24
GJ05202019HWFrame03000.jpg---1---3102---30
GJ01282020JMFrame37950.jpg---4---3239---30
GJ05202019HWFrame13020.jpg---2---3102---30
GJ01142020JEFrame83730.jpg---6---2863---30
GJ09112017KBFrame09150.jpg---2---2831---30
GJ12212017MDFrame47088.jpg---0---2118---24
GJ12212017MDFrame13920.jpg---0---2118---24
GJ03092021PFFrame01380.jpg---1---2943---30
GJ05202019HWFrame45450.jpg---4---3102---30
GJ01142020JEFrame71430.jpg---5---2863---30
GJ03092021PFFrame15810.jpg---2---2943---30
GJ05292018RWFrame02712.jpg---1---1504---24
GJ09112017KBFrame31740.jpg---4---2831---30
GJ02202021YKFrame11010.jpg---0---1458---30
GJ02202021YKFrame13140.jpg---4---1458---30
GJ07262018GBFrame18390.jpg---0---1775---30
GJ09262017PSFrame08856.jpg---2---2409---24
GJ12062018LJFrame26850.jpg---4---1828---30
GJ02092021CLFrame60060.jpg---5---2473---30
GJ09212017JLFrame03048.jpg---2---1530---24
GJ01232018JHFrame10608.jpg---3---1612---24
GJ02202021YKFrame19800.jpg---4---1458---30
GJ11102017RFFrame45800.jpg---6---1551---30
GJ09212017JLFrame24648.jpg---5---1530---24
GJ03092021PFFrame19020.jpg---3---2943---30
GJ01282020JMFrame13110.jpg---2---3239---30
GJ06122017AMFrame45810.jpg---5---2220---30
GJ01232018JHFrame21600.jpg---4---1612---24
GJ06122017AMFrame38340.jpg---4---2220---30
GJ01232018JHFrame08160.jpg---0---1612---24
GJ01182018MPFrame52152.jpg---6---2325---24
GJ08082017GLFrame79656.jpg---6---3414---24
GJ11102017RFFrame25260.jpg---4---1551---30
GJ12212017MDFrame49896.jpg---6---2118---24
GJ01182018MPFrame26304.jpg---4---2325---24
GJ04242018RSFrame26664.jpg---4---2494---24
GJ01142020JEFrame33990.jpg---4---2863---30
GJ05202019HWFrame90240.jpg---6---3102---30
GJ10312017FSFrame53880.jpg---6---2301---24
GJ01142020JEFrame25470.jpg---3---2863---30
GJ01282020JMFrame87360.jpg---6---3239---30
GJ01182018MPFrame25896.jpg---4---2325---24
GJ06122017AMFrame57480.jpg---5---2220---30
GJ09262017PSFrame11856.jpg---0---2409---24
GJ09262017PSFrame00480.jpg---1---2409---24
GJ02092021CLFrame16530.jpg---3---2473---30
GJ10052017WSFrame38732.jpg---6---1697---24
GJ02202021YKFrame02160.jpg---2---1458---30
GJ03092021PFFrame00415.jpg---1---2943---30
GJ01282020JMFrame91260.jpg---6---3239---30
GJ09112017KBFrame36150.jpg---4---2831---30
GJ12062018LJFrame01110.jpg---2---1828---30
GJ03272021NHFrame105450.jpg---5---4251---30
GJ12062018LJFrame01890.jpg---2---1828---30
GJ10052017WSFrame40636.jpg---6---1697---24
GJ09262017PSFrame24552.jpg---4---2409---24
GJ09122017DTFrame08928.jpg---3---2604---24
GJ10052017WSFrame40032.jpg---6---1697---24
GJ10312017FSFrame53520.jpg---6---2301---24
GJ03272021NHFrame27450.jpg---3---4251---30
GJ11102017RFFrame28560.jpg---4---1551---30
GJ12212017MDFrame41160.jpg---5---2118---24
GJ05292018RWFrame08808.jpg---2---1504---24
GJ02092021CLFrame62160.jpg---5---2473---30
GJ11302017AMFrame09096.jpg---0---2055---24
GJ01142020JEFrame46260.jpg---4---2863---30
GJ05262020PHFrame18750.jpg---3---2607---30
GJ11302017AMFrame01344.jpg---2---2055---24
GJ12212017MDFrame24120.jpg---4---2118---24
GJ07262018GBFrame40050.jpg---5---1775---30
GJ05292018RWFrame01416.jpg---1---1504---24
GJ05202019HWFrame16500.jpg---2---3102---30
GJ12062018LJFrame17910.jpg---0---1828---30
GJ03092021PFFrame00845.jpg---1---2943---30
GJ03272021NHFrame111330.jpg---5---4251---30
GJ01282020JMFrame46650.jpg---4---3239---30
GJ07262018GBFrame14880.jpg---3---1775---30
GJ05292018RWFrame06792.jpg---2---1504---24
GJ09212017JLFrame25128.jpg---5---1530---24
GJ04142020FCFrame19170.jpg---2---2589---30
GJ09112017KBFrame25380.jpg---3---2831---30
GJ07262018GBFrame00930.jpg---2---1775---30
GJ07262018GBFrame16830.jpg---3---1775---30
GJ11102017RFFrame14700.jpg---3---1551---30
GJ09212017JLFrame12168.jpg---0---1530---24
GJ12062018LJFrame45810.jpg---0---1828---30
GJ05202019HWFrame52950.jpg---4---3102---30
GJ09112017KBFrame14520.jpg---2---2831---30
GJ01232018JHFrame37032.jpg---6---1612---24
GJ01142020JEFrame00390.jpg---1---2863---30
GJ05202019HWFrame12000.jpg---0---3102---30
GJ09192017RMFrame37176.jpg---6---1643---24
GJ01282020JMFrame21180.jpg---3---3239---30
GJ04142020FCFrame19800.jpg---2---2589---30
GJ01182018MPFrame18816.jpg---0---2325---24
GJ01182018MPFrame15936.jpg---3---2325---24
GJ01232018JHFrame10032.jpg---3---1612---24
GJ10312017FSFrame00096.jpg---0---2301---24
GJ09112017KBFrame15360.jpg---0---2831---30
GJ01232018JHFrame14424.jpg---0---1612---24
GJ09112017DRFrame51300.jpg---5---2033---30
GJ05202019HWFrame67470.jpg---5---3102---30
GJ09122017DTFrame00432.jpg---2---2604---24
GJ09112017KBFrame40110.jpg---4---2831---30
GJ05202019HWFrame35970.jpg---0---3102---30
GJ01142020JEFrame26160.jpg---3---2863---30
GJ02202021YKFrame08280.jpg---3---1458---30
GJ07262018GBFrame25860.jpg---4---1775---30
GJ10052017WSFrame04488.jpg---2---1697---24
GJ01232018JHFrame33336.jpg---5---1612---24
GJ09212017JLFrame10128.jpg---3---1530---24
GJ09192017RMFrame28344.jpg---5---1643---24
GJ12062018LJFrame04710.jpg---2---1828---30
GJ02092021CLFrame56520.jpg---5---2473---30
GJ09192017RMFrame33888.jpg---5---1643---24
GJ03092021PFFrame54450.jpg---4---2943---30
GJ01282020JMFrame84810.jpg---6---3239---30
GJ05262020PHFrame52080.jpg---5---2607---30
GJ09112017DRFrame13920.jpg---3---2033---30
GJ06122017AMFrame59850.jpg---5---2220---30
GJ05262020PHFrame15840.jpg---3---2607---30
GJ01142020JEFrame18300.jpg---3---2863---30
GJ01232018JHFrame21264.jpg---4---1612---24
GJ09122017DTFrame08136.jpg---0---2604---24
GJ06122017AMFrame08310.jpg---2---2220---30
GJ08082017GLFrame54552.jpg---0---3414---24
GJ01182018MPFrame05928.jpg---2---2325---24
GJ07262018GBFrame48060.jpg---0---1775---30
GJ01182018MPFrame36576.jpg---5---2325---24
GJ09192017RMFrame04752.jpg---2---1643---24
GJ10052017WSFrame25704.jpg---5---1697---24
GJ09192017RMFrame03528.jpg---2---1643---24
GJ03092021PFFrame22380.jpg---3---2943---30
GJ03092021PFFrame27180.jpg---3---2943---30
GJ08082017GLFrame00816.jpg---1---3414---24
GJ02092021CLFrame09390.jpg---2---2473---30
GJ05202019HWFrame22950.jpg---2---3102---30
GJ03272021NHFrame83040.jpg---4---4251---30
GJ09112017KBFrame27600.jpg---3---2831---30
GJ01282020JMFrame25410.jpg---3---3239---30
GJ05202019HWFrame81480.jpg---5---3102---30
GJ10052017WSFrame16224.jpg---0---1697---24
GJ03272021NHFrame120150.jpg---6---4251---30
GJ03272021NHFrame103920.jpg---5---4251---30
GJ09112017KBFrame68040.jpg---5---2831---30
GJ04142020FCFrame33900.jpg---3---2589---30
GJ11102017RFFrame16980.jpg---0---1551---30
GJ03272021NHFrame120060.jpg---6---4251---30
GJ02092021CLFrame04200.jpg---0---2473---30
GJ05202019HWFrame29970.jpg---3---3102---30
GJ05262020PHFrame20670.jpg---4---2607---30
GJ10312017FSFrame38568.jpg---5---2301---24
GJ09112017KBFrame81780.jpg---6---2831---30
GJ05262020PHFrame44220.jpg---5---2607---30
GJ05202019HWFrame65760.jpg---0---3102---30
GJ01232018JHFrame24792.jpg---4---1612---24
GJ09212017JLFrame22008.jpg---0---1530---24
GJ02012018TLFrame06432.jpg---0---1952---24
GJ01182018MPFrame12408.jpg---3---2325---24
GJ03092021PFFrame19290.jpg---3---2943---30
GJ11102017RFFrame12360.jpg---2---1551---30
GJ01142020JEFrame72420.jpg---5---2863---30
GJ12212017MDFrame14064.jpg---0---2118---24
GJ01142020JEFrame79980.jpg---6---2863---30
GJ05202019HWFrame89310.jpg---6---3102---30
GJ03272021NHFrame00950.jpg---1---4251---30
GJ03132018JGFrame31824.jpg---5---1711---24
GJ09112017KBFrame77580.jpg---0---2831---30
GJ11102017RFFrame13320.jpg---3---1551---30
GJ05262020PHFrame20250.jpg---0---2607---30
GJ08082017GLFrame38088.jpg---4---3414---24
GJ01232018JHFrame07032.jpg---2---1612---24
GJ01282020JMFrame27990.jpg---0---3239---30
GJ09192017RMFrame13464.jpg---3---1643---24
GJ09122017DTFrame55824.jpg---5---2604---24
GJ10312017FSFrame50856.jpg---6---2301---24
GJ05262020PHFrame54150.jpg---5---2607---30
GJ03272021NHFrame28440.jpg---3---4251---30
GJ09192017RMFrame07368.jpg---0---1643---24
GJ07262018GBFrame08520.jpg---2---1775---30
GJ09262017PSFrame27768.jpg---4---2409---24
GJ05262020PHFrame18690.jpg---3---2607---30
GJ09112017DRFrame18570.jpg---0---2033---30
GJ05202019HWFrame68910.jpg---5---3102---30
GJ03272021NHFrame14130.jpg---2---4251---30
GJ01282020JMFrame17730.jpg---0---3239---30
GJ03132018JGFrame37536.jpg---6---1711---24
GJ01182018MPFrame37680.jpg---5---2325---24
GJ02092021CLFrame56640.jpg---5---2473---30
GJ05262020PHFrame03510.jpg---0---2607---30
GJ04142020FCFrame23850.jpg---3---2589---30
GJ08082017GLFrame73296.jpg---0---3414---24
GJ02092021CLFrame24930.jpg---3---2473---30
GJ03092021PFFrame03240.jpg---0---2943---30
GJ02092021CLFrame21510.jpg---3---2473---30
GJ12062018LJFrame00570.jpg---0---1828---30
GJ01282020JMFrame59970.jpg---5---3239---30
GJ05202019HWFrame42690.jpg---4---3102---30
GJ09212017JLFrame16320.jpg---4---1530---24
GJ06122017AMFrame63000.jpg---6---2220---30
GJ03272021NHFrame86100.jpg---4---4251---30
GJ09122017DTFrame26160.jpg---4---2604---24
GJ04142020FCFrame04560.jpg---1---2589---30
GJ08082017GLFrame14736.jpg---2---3414---24
GJ04142020FCFrame70830.jpg---0---2589---30
GJ04242018RSFrame20376.jpg---4---2494---24
GJ03132018JGFrame03120.jpg---0---1711---24
GJ10052017WSFrame09840.jpg---3---1697---24
GJ06122017AMFrame00570.jpg---2---2220---30
GJ12062018LJFrame42630.jpg---5---1828---30
GJ09192017RMFrame37488.jpg---6---1643---24
GJ01142020JEFrame17790.jpg---0---2863---30
GJ12062018LJFrame37020.jpg---5---1828---30
GJ03132018JGFrame36504.jpg---6---1711---24
GJ11102017RFFrame17520.jpg---0---1551---30
GJ10052017WSFrame12576.jpg---3---1697---24
GJ05292018RWFrame20304.jpg---4---1504---24
GJ07262018GBFrame01170.jpg---2---1775---30
GJ10312017FSFrame19416.jpg---3---2301---24
GJ09212017JLFrame11952.jpg---0---1530---24
GJ02202021YKFrame09270.jpg---3---1458---30
GJ12212017MDFrame20112.jpg---4---2118---24
GJ04142020FCFrame74160.jpg---6---2589---30
GJ10312017FSFrame06864.jpg---2---2301---24
GJ12212017MDFrame29760.jpg---4---2118---24
GJ10312017FSFrame00696.jpg---0---2301---24
GJ05292018RWFrame00120.jpg---1---1504---24
GJ09192017RMFrame14160.jpg---0---1643---24
GJ03092021PFFrame80370.jpg---6---2943---30
GJ01142020JEFrame62100.jpg---0---2863---30
GJ12062018LJFrame49050.jpg---6---1828---30
GJ03092021PFFrame05490.jpg---2---2943---30
GJ01142020JEFrame07290.jpg---2---2863---30
GJ09262017PSFrame03720.jpg---2---2409---24
GJ09212017JLFrame28464.jpg---5---1530---24
GJ01142020JEFrame67770.jpg---5---2863---30
GJ09262017PSFrame21552.jpg---0---2409---24
GJ03132018JGFrame15936.jpg---0---1711---24
GJ04242018RSFrame02784.jpg---0---2494---24
GJ11302017AMFrame00312.jpg---0---2055---24
GJ04242018RSFrame41520.jpg---5---2494---24
GJ03092021PFFrame74070.jpg---0---2943---30
GJ11302017AMFrame14184.jpg---3---2055---24
GJ11102017RFFrame07290.jpg---2---1551---30
GJ03092021PFFrame80160.jpg---6---2943---30
GJ11302017AMFrame18552.jpg---0---2055---24
GJ09262017PSFrame18696.jpg---3---2409---24
GJ01142020JEFrame85200.jpg---6---2863---30
GJ05262020PHFrame06810.jpg---2---2607---30
GJ08082017GLFrame04920.jpg---0---3414---24
GJ09192017RMFrame04152.jpg---2---1643---24
GJ03272021NHFrame118860.jpg---6---4251---30
GJ12212017MDFrame39648.jpg---5---2118---24
GJ02202021YKFrame27480.jpg---5---1458---30
GJ05292018RWFrame10872.jpg---3---1504---24
GJ12062018LJFrame37980.jpg---5---1828---30
GJ05292018RWFrame20520.jpg---4---1504---24
GJ03092021PFFrame10710.jpg---2---2943---30
GJ05202019HWFrame63270.jpg---4---3102---30
GJ09112017KBFrame03990.jpg---1---2831---30
GJ09112017DRFrame32820.jpg---4---2033---30
GJ01282020JMFrame01290.jpg---1---3239---30
GJ02012018TLFrame29088.jpg---5---1952---24
GJ12212017MDFrame11904.jpg---3---2118---24
GJ08082017GLFrame73416.jpg---0---3414---24
GJ10052017WSFrame15216.jpg---3---1697---24
GJ02092021CLFrame11880.jpg---2---2473---30
GJ12212017MDFrame35976.jpg---0---2118---24
GJ09112017KBFrame59850.jpg---5---2831---30
GJ05202019HWFrame57330.jpg---4---3102---30
GJ01142020JEFrame06870.jpg---2---2863---30
GJ05262020PHFrame47070.jpg---5---2607---30
GJ04242018RSFrame07536.jpg---0---2494---24
GJ09192017RMFrame38160.jpg---6---1643---24
GJ10312017FSFrame19200.jpg---3---2301---24
GJ09192017RMFrame32616.jpg---5---1643---24
GJ02092021CLFrame01205.jpg---1---2473---30
GJ01142020JEFrame04290.jpg---0---2863---30
GJ02202021YKFrame06840.jpg---3---1458---30
GJ01282020JMFrame02040.jpg---1---3239---30
GJ12212017MDFrame49392.jpg---6---2118---24
GJ04142020FCFrame70620.jpg---0---2589---30
GJ09262017PSFrame26520.jpg---4---2409---24
GJ05262020PHFrame11850.jpg---0---2607---30
GJ06122017AMFrame30870.jpg---4---2220---30
GJ06122017AMFrame46710.jpg---5---2220---30
GJ04242018RSFrame12408.jpg---3---2494---24
GJ03092021PFFrame01515.jpg---1---2943---30
GJ09262017PSFrame35256.jpg---5---2409---24
GJ03092021PFFrame68940.jpg---5---2943---30
GJ04142020FCFrame13980.jpg---2---2589---30
GJ01232018JHFrame07320.jpg---2---1612---24
GJ01142020JEFrame80340.jpg---6---2863---30
GJ09192017RMFrame12648.jpg---3---1643---24
GJ11302017AMFrame13032.jpg---3---2055---24
GJ05292018RWFrame08712.jpg---2---1504---24
GJ04142020FCFrame61380.jpg---5---2589---30
GJ09112017DRFrame58410.jpg---6---2033---30
GJ05202019HWFrame81360.jpg---5---3102---30
GJ10052017WSFrame28392.jpg---5---1697---24
GJ05262020PHFrame17640.jpg---3---2607---30
GJ09212017JLFrame25824.jpg---5---1530---24
GJ02202021YKFrame03780.jpg---2---1458---30
GJ05202019HWFrame62880.jpg---4---3102---30
GJ05202019HWFrame51570.jpg---4---3102---30
GJ11102017RFFrame10740.jpg---2---1551---30
GJ01182018MPFrame25872.jpg---4---2325---24
GJ11302017AMFrame30024.jpg---4---2055---24
GJ01282020JMFrame20160.jpg---3---3239---30
GJ12062018LJFrame26550.jpg---4---1828---30
GJ07262018GBFrame11550.jpg---0---1775---30
GJ05262020PHFrame16830.jpg---3---2607---30
GJ11102017RFFrame33930.jpg---5---1551---30
GJ02012018TLFrame09984.jpg---3---1952---24
GJ01232018JHFrame04128.jpg---0---1612---24
GJ10312017FSFrame40344.jpg---5---2301---24
GJ01182018MPFrame48240.jpg---5---2325---24
GJ01182018MPFrame11832.jpg---3---2325---24
GJ08082017GLFrame71568.jpg---5---3414---24
GJ05202019HWFrame10020.jpg---0---3102---30
GJ07262018GBFrame48090.jpg---0---1775---30
GJ01232018JHFrame05256.jpg---2---1612---24
GJ09122017DTFrame04512.jpg---2---2604---24
GJ05292018RWFrame23304.jpg---4---1504---24
GJ01232018JHFrame20712.jpg---4---1612---24
GJ11102017RFFrame09990.jpg---2---1551---30
GJ07262018GBFrame43590.jpg---5---1775---30
GJ04142020FCFrame31770.jpg---3---2589---30
GJ02092021CLFrame24690.jpg---3---2473---30
GJ01182018MPFrame20952.jpg---4---2325---24
GJ04142020FCFrame58650.jpg---4---2589---30
GJ09192017RMFrame07248.jpg---0---1643---24
GJ09122017DTFrame00072.jpg---2---2604---24
GJ03272021NHFrame101520.jpg---5---4251---30
GJ06122017AMFrame03840.jpg---2---2220---30
GJ03092021PFFrame00365.jpg---1---2943---30
GJ05262020PHFrame52710.jpg---5---2607---30
GJ09112017KBFrame07860.jpg---2---2831---30
GJ01142020JEFrame02250.jpg---0---2863---30
GJ02092021CLFrame45150.jpg---4---2473---30
GJ01282020JMFrame65970.jpg---5---3239---30
GJ09262017PSFrame15528.jpg---3---2409---24
GJ09262017PSFrame00576.jpg---1---2409---24
GJ05292018RWFrame22800.jpg---4---1504---24
GJ09112017DRFrame18360.jpg---0---2033---30
GJ09112017KBFrame01800.jpg---1---2831---30
GJ05292018RWFrame05136.jpg---0---1504---24
GJ03092021PFFrame67620.jpg---5---2943---30
GJ02092021CLFrame22710.jpg---3---2473---30
GJ09192017RMFrame05472.jpg---2---1643---24
GJ03092021PFFrame03540.jpg---0---2943---30
GJ03132018JGFrame21624.jpg---4---1711---24
GJ01182018MPFrame38280.jpg---5---2325---24
GJ07262018GBFrame40800.jpg---5---1775---30
GJ10052017WSFrame07800.jpg---2---1697---24
GJ09112017DRFrame04800.jpg---2---2033---30
GJ11302017AMFrame21576.jpg---4---2055---24
GJ09122017DTFrame20544.jpg---3---2604---24
GJ11302017AMFrame01872.jpg---2---2055---24
GJ01182018MPFrame10320.jpg---3---2325---24
GJ10312017FSFrame11424.jpg---3---2301---24
GJ11302017AMFrame33720.jpg---5---2055---24
GJ03132018JGFrame34344.jpg---5---1711---24
GJ08082017GLFrame03024.jpg---1---3414---24
GJ03092021PFFrame33960.jpg---4---2943---30
GJ01232018JHFrame21648.jpg---4---1612---24
GJ06122017AMFrame00300.jpg---0---2220---30
GJ07262018GBFrame49620.jpg---6---1775---30
GJ01182018MPFrame08280.jpg---0---2325---24
GJ09122017DTFrame08256.jpg---0---2604---24
GJ05202019HWFrame84270.jpg---0---3102---30
GJ09122017DTFrame06192.jpg---2---2604---24
GJ07262018GBFrame01110.jpg---2---1775---30
GJ08082017GLFrame54480.jpg---0---3414---24
GJ11302017AMFrame32904.jpg---0---2055---24
GJ05202019HWFrame55410.jpg---4---3102---30
GJ08082017GLFrame19920.jpg---2---3414---24
GJ01282020JMFrame19440.jpg---3---3239---30
GJ01182018MPFrame01008.jpg---0---2325---24
GJ09262017PSFrame24744.jpg---4---2409---24
GJ01282020JMFrame10260.jpg---2---3239---30
GJ09192017RMFrame19656.jpg---4---1643---24
GJ05292018RWFrame01992.jpg---1---1504---24
GJ02012018TLFrame35472.jpg---5---1952---24
GJ09192017RMFrame21240.jpg---4---1643---24
GJ10312017FSFrame50712.jpg---6---2301---24
GJ10052017WSFrame15312.jpg---3---1697---24
GJ01182018MPFrame04344.jpg---2---2325---24
GJ07262018GBFrame15450.jpg---3---1775---30
GJ11102017RFFrame22860.jpg---4---1551---30
GJ04242018RSFrame44832.jpg---5---2494---24
GJ04142020FCFrame04555.jpg---1---2589---30
GJ06122017AMFrame18390.jpg---3---2220---30
GJ05202019HWFrame86130.jpg---6---3102---30
GJ09112017DRFrame53580.jpg---0---2033---30
GJ01182018MPFrame10368.jpg---3---2325---24
GJ11102017RFFrame21660.jpg---4---1551---30
GJ05202019HWFrame10800.jpg---0---3102---30
GJ01282020JMFrame34770.jpg---4---3239---30
GJ09212017JLFrame35496.jpg---6---1530---24
GJ09122017DTFrame19008.jpg---3---2604---24
GJ05262020PHFrame55770.jpg---5---2607---30
GJ09192017RMFrame22224.jpg---4---1643---24
GJ11102017RFFrame08880.jpg---2---1551---30
GJ06122017AMFrame45060.jpg---5---2220---30
GJ10312017FSFrame25344.jpg---4---2301---24
GJ09112017DRFrame53490.jpg---0---2033---30
GJ10312017FSFrame50640.jpg---6---2301---24
GJ03092021PFFrame05160.jpg---0---2943---30
GJ12062018LJFrame04560.jpg---2---1828---30
GJ05262020PHFrame67560.jpg---6---2607---30
GJ11102017RFFrame12060.jpg---2---1551---30
GJ01232018JHFrame08952.jpg---3---1612---24
GJ08082017GLFrame55992.jpg---5---3414---24
GJ04142020FCFrame75930.jpg---6---2589---30
GJ02202021YKFrame06090.jpg---2---1458---30
GJ09192017RMFrame29184.jpg---5---1643---24
GJ10312017FSFrame34752.jpg---5---2301---24
GJ02012018TLFrame14664.jpg---3---1952---24
GJ09262017PSFrame06096.jpg---2---2409---24
GJ09212017JLFrame06288.jpg---2---1530---24
GJ12062018LJFrame15630.jpg---3---1828---30
GJ05262020PHFrame00975.jpg---1---2607---30
GJ03132018JGFrame11304.jpg---0---1711---24
GJ10312017FSFrame53280.jpg---6---2301---24
GJ03272021NHFrame28650.jpg---3---4251---30
GJ05202019HWFrame68670.jpg---5---3102---30
GJ02092021CLFrame21780.jpg---3---2473---30
GJ04142020FCFrame07680.jpg---0---2589---30
GJ04242018RSFrame34584.jpg---5---2494---24
GJ09112017KBFrame33060.jpg---4---2831---30
GJ09192017RMFrame02400.jpg---2---1643---24
GJ04142020FCFrame14520.jpg---2---2589---30
GJ09262017PSFrame21720.jpg---0---2409---24
GJ08082017GLFrame29184.jpg---3---3414---24
GJ07262018GBFrame11910.jpg---3---1775---30
GJ04142020FCFrame07680.jpg---0---2589---30
GJ09112017KBFrame52950.jpg---0---2831---30
GJ12062018LJFrame41310.jpg---5---1828---30
GJ02202021YKFrame03630.jpg---2---1458---30
GJ07262018GBFrame31200.jpg---4---1775---30
GJ01232018JHFrame00816.jpg---0---1612---24
GJ11102017RFFrame08370.jpg---2---1551---30
GJ12212017MDFrame48528.jpg---6---2118---24
GJ02202021YKFrame25590.jpg---4---1458---30
GJ01142020JEFrame78210.jpg---0---2863---30
GJ09262017PSFrame04704.jpg---2---2409---24
GJ02012018TLFrame12096.jpg---3---1952---24
GJ05202019HWFrame42540.jpg---4---3102---30
GJ11302017AMFrame08880.jpg---2---2055---24
GJ09262017PSFrame06576.jpg---2---2409---24
GJ01182018MPFrame06288.jpg---2---2325---24
GJ10312017FSFrame45192.jpg---5---2301---24
GJ11102017RFFrame02250.jpg---1---1551---30
GJ01282020JMFrame46440.jpg---4---3239---30
GJ10312017FSFrame00912.jpg---0---2301---24
GJ08082017GLFrame08904.jpg---2---3414---24
GJ11102017RFFrame32760.jpg---5---1551---30
GJ02092021CLFrame02340.jpg---0---2473---30
GJ09192017RMFrame15696.jpg---4---1643---24
GJ01142020JEFrame03960.jpg---0---2863---30
GJ07262018GBFrame39240.jpg---4---1775---30
GJ09192017RMFrame01416.jpg---2---1643---24
GJ09212017JLFrame35352.jpg---6---1530---24
GJ05202019HWFrame72570.jpg---5---3102---30
GJ12062018LJFrame46170.jpg---0---1828---30
GJ05202019HWFrame82650.jpg---5---3102---30
GJ04142020FCFrame14250.jpg---2---2589---30
GJ03272021NHFrame01090.jpg---1---4251---30
GJ02092021CLFrame08130.jpg---2---2473---30
GJ10312017FSFrame40032.jpg---5---2301---24
GJ05202019HWFrame40560.jpg---4---3102---30
GJ12212017MDFrame38664.jpg---5---2118---24
GJ10312017FSFrame24864.jpg---4---2301---24
GJ01142020JEFrame10380.jpg---2---2863---30
GJ02012018TLFrame01656.jpg---0---1952---24
GJ06122017AMFrame07080.jpg---2---2220---30
GJ05202019HWFrame23580.jpg---2---3102---30
GJ10312017FSFrame52488.jpg---6---2301---24
GJ10052017WSFrame40672.jpg---6---1697---24
GJ09212017JLFrame34656.jpg---6---1530---24
GJ02092021CLFrame65340.jpg---0---2473---30
GJ09262017PSFrame45096.jpg---5---2409---24
GJ10052017WSFrame17112.jpg---4---1697---24
GJ09262017PSFrame26232.jpg---4---2409---24
GJ01282020JMFrame54360.jpg---4---3239---30
GJ01282020JMFrame24810.jpg---3---3239---30
GJ09212017JLFrame08568.jpg---3---1530---24
GJ11102017RFFrame43770.jpg---6---1551---30
GJ09212017JLFrame12936.jpg---4---1530---24
GJ07262018GBFrame18390.jpg---0---1775---30
GJ09112017DRFrame15840.jpg---3---2033---30
GJ04142020FCFrame01685.jpg---1---2589---30
GJ09262017PSFrame02004.jpg---1---2409---24
GJ12212017MDFrame38832.jpg---5---2118---24
GJ05202019HWFrame03420.jpg---0---3102---30
GJ12062018LJFrame51540.jpg---6---1828---30
GJ02202021YKFrame28080.jpg---5---1458---30
GJ09192017RMFrame36984.jpg---6---1643---24
GJ10052017WSFrame07632.jpg---2---1697---24
GJ01282020JMFrame67410.jpg---5---3239---30
GJ10052017WSFrame09072.jpg---0---1697---24
GJ11302017AMFrame28296.jpg---4---2055---24
GJ10312017FSFrame24264.jpg---4---2301---24
GJ03132018JGFrame01248.jpg---0---1711---24
GJ02012018TLFrame22080.jpg---4---1952---24
GJ09112017DRFrame40860.jpg---0---2033---30
GJ02012018TLFrame19368.jpg---4---1952---24
GJ12062018LJFrame33630.jpg---4---1828---30
GJ05202019HWFrame31950.jpg---3---3102---30
GJ09112017DRFrame32700.jpg---4---2033---30
GJ09112017KBFrame40500.jpg---4---2831---30
GJ11102017RFFrame36030.jpg---5---1551---30
GJ11302017AMFrame22224.jpg---4---2055---24
GJ07262018GBFrame00030.jpg---0---1775---30
GJ01142020JEFrame05430.jpg---2---2863---30
GJ01282020JMFrame53130.jpg---4---3239---30
GJ02092021CLFrame12750.jpg---2---2473---30
GJ10052017WSFrame10512.jpg---3---1697---24
GJ01182018MPFrame48120.jpg---5---2325---24
GJ02092021CLFrame65280.jpg---0---2473---30
GJ07262018GBFrame48990.jpg---0---1775---30
GJ05202019HWFrame72060.jpg---5---3102---30
GJ03132018JGFrame23496.jpg---4---1711---24
GJ05202019HWFrame10110.jpg---0---3102---30
GJ01232018JHFrame01656.jpg---1---1612---24
GJ01232018JHFrame15000.jpg---0---1612---24
GJ03132018JGFrame28440.jpg---5---1711---24
GJ04142020FCFrame66990.jpg---5---2589---30
GJ03272021NHFrame02740.jpg---1---4251---30
GJ11102017RFFrame14940.jpg---3---1551---30
GJ12212017MDFrame13464.jpg---0---2118---24
GJ05262020PHFrame01150.jpg---1---2607---30
GJ02012018TLFrame22416.jpg---4---1952---24
GJ09212017JLFrame07032.jpg---0---1530---24
GJ01142020JEFrame17610.jpg---0---2863---30
GJ05292018RWFrame05160.jpg---0---1504---24
GJ06122017AMFrame63300.jpg---6---2220---30
GJ05292018RWFrame00600.jpg---1---1504---24
GJ12062018LJFrame38640.jpg---5---1828---30
GJ05202019HWFrame31290.jpg---3---3102---30
GJ12062018LJFrame17910.jpg---0---1828---30
GJ11302017AMFrame46224.jpg---0---2055---24
GJ01232018JHFrame12720.jpg---3---1612---24
GJ03132018JGFrame22104.jpg---4---1711---24
GJ05202019HWFrame14040.jpg---2---3102---30
GJ03092021PFFrame47340.jpg---4---2943---30
GJ05202019HWFrame81600.jpg---5---3102---30
GJ07262018GBFrame18210.jpg---3---1775---30
GJ10312017FSFrame00336.jpg---0---2301---24
GJ08082017GLFrame05952.jpg---0---3414---24
GJ09112017DRFrame54180.jpg---0---2033---30
GJ01232018JHFrame22224.jpg---4---1612---24
GJ07262018GBFrame16410.jpg---3---1775---30
GJ03272021NHFrame37410.jpg---4---4251---30
GJ03132018JGFrame19848.jpg---4---1711---24
GJ09262017PSFrame38112.jpg---5---2409---24
GJ09122017DTFrame16464.jpg---3---2604---24
GJ02012018TLFrame05112.jpg---0---1952---24
GJ09112017KBFrame04410.jpg---1---2831---30
GJ07262018GBFrame01350.jpg---2---1775---30
GJ05292018RWFrame24264.jpg---4---1504---24
GJ01182018MPFrame12000.jpg---3---2325---24
GJ03132018JGFrame19776.jpg---4---1711---24
GJ02202021YKFrame00210.jpg---0---1458---30
GJ05202019HWFrame38700.jpg---4---3102---30
GJ01282020JMFrame02100.jpg---1---3239---30
GJ04142020FCFrame17130.jpg---2---2589---30
GJ03272021NHFrame03480.jpg---0---4251---30
GJ08082017GLFrame80688.jpg---6---3414---24
GJ09112017DRFrame18030.jpg---0---2033---30
GJ08082017GLFrame25224.jpg---3---3414---24
GJ09112017KBFrame02550.jpg---1---2831---30
GJ02202021YKFrame08160.jpg---3---1458---30
GJ05262020PHFrame69720.jpg---6---2607---30
GJ07262018GBFrame36420.jpg---4---1775---30
GJ05202019HWFrame87360.jpg---6---3102---30
GJ05262020PHFrame01410.jpg---0---2607---30
GJ02092021CLFrame02030.jpg---1---2473---30
GJ04142020FCFrame64710.jpg---5---2589---30
GJ01142020JEFrame25050.jpg---3---2863---30
GJ09112017DRFrame27150.jpg---4---2033---30
GJ04142020FCFrame04530.jpg---1---2589---30
GJ11302017AMFrame36072.jpg---5---2055---24
GJ12212017MDFrame06120.jpg---2---2118---24
GJ11302017AMFrame47160.jpg---6---2055---24
GJ09192017RMFrame03072.jpg---2---1643---24
GJ01282020JMFrame01500.jpg---1---3239---30
GJ05262020PHFrame75360.jpg---6---2607---30
GJ05202019HWFrame37740.jpg---0---3102---30
GJ01282020JMFrame00360.jpg---0---3239---30
GJ02092021CLFrame22020.jpg---3---2473---30
GJ04142020FCFrame67710.jpg---5---2589---30
GJ04142020FCFrame61350.jpg---5---2589---30
GJ03272021NHFrame06960.jpg---2---4251---30
GJ07262018GBFrame35820.jpg---4---1775---30
GJ05292018RWFrame03648.jpg---1---1504---24
GJ12062018LJFrame46830.jpg---6---1828---30
GJ05202019HWFrame49380.jpg---4---3102---30
GJ08082017GLFrame67920.jpg---5---3414---24
GJ09212017JLFrame00048.jpg---0---1530---24
GJ12212017MDFrame02256.jpg---2---2118---24
GJ12062018LJFrame17970.jpg---0---1828---30
GJ10312017FSFrame29208.jpg---4---2301---24
GJ09112017DRFrame30840.jpg---4---2033---30
GJ02202021YKFrame00660.jpg---0---1458---30
GJ09122017DTFrame04824.jpg---2---2604---24
GJ02012018TLFrame14808.jpg---3---1952---24
GJ02202021YKFrame04890.jpg---2---1458---30
GJ06122017AMFrame33990.jpg---4---2220---30
GJ04142020FCFrame02695.jpg---1---2589---30
GJ05202019HWFrame41190.jpg---4---3102---30
GJ12212017MDFrame09672.jpg---3---2118---24
GJ05202019HWFrame41760.jpg---4---3102---30
GJ01232018JHFrame12432.jpg---3---1612---24
GJ05292018RWFrame25248.jpg---4---1504---24
GJ11302017AMFrame03888.jpg---2---2055---24
GJ08082017GLFrame77016.jpg---6---3414---24
GJ09212017JLFrame11352.jpg---3---1530---24
GJ12062018LJFrame26310.jpg---4---1828---30
GJ09192017RMFrame12744.jpg---3---1643---24
GJ05292018RWFrame23256.jpg---4---1504---24
GJ05202019HWFrame66120.jpg---5---3102---30
GJ03132018JGFrame16368.jpg---4---1711---24
GJ06122017AMFrame34890.jpg---4---2220---30
GJ09192017RMFrame01704.jpg---2---1643---24
GJ03132018JGFrame10920.jpg---0---1711---24
GJ08082017GLFrame63096.jpg---5---3414---24
GJ01142020JEFrame01200.jpg---1---2863---30
GJ08082017GLFrame14160.jpg---2---3414---24
GJ05202019HWFrame30480.jpg---3---3102---30
GJ09262017PSFrame55584.jpg---6---2409---24
GJ01142020JEFrame25920.jpg---3---2863---30
GJ01282020JMFrame06330.jpg---0---3239---30
GJ05262020PHFrame16950.jpg---3---2607---30
GJ05292018RWFrame05880.jpg---0---1504---24
GJ05202019HWFrame72720.jpg---5---3102---30
GJ01282020JMFrame05250.jpg---1---3239---30
GJ03092021PFFrame63090.jpg---5---2943---30
GJ03272021NHFrame00605.jpg---1---4251---30
GJ04242018RSFrame20640.jpg---4---2494---24
GJ03092021PFFrame25080.jpg---3---2943---30
GJ11102017RFFrame34680.jpg---5---1551---30
GJ12212017MDFrame08688.jpg---3---2118---24
GJ09212017JLFrame08160.jpg---3---1530---24
GJ08082017GLFrame73392.jpg---0---3414---24
GJ04242018RSFrame18360.jpg---4---2494---24
GJ07262018GBFrame46680.jpg---5---1775---30
GJ11302017AMFrame32928.jpg---0---2055---24
GJ06122017AMFrame50010.jpg---5---2220---30
GJ05202019HWFrame38220.jpg---4---3102---30
GJ05262020PHFrame05970.jpg---2---2607---30
GJ01232018JHFrame34848.jpg---6---1612---24
GJ09192017RMFrame14136.jpg---0---1643---24
GJ09212017JLFrame22632.jpg---5---1530---24
GJ01232018JHFrame13464.jpg---3---1612---24
GJ02092021CLFrame65340.jpg---0---2473---30
GJ11102017RFFrame09120.jpg---2---1551---30
GJ09212017JLFrame22584.jpg---5---1530---24
GJ09122017DTFrame34608.jpg---4---2604---24
GJ09192017RMFrame06048.jpg---2---1643---24
GJ01142020JEFrame00540.jpg---1---2863---30
GJ05202019HWFrame75270.jpg---5---3102---30
GJ02092021CLFrame69240.jpg---6---2473---30
GJ11302017AMFrame41712.jpg---5---2055---24
GJ09212017JLFrame19512.jpg---4---1530---24
GJ03092021PFFrame83880.jpg---6---2943---30
GJ06122017AMFrame09240.jpg---2---2220---30
GJ03092021PFFrame78660.jpg---6---2943---30
GJ01142020JEFrame06780.jpg---2---2863---30
GJ09262017PSFrame12072.jpg---3---2409---24
GJ02012018TLFrame11880.jpg---3---1952---24
GJ12062018LJFrame17580.jpg---0---1828---30
GJ10052017WSFrame04176.jpg---2---1697---24
GJ05292018RWFrame17088.jpg---0---1504---24
GJ09112017DRFrame13650.jpg---3---2033---30
GJ01182018MPFrame01632.jpg---0---2325---24
GJ11302017AMFrame01128.jpg---2---2055---24
GJ05202019HWFrame34950.jpg---3---3102---30
GJ03132018JGFrame02784.jpg---0---1711---24
GJ09122017DTFrame19416.jpg---3---2604---24
GJ05202019HWFrame16740.jpg---2---3102---30
GJ01142020JEFrame01700.jpg---1---2863---30
GJ03272021NHFrame29580.jpg---3---4251---30
GJ09112017KBFrame42120.jpg---4---2831---30
GJ05292018RWFrame17832.jpg---0---1504---24
GJ09122017DTFrame56616.jpg---0---2604---24
GJ05262020PHFrame45780.jpg---5---2607---30
GJ02092021CLFrame00090.jpg---0---2473---30
GJ04242018RSFrame06312.jpg---0---2494---24
GJ09262017PSFrame01824.jpg---1---2409---24
GJ02202021YKFrame12540.jpg---0---1458---30
GJ03132018JGFrame06432.jpg---2---1711---24
GJ02092021CLFrame00540.jpg---0---2473---30
GJ11302017AMFrame30792.jpg---4---2055---24
GJ02012018TLFrame06960.jpg---0---1952---24
GJ09122017DTFrame28944.jpg---4---2604---24
GJ01142020JEFrame10740.jpg---2---2863---30
GJ10312017FSFrame18384.jpg---3---2301---24
GJ05262020PHFrame07440.jpg---2---2607---30
GJ05262020PHFrame12000.jpg---3---2607---30
GJ05292018RWFrame14880.jpg---3---1504---24
GJ05202019HWFrame20070.jpg---2---3102---30
GJ01232018JHFrame03556.jpg---1---1612---24
GJ05292018RWFrame16224.jpg---0---1504---24
GJ07262018GBFrame40260.jpg---5---1775---30
GJ03272021NHFrame21120.jpg---3---4251---30
GJ09192017RMFrame31272.jpg---5---1643---24
GJ02202021YKFrame17100.jpg---4---1458---30
GJ05262020PHFrame26460.jpg---4---2607---30
GJ01142020JEFrame01710.jpg---1---2863---30
GJ09112017DRFrame12450.jpg---3---2033---30
GJ05262020PHFrame60420.jpg---5---2607---30
GJ07262018GBFrame23940.jpg---4---1775---30
GJ05202019HWFrame14100.jpg---2---3102---30
GJ03272021NHFrame109140.jpg---5---4251---30
GJ12062018LJFrame37590.jpg---5---1828---30
GJ02012018TLFrame04152.jpg---0---1952---24
GJ09122017DTFrame22896.jpg---4---2604---24
GJ05202019HWFrame40470.jpg---4---3102---30
GJ07262018GBFrame11040.jpg---2---1775---30
GJ04142020FCFrame13170.jpg---2---2589---30
GJ05202019HWFrame42330.jpg---4---3102---30
GJ09122017DTFrame38352.jpg---0---2604---24
GJ02202021YKFrame26640.jpg---5---1458---30
GJ05202019HWFrame71940.jpg---5---3102---30
GJ05262020PHFrame13530.jpg---3---2607---30
GJ09112017DRFrame00570.jpg---2---2033---30
GJ09262017PSFrame18816.jpg---3---2409---24
GJ07262018GBFrame31770.jpg---4---1775---30
GJ01182018MPFrame20496.jpg---4---2325---24
GJ07262018GBFrame14520.jpg---3---1775---30
GJ12212017MDFrame09480.jpg---3---2118---24
GJ09112017DRFrame44550.jpg---5---2033---30
GJ09122017DTFrame04776.jpg---2---2604---24
GJ11102017RFFrame28380.jpg---4---1551---30
GJ09192017RMFrame17592.jpg---4---1643---24
GJ09112017KBFrame82920.jpg---6---2831---30
GJ06122017AMFrame60000.jpg---5---2220---30
GJ10052017WSFrame21600.jpg---4---1697---24
GJ12212017MDFrame07944.jpg---0---2118---24
GJ05202019HWFrame91230.jpg---6---3102---30
GJ01232018JHFrame31752.jpg---5---1612---24
GJ09122017DTFrame13032.jpg---3---2604---24
GJ10312017FSFrame01320.jpg---0---2301---24
GJ05202019HWFrame42840.jpg---4---3102---30
GJ08082017GLFrame09048.jpg---2---3414---24
GJ02012018TLFrame26904.jpg---5---1952---24
GJ10052017WSFrame04392.jpg---2---1697---24
GJ02012018TLFrame15744.jpg---4---1952---24
GJ03132018JGFrame27912.jpg---5---1711---24
GJ02202021YKFrame10500.jpg---3---1458---30
GJ02202021YKFrame07260.jpg---3---1458---30
GJ12212017MDFrame43656.jpg---5---2118---24
GJ03272021NHFrame112500.jpg---5---4251---30
GJ09112017KBFrame80340.jpg---6---2831---30
GJ02202021YKFrame19980.jpg---4---1458---30
GJ03092021PFFrame09450.jpg---2---2943---30
GJ05202019HWFrame62070.jpg---4---3102---30
GJ09112017DRFrame39060.jpg---4---2033---30
GJ01282020JMFrame39150.jpg---4---3239---30
GJ03132018JGFrame00576.jpg---0---1711---24
GJ11302017AMFrame17520.jpg---3---2055---24
GJ01232018JHFrame32400.jpg---5---1612---24
GJ04242018RSFrame11784.jpg---3---2494---24
GJ01142020JEFrame27420.jpg---3---2863---30
GJ07262018GBFrame24060.jpg---4---1775---30
GJ02092021CLFrame62790.jpg---5---2473---30
GJ04142020FCFrame00630.jpg---0---2589---30
GJ09212017JLFrame13248.jpg---4---1530---24
GJ05202019HWFrame17730.jpg---2---3102---30
GJ02092021CLFrame49980.jpg---4---2473---30
GJ05202019HWFrame85140.jpg---6---3102---30
GJ12212017MDFrame13296.jpg---0---2118---24
GJ01182018MPFrame26856.jpg---4---2325---24
GJ05262020PHFrame00880.jpg---1---2607---30
GJ03092021PFFrame78150.jpg---6---2943---30
GJ02012018TLFrame11232.jpg---3---1952---24
GJ04142020FCFrame19650.jpg---2---2589---30
GJ01142020JEFrame25440.jpg---3---2863---30
GJ03092021PFFrame23880.jpg---3---2943---30
GJ11102017RFFrame12930.jpg---3---1551---30
GJ10052017WSFrame21648.jpg---4---1697---24
GJ05262020PHFrame62310.jpg---0---2607---30
GJ01282020JMFrame56370.jpg---0---3239---30
GJ03092021PFFrame68040.jpg---5---2943---30
GJ05202019HWFrame21720.jpg---2---3102---30
GJ08082017GLFrame07440.jpg---0---3414---24
GJ09262017PSFrame00884.jpg---1---2409---24
GJ01232018JHFrame13992.jpg---3---1612---24
GJ09262017PSFrame38640.jpg---5---2409---24
GJ03132018JGFrame33912.jpg---5---1711---24
GJ05202019HWFrame58470.jpg---4---3102---30
GJ06122017AMFrame13830.jpg---0---2220---30
GJ08082017GLFrame01800.jpg---1---3414---24
GJ02092021CLFrame46920.jpg---4---2473---30
GJ03132018JGFrame08184.jpg---2---1711---24
GJ09212017JLFrame33120.jpg---6---1530---24
GJ09262017PSFrame00456.jpg---1---2409---24
GJ06122017AMFrame62490.jpg---6---2220---30
GJ11102017RFFrame12270.jpg---2---1551---30
GJ03132018JGFrame05112.jpg---2---1711---24
GJ04142020FCFrame62190.jpg---5---2589---30
GJ09212017JLFrame32640.jpg---0---1530---24
GJ01282020JMFrame21390.jpg---3---3239---30
GJ09122017DTFrame20904.jpg---0---2604---24
GJ09262017PSFrame16392.jpg---3---2409---24
GJ03272021NHFrame29460.jpg---3---4251---30
GJ01142020JEFrame22380.jpg---3---2863---30
GJ01142020JEFrame77460.jpg---5---2863---30
GJ12062018LJFrame16890.jpg---3---1828---30
GJ11302017AMFrame02040.jpg---2---2055---24
GJ03272021NHFrame31950.jpg---0---4251---30
GJ09192017RMFrame20976.jpg---4---1643---24
GJ09192017RMFrame13848.jpg---0---1643---24
GJ11302017AMFrame43848.jpg---5---2055---24
GJ09122017DTFrame48528.jpg---5---2604---24
GJ07262018GBFrame45150.jpg---5---1775---30
GJ09262017PSFrame35400.jpg---5---2409---24
GJ05262020PHFrame11280.jpg---2---2607---30
GJ03272021NHFrame53760.jpg---4---4251---30
GJ06122017AMFrame39270.jpg---0---2220---30
GJ03132018JGFrame14760.jpg---0---1711---24
GJ01232018JHFrame07800.jpg---2---1612---24
GJ04142020FCFrame04480.jpg---1---2589---30
GJ05202019HWFrame51120.jpg---4---3102---30
GJ11302017AMFrame36024.jpg---5---2055---24
GJ09122017DTFrame37920.jpg---4---2604---24
GJ11302017AMFrame12408.jpg---3---2055---24
GJ06122017AMFrame61230.jpg---0---2220---30
GJ05202019HWFrame61950.jpg---4---3102---30
GJ05202019HWFrame82560.jpg---5---3102---30
GJ11302017AMFrame05928.jpg---2---2055---24
GJ09122017DTFrame40368.jpg---5---2604---24
GJ11302017AMFrame06480.jpg---2---2055---24
GJ02092021CLFrame68340.jpg---6---2473---30
GJ09122017DTFrame38424.jpg---0---2604---24
GJ02092021CLFrame50700.jpg---4---2473---30
GJ12062018LJFrame07110.jpg---2---1828---30
GJ06122017AMFrame11550.jpg---2---2220---30
GJ12212017MDFrame04056.jpg---2---2118---24
GJ07262018GBFrame14700.jpg---3---1775---30
GJ05262020PHFrame35760.jpg---4---2607---30
GJ11102017RFFrame32310.jpg---5---1551---30
GJ11302017AMFrame18360.jpg---3---2055---24
GJ05202019HWFrame66030.jpg---5---3102---30
GJ05202019HWFrame84960.jpg---6---3102---30
GJ02092021CLFrame70170.jpg---6---2473---30
GJ11102017RFFrame28470.jpg---4---1551---30
GJ05202019HWFrame49710.jpg---4---3102---30
GJ05202019HWFrame05880.jpg---0---3102---30
GJ03272021NHFrame114210.jpg---5---4251---30
GJ09192017RMFrame38352.jpg---6---1643---24
GJ03272021NHFrame30150.jpg---3---4251---30
GJ03272021NHFrame124680.jpg---6---4251---30
GJ01142020JEFrame07350.jpg---2---2863---30
GJ09212017JLFrame06432.jpg---2---1530---24
GJ05202019HWFrame11010.jpg---0---3102---30
GJ04142020FCFrame00720.jpg---0---2589---30
GJ12212017MDFrame48408.jpg---6---2118---24
GJ09192017RMFrame21216.jpg---4---1643---24
GJ12212017MDFrame48384.jpg---6---2118---24
GJ05202019HWFrame80250.jpg---5---3102---30
GJ05292018RWFrame19584.jpg---4---1504---24
GJ12212017MDFrame16992.jpg---4---2118---24
GJ04242018RSFrame01008.jpg---0---2494---24
GJ10052017WSFrame20112.jpg---4---1697---24
GJ05202019HWFrame93000.jpg---6---3102---30
GJ03092021PFFrame59730.jpg---0---2943---30
GJ03092021PFFrame01650.jpg---1---2943---30
GJ03272021NHFrame73590.jpg---4---4251---30
GJ03092021PFFrame00685.jpg---1---2943---30
GJ01142020JEFrame17640.jpg---0---2863---30
GJ04142020FCFrame16380.jpg---2---2589---30
GJ09262017PSFrame37752.jpg---5---2409---24
GJ02092021CLFrame67080.jpg---6---2473---30
GJ05292018RWFrame21864.jpg---4---1504---24
GJ03132018JGFrame21816.jpg---4---1711---24
GJ09112017KBFrame77610.jpg---0---2831---30
GJ09112017KBFrame79050.jpg---6---2831---30
GJ05202019HWFrame41340.jpg---4---3102---30
GJ09192017RMFrame12264.jpg---3---1643---24
GJ02092021CLFrame26820.jpg---0---2473---30
GJ02092021CLFrame58470.jpg---5---2473---30
GJ05202019HWFrame33000.jpg---3---3102---30
GJ09122017DTFrame12408.jpg---3---2604---24
GJ03092021PFFrame22500.jpg---3---2943---30
GJ02092021CLFrame09030.jpg---2---2473---30
GJ09192017RMFrame00264.jpg---2---1643---24
GJ11102017RFFrame16350.jpg---0---1551---30
GJ01182018MPFrame18240.jpg---0---2325---24
GJ05262020PHFrame42510.jpg---4---2607---30
GJ09212017JLFrame20352.jpg---4---1530---24
GJ05202019HWFrame09540.jpg---0---3102---30
GJ10052017WSFrame10560.jpg---3---1697---24
GJ12212017MDFrame10032.jpg---3---2118---24
GJ09112017KBFrame66540.jpg---5---2831---30
GJ12212017MDFrame01872.jpg---2---2118---24
GJ01232018JHFrame06864.jpg---2---1612---24
GJ05202019HWFrame70320.jpg---5---3102---30
GJ01232018JHFrame00336.jpg---0---1612---24
GJ10312017FSFrame36624.jpg---5---2301---24
GJ09212017JLFrame10824.jpg---3---1530---24
GJ09262017PSFrame35184.jpg---5---2409---24
GJ07262018GBFrame16200.jpg---3---1775---30
GJ01282020JMFrame57810.jpg---5---3239---30
GJ05202019HWFrame78930.jpg---5---3102---30
GJ10312017FSFrame17904.jpg---3---2301---24
GJ05202019HWFrame70170.jpg---5---3102---30
GJ04242018RSFrame09840.jpg---3---2494---24
GJ02012018TLFrame14952.jpg---3---1952---24
GJ01182018MPFrame18384.jpg---0---2325---24
GJ09262017PSFrame23088.jpg---0---2409---24
GJ05202019HWFrame24480.jpg---2---3102---30
GJ05202019HWFrame79920.jpg---5---3102---30
GJ09122017DTFrame40320.jpg---5---2604---24
GJ01142020JEFrame63390.jpg---5---2863---30
GJ10052017WSFrame01920.jpg---2---1697---24
GJ01232018JHFrame30792.jpg---5---1612---24
GJ01142020JEFrame55560.jpg---4---2863---30
GJ09192017RMFrame37200.jpg---6---1643---24
GJ09112017DRFrame59820.jpg---6---2033---30
GJ05202019HWFrame52890.jpg---4---3102---30
GJ02202021YKFrame29850.jpg---5---1458---30
GJ10052017WSFrame08736.jpg---0---1697---24
GJ05202019HWFrame48180.jpg---4---3102---30
GJ11102017RFFrame13740.jpg---3---1551---30
GJ05262020PHFrame66150.jpg---6---2607---30
GJ06122017AMFrame47100.jpg---5---2220---30
GJ02092021CLFrame01745.jpg---1---2473---30
GJ10312017FSFrame01176.jpg---0---2301---24
GJ09262017PSFrame46872.jpg---5---2409---24
GJ09112017DRFrame18000.jpg---0---2033---30
GJ05202019HWFrame15690.jpg---2---3102---30
GJ05202019HWFrame58230.jpg---4---3102---30
GJ01182018MPFrame09408.jpg---3---2325---24
GJ02092021CLFrame65670.jpg---0---2473---30
GJ12062018LJFrame46170.jpg---0---1828---30
GJ05202019HWFrame87540.jpg---6---3102---30
GJ01142020JEFrame19920.jpg---3---2863---30
GJ11302017AMFrame46992.jpg---6---2055---24
GJ04242018RSFrame00528.jpg---0---2494---24
GJ02092021CLFrame07260.jpg---2---2473---30
GJ08082017GLFrame23424.jpg---3---3414---24
GJ01182018MPFrame07536.jpg---2---2325---24
GJ11102017RFFrame20670.jpg---4---1551---30
GJ08082017GLFrame81480.jpg---6---3414---24
GJ05262020PHFrame08730.jpg---2---2607---30
GJ05202019HWFrame50280.jpg---4---3102---30
GJ05262020PHFrame13260.jpg---3---2607---30
GJ09192017RMFrame36048.jpg---6---1643---24
GJ01232018JHFrame32256.jpg---5---1612---24
GJ09262017PSFrame38208.jpg---5---2409---24
GJ05202019HWFrame32070.jpg---3---3102---30
GJ03272021NHFrame18870.jpg---3---4251---30
GJ05292018RWFrame08256.jpg---2---1504---24
GJ11302017AMFrame31896.jpg---4---2055---24
GJ07262018GBFrame48000.jpg---0---1775---30
GJ09122017DTFrame38880.jpg---0---2604---24
GJ05202019HWFrame86190.jpg---6---3102---30
GJ01232018JHFrame24960.jpg---4---1612---24
GJ04142020FCFrame06780.jpg---0---2589---30
GJ11102017RFFrame22020.jpg---4---1551---30
GJ07262018GBFrame49650.jpg---6---1775---30
GJ10312017FSFrame50424.jpg---6---2301---24
GJ02012018TLFrame22320.jpg---4---1952---24
GJ09112017DRFrame24840.jpg---4---2033---30
GJ04142020FCFrame75240.jpg---6---2589---30
GJ09112017KBFrame74610.jpg---5---2831---30
GJ11302017AMFrame00192.jpg---0---2055---24
GJ12062018LJFrame18000.jpg---0---1828---30
GJ01142020JEFrame01950.jpg---1---2863---30
GJ09112017KBFrame45750.jpg---4---2831---30
GJ09112017DRFrame33630.jpg---4---2033---30
GJ01282020JMFrame05100.jpg---1---3239---30
GJ09112017KBFrame75690.jpg---0---2831---30
GJ05292018RWFrame02496.jpg---1---1504---24
GJ04242018RSFrame11160.jpg---3---2494---24
GJ03132018JGFrame10368.jpg---0---1711---24
GJ01232018JHFrame11736.jpg---3---1612---24
GJ09112017DRFrame18390.jpg---0---2033---30
GJ01232018JHFrame33912.jpg---5---1612---24
GJ01232018JHFrame28824.jpg---5---1612---24
GJ03272021NHFrame17100.jpg---2---4251---30
GJ03132018JGFrame23328.jpg---4---1711---24
GJ02092021CLFrame12120.jpg---2---2473---30
GJ03132018JGFrame35808.jpg---6---1711---24
GJ01182018MPFrame18552.jpg---0---2325---24
GJ07262018GBFrame22320.jpg---4---1775---30
GJ09112017KBFrame18630.jpg---3---2831---30
GJ03132018JGFrame32928.jpg---5---1711---24
GJ04142020FCFrame17880.jpg---2---2589---30
GJ12062018LJFrame20400.jpg---4---1828---30
GJ04142020FCFrame02995.jpg---1---2589---30
GJ04142020FCFrame34410.jpg---3---2589---30
GJ03132018JGFrame16752.jpg---4---1711---24
GJ07262018GBFrame18930.jpg---0---1775---30
GJ05202019HWFrame74520.jpg---5---3102---30
GJ09122017DTFrame52968.jpg---5---2604---24
GJ11302017AMFrame21000.jpg---4---2055---24
GJ08082017GLFrame65568.jpg---5---3414---24
GJ12062018LJFrame14160.jpg---3---1828---30
GJ03272021NHFrame08640.jpg---2---4251---30
GJ01182018MPFrame22224.jpg---4---2325---24
GJ03092021PFFrame01480.jpg---1---2943---30
GJ12062018LJFrame00270.jpg---0---1828---30
GJ01182018MPFrame36960.jpg---5---2325---24
GJ03092021PFFrame80340.jpg---6---2943---30
GJ12212017MDFrame10080.jpg---3---2118---24
GJ03132018JGFrame33048.jpg---5---1711---24
GJ09192017RMFrame20472.jpg---4---1643---24
GJ07262018GBFrame43800.jpg---5---1775---30
GJ03092021PFFrame45960.jpg---4---2943---30
GJ01182018MPFrame52392.jpg---6---2325---24
GJ01182018MPFrame14832.jpg---3---2325---24
GJ05202019HWFrame91170.jpg---6---3102---30
GJ04142020FCFrame03750.jpg---1---2589---30
GJ02202021YKFrame00150.jpg---0---1458---30
GJ09122017DTFrame45240.jpg---5---2604---24
GJ10312017FSFrame21024.jpg---4---2301---24
GJ09122017DTFrame57768.jpg---6---2604---24
GJ03092021PFFrame26340.jpg---3---2943---30
GJ01282020JMFrame62730.jpg---5---3239---30
GJ03092021PFFrame04290.jpg---0---2943---30
GJ03092021PFFrame18510.jpg---3---2943---30
GJ04142020FCFrame61080.jpg---5---2589---30
GJ10312017FSFrame08064.jpg---2---2301---24
GJ05292018RWFrame21840.jpg---4---1504---24
GJ12212017MDFrame02400.jpg---2---2118---24
GJ10312017FSFrame37104.jpg---5---2301---24
GJ09262017PSFrame19536.jpg---0---2409---24
GJ05292018RWFrame02784.jpg---1---1504---24
GJ04142020FCFrame24120.jpg---3---2589---30
GJ03132018JGFrame04272.jpg---2---1711---24
GJ09112017KBFrame50640.jpg---4---2831---30
GJ05202019HWFrame60240.jpg---4---3102---30
GJ09122017DTFrame20592.jpg---3---2604---24
GJ10052017WSFrame26976.jpg---5---1697---24
GJ01282020JMFrame03300.jpg---1---3239---30
GJ11102017RFFrame13330.jpg---3---1551---30
GJ11102017RFFrame09420.jpg---2---1551---30
GJ09212017JLFrame32784.jpg---0---1530---24
GJ10312017FSFrame51528.jpg---6---2301---24
GJ12062018LJFrame29070.jpg---4---1828---30
GJ05292018RWFrame10776.jpg---3---1504---24
GJ09192017RMFrame35040.jpg---0---1643---24
GJ10052017WSFrame10440.jpg---3---1697---24
GJ05262020PHFrame00355.jpg---1---2607---30
GJ11102017RFFrame09090.jpg---2---1551---30
GJ09112017KBFrame61740.jpg---5---2831---30
GJ05292018RWFrame10392.jpg---0---1504---24
GJ05262020PHFrame02430.jpg---0---2607---30
GJ05292018RWFrame04320.jpg---0---1504---24
GJ03272021NHFrame95850.jpg---5---4251---30
GJ03092021PFFrame46320.jpg---4---2943---30
GJ02092021CLFrame18240.jpg---3---2473---30
GJ05202019HWFrame23400.jpg---2---3102---30
GJ01232018JHFrame01776.jpg---1---1612---24
GJ03272021NHFrame03630.jpg---0---4251---30
GJ10312017FSFrame32088.jpg---0---2301---24
GJ08082017GLFrame24408.jpg---3---3414---24
GJ08082017GLFrame14400.jpg---2---3414---24
GJ09262017PSFrame34584.jpg---0---2409---24
GJ04142020FCFrame63090.jpg---5---2589---30
GJ09212017JLFrame36408.jpg---6---1530---24
GJ02092021CLFrame38580.jpg---4---2473---30
GJ01232018JHFrame20784.jpg---4---1612---24
GJ12212017MDFrame45912.jpg---5---2118---24
GJ10312017FSFrame45888.jpg---5---2301---24
GJ05262020PHFrame55710.jpg---5---2607---30
GJ09192017RMFrame35400.jpg---6---1643---24
GJ10052017WSFrame40556.jpg---6---1697---24
GJ05202019HWFrame04530.jpg---0---3102---30
GJ01182018MPFrame07440.jpg---2---2325---24
GJ05202019HWFrame91740.jpg---6---3102---30
GJ01282020JMFrame69300.jpg---5---3239---30
GJ02012018TLFrame09792.jpg---3---1952---24
GJ11302017AMFrame39384.jpg---5---2055---24
GJ05202019HWFrame82890.jpg---5---3102---30
GJ09262017PSFrame02232.jpg---1---2409---24
GJ03132018JGFrame31128.jpg---5---1711---24
GJ03132018JGFrame27432.jpg---5---1711---24
GJ01182018MPFrame23088.jpg---4---2325---24
GJ05202019HWFrame60990.jpg---4---3102---30
GJ05202019HWFrame50670.jpg---4---3102---30
GJ12212017MDFrame40872.jpg---5---2118---24
GJ03092021PFFrame69390.jpg---5---2943---30
GJ04242018RSFrame26136.jpg---4---2494---24
GJ01182018MPFrame42096.jpg---5---2325---24
GJ05202019HWFrame69210.jpg---5---3102---30
GJ09112017DRFrame11250.jpg---3---2033---30
GJ09262017PSFrame19200.jpg---0---2409---24
GJ03132018JGFrame22128.jpg---4---1711---24
GJ09122017DTFrame42432.jpg---5---2604---24
GJ09122017DTFrame03000.jpg---2---2604---24
GJ11302017AMFrame03456.jpg---2---2055---24
GJ11302017AMFrame37152.jpg---5---2055---24
GJ09212017JLFrame04200.jpg---2---1530---24
GJ02012018TLFrame04176.jpg---0---1952---24
GJ04142020FCFrame35370.jpg---0---2589---30
GJ05202019HWFrame92700.jpg---6---3102---30
GJ10052017WSFrame19752.jpg---4---1697---24
GJ05262020PHFrame66570.jpg---6---2607---30
GJ11102017RFFrame04620.jpg---1---1551---30
GJ09262017PSFrame15048.jpg---3---2409---24
GJ10312017FSFrame50280.jpg---6---2301---24
GJ05202019HWFrame73440.jpg---5---3102---30
GJ01142020JEFrame63240.jpg---5---2863---30
GJ09112017KBFrame20310.jpg---3---2831---30
GJ01142020JEFrame73200.jpg---5---2863---30
GJ04242018RSFrame49176.jpg---5---2494---24
GJ06122017AMFrame03690.jpg---2---2220---30
GJ05202019HWFrame46980.jpg---4---3102---30
GJ02202021YKFrame24420.jpg---4---1458---30
GJ05292018RWFrame05616.jpg---0---1504---24
GJ09112017DRFrame16560.jpg---3---2033---30
GJ05262020PHFrame59070.jpg---5---2607---30
GJ11302017AMFrame46368.jpg---6---2055---24
GJ01182018MPFrame01800.jpg---2---2325---24
GJ02012018TLFrame22992.jpg---4---1952---24
GJ10052017WSFrame08592.jpg---0---1697---24
GJ08082017GLFrame04920.jpg---0---3414---24
GJ02012018TLFrame39240.jpg---5---1952---24
GJ01142020JEFrame64950.jpg---5---2863---30
GJ05202019HWFrame57390.jpg---4---3102---30
GJ01182018MPFrame20712.jpg---4---2325---24
GJ03132018JGFrame09456.jpg---0---1711---24
GJ03272021NHFrame111960.jpg---5---4251---30
GJ04142020FCFrame05070.jpg---0---2589---30
GJ03132018JGFrame17424.jpg---4---1711---24
GJ10312017FSFrame07512.jpg---2---2301---24
GJ01142020JEFrame33390.jpg---4---2863---30
GJ09262017PSFrame51264.jpg---6---2409---24
GJ10052017WSFrame23592.jpg---5---1697---24
GJ01282020JMFrame64830.jpg---5---3239---30
GJ09262017PSFrame13896.jpg---3---2409---24
GJ10052017WSFrame19176.jpg---4---1697---24
GJ02202021YKFrame07020.jpg---3---1458---30
GJ10312017FSFrame37248.jpg---5---2301---24
GJ03092021PFFrame73200.jpg---5---2943---30
GJ10312017FSFrame10248.jpg---2---2301---24
GJ03272021NHFrame13080.jpg---2---4251---30
GJ05202019HWFrame35640.jpg---0---3102---30
GJ11102017RFFrame40770.jpg---5---1551---30
GJ09192017RMFrame25008.jpg---5---1643---24
GJ09112017DRFrame00330.jpg---0---2033---30
GJ09122017DTFrame21312.jpg---4---2604---24
GJ05202019HWFrame46170.jpg---4---3102---30
GJ04142020FCFrame02370.jpg---1---2589---30
GJ02012018TLFrame09912.jpg---3---1952---24
GJ12212017MDFrame48816.jpg---6---2118---24
GJ05202019HWFrame44010.jpg---4---3102---30
GJ12212017MDFrame01104.jpg---2---2118---24
GJ09112017DRFrame06240.jpg---2---2033---30
GJ04142020FCFrame72720.jpg---6---2589---30
GJ02092021CLFrame61800.jpg---5---2473---30
GJ02012018TLFrame38112.jpg---5---1952---24
GJ09122017DTFrame03936.jpg---2---2604---24
GJ09112017KBFrame79620.jpg---6---2831---30
GJ04242018RSFrame35280.jpg---5---2494---24
GJ08082017GLFrame28416.jpg---3---3414---24
GJ05202019HWFrame43680.jpg---4---3102---30
GJ01282020JMFrame05730.jpg---0---3239---30
GJ02202021YKFrame25920.jpg---4---1458---30
GJ08082017GLFrame64824.jpg---5---3414---24
GJ03272021NHFrame29280.jpg---3---4251---30
GJ12062018LJFrame45570.jpg---0---1828---30
GJ02202021YKFrame12120.jpg---0---1458---30
GJ05202019HWFrame67830.jpg---5---3102---30
GJ05202019HWFrame40530.jpg---4---3102---30
GJ05202019HWFrame51630.jpg---4---3102---30
GJ01142020JEFrame15540.jpg---2---2863---30
GJ09262017PSFrame31392.jpg---4---2409---24
GJ03092021PFFrame41730.jpg---4---2943---30
GJ08082017GLFrame71520.jpg---5---3414---24
GJ04142020FCFrame55410.jpg---4---2589---30
GJ09112017KBFrame17670.jpg---3---2831---30
GJ11102017RFFrame32130.jpg---5---1551---30
GJ04142020FCFrame21270.jpg---2---2589---30
GJ12062018LJFrame13500.jpg---3---1828---30
GJ01142020JEFrame54210.jpg---4---2863---30
GJ05202019HWFrame74040.jpg---5---3102---30
GJ12062018LJFrame36420.jpg---5---1828---30
GJ02092021CLFrame48030.jpg---4---2473---30
GJ08082017GLFrame28488.jpg---3---3414---24
GJ09112017KBFrame82680.jpg---6---2831---30
GJ01182018MPFrame13104.jpg---3---2325---24
GJ09122017DTFrame14832.jpg---3---2604---24
GJ01232018JHFrame00432.jpg---0---1612---24
GJ09212017JLFrame21480.jpg---0---1530---24
GJ10052017WSFrame37848.jpg---0---1697---24
GJ03272021NHFrame03030.jpg---0---4251---30
GJ12062018LJFrame06420.jpg---2---1828---30
GJ11102017RFFrame14535.jpg---3---1551---30
GJ09122017DTFrame18816.jpg---3---2604---24
GJ04242018RSFrame30840.jpg---4---2494---24
GJ04142020FCFrame65730.jpg---5---2589---30
GJ05292018RWFrame17640.jpg---0---1504---24
GJ01232018JHFrame04272.jpg---2---1612---24
GJ09112017DRFrame20820.jpg---4---2033---30
GJ02092021CLFrame10680.jpg---2---2473---30
GJ04242018RSFrame11496.jpg---3---2494---24
GJ09212017JLFrame21648.jpg---0---1530---24
GJ01282020JMFrame28530.jpg---0---3239---30
GJ12212017MDFrame40584.jpg---5---2118---24
GJ09122017DTFrame06600.jpg---2---2604---24
GJ05262020PHFrame17070.jpg---3---2607---30
GJ09192017RMFrame22824.jpg---0---1643---24
GJ09112017KBFrame16830.jpg---3---2831---30
GJ11302017AMFrame04224.jpg---2---2055---24
GJ09262017PSFrame55248.jpg---6---2409---24
GJ09212017JLFrame36336.jpg---6---1530---24
GJ02092021CLFrame23700.jpg---3---2473---30
GJ08082017GLFrame81456.jpg---6---3414---24
GJ05202019HWFrame02460.jpg---1---3102---30
GJ01142020JEFrame85470.jpg---6---2863---30
GJ01142020JEFrame19440.jpg---3---2863---30
GJ02012018TLFrame10584.jpg---3---1952---24
GJ09212017JLFrame00600.jpg---2---1530---24
GJ04142020FCFrame25950.jpg---3---2589---30
GJ01142020JEFrame46110.jpg---4---2863---30
GJ01232018JHFrame25680.jpg---5---1612---24
GJ09262017PSFrame03192.jpg---0---2409---24
GJ12062018LJFrame40950.jpg---5---1828---30
GJ01232018JHFrame01824.jpg---1---1612---24
GJ08082017GLFrame53184.jpg---4---3414---24
GJ10312017FSFrame16536.jpg---3---2301---24
GJ08082017GLFrame00312.jpg---1---3414---24
GJ04242018RSFrame20904.jpg---4---2494---24
GJ04142020FCFrame01650.jpg---1---2589---30
GJ03272021NHFrame64800.jpg---4---4251---30
GJ11302017AMFrame41880.jpg---5---2055---24
GJ01282020JMFrame17880.jpg---0---3239---30
GJ09212017JLFrame30696.jpg---5---1530---24
GJ05202019HWFrame38490.jpg---4---3102---30
GJ06122017AMFrame65970.jpg---6---2220---30
GJ09112017KBFrame01920.jpg---1---2831---30
GJ12212017MDFrame02832.jpg---2---2118---24
GJ05202019HWFrame75510.jpg---5---3102---30
GJ01232018JHFrame07488.jpg---2---1612---24
GJ09262017PSFrame04224.jpg---2---2409---24
GJ09262017PSFrame02592.jpg---1---2409---24
GJ04242018RSFrame49152.jpg---5---2494---24
GJ03132018JGFrame03624.jpg---2---1711---24
GJ02202021YKFrame24960.jpg---4---1458---30
GJ09212017JLFrame23544.jpg---5---1530---24
GJ04242018RSFrame11808.jpg---3---2494---24
GJ09262017PSFrame28920.jpg---4---2409---24
GJ05292018RWFrame01824.jpg---1---1504---24
GJ09192017RMFrame22296.jpg---0---1643---24
GJ09112017KBFrame06630.jpg---2---2831---30
GJ10052017WSFrame02880.jpg---2---1697---24
GJ03132018JGFrame09648.jpg---0---1711---24
GJ05262020PHFrame52260.jpg---5---2607---30
GJ04142020FCFrame48030.jpg---4---2589---30
GJ07262018GBFrame27300.jpg---4---1775---30
GJ10052017WSFrame34320.jpg---5---1697---24
GJ08082017GLFrame54384.jpg---0---3414---24
GJ01232018JHFrame27960.jpg---5---1612---24
GJ01232018JHFrame00624.jpg---0---1612---24
GJ03272021NHFrame25080.jpg---3---4251---30
GJ12062018LJFrame06300.jpg---2---1828---30
GJ05292018RWFrame12144.jpg---3---1504---24
GJ02202021YKFrame28380.jpg---5---1458---30
GJ07262018GBFrame49230.jpg---0---1775---30
GJ10052017WSFrame10488.jpg---3---1697---24
GJ09112017DRFrame25170.jpg---4---2033---30
GJ04142020FCFrame73080.jpg---6---2589---30
GJ09262017PSFrame31008.jpg---4---2409---24
GJ12212017MDFrame47664.jpg---6---2118---24
GJ10052017WSFrame30504.jpg---5---1697---24
GJ05202019HWFrame65340.jpg---4---3102---30
GJ09122017DTFrame55488.jpg---5---2604---24
GJ11302017AMFrame26928.jpg---4---2055---24
GJ03272021NHFrame17160.jpg---2---4251---30
GJ04142020FCFrame18900.jpg---2---2589---30
GJ11102017RFFrame13050.jpg---3---1551---30
GJ09212017JLFrame34560.jpg---6---1530---24
GJ12062018LJFrame04290.jpg---2---1828---30
GJ07262018GBFrame46920.jpg---5---1775---30
GJ05292018RWFrame01032.jpg---1---1504---24
GJ12062018LJFrame01350.jpg---2---1828---30
GJ12212017MDFrame42384.jpg---5---2118---24
GJ05262020PHFrame16050.jpg---3---2607---30
GJ05202019HWFrame31980.jpg---3---3102---30
GJ09122017DTFrame38784.jpg---0---2604---24
GJ09112017DRFrame16860.jpg---3---2033---30
GJ09262017PSFrame32640.jpg---4---2409---24
GJ08082017GLFrame30432.jpg---3---3414---24
GJ04142020FCFrame47130.jpg---4---2589---30
GJ08082017GLFrame76536.jpg---6---3414---24
GJ02202021YKFrame15360.jpg---4---1458---30
GJ10052017WSFrame36312.jpg---5---1697---24
GJ08082017GLFrame54120.jpg---0---3414---24
GJ01282020JMFrame00120.jpg---0---3239---30
GJ05202019HWFrame38280.jpg---4---3102---30
GJ09112017DRFrame04050.jpg---2---2033---30
GJ02092021CLFrame02730.jpg---0---2473---30
GJ09112017DRFrame52950.jpg---5---2033---30
GJ01182018MPFrame24504.jpg---4---2325---24
GJ09112017DRFrame44220.jpg---5---2033---30
GJ01182018MPFrame05160.jpg---2---2325---24
GJ02202021YKFrame14160.jpg---4---1458---30
GJ03092021PFFrame12780.jpg---2---2943---30
GJ09212017JLFrame17688.jpg---4---1530---24
GJ04242018RSFrame47352.jpg---5---2494---24
GJ12212017MDFrame12840.jpg---3---2118---24
GJ03272021NHFrame01630.jpg---1---4251---30
GJ04142020FCFrame74580.jpg---6---2589---30
GJ01182018MPFrame52536.jpg---6---2325---24
GJ09112017DRFrame26610.jpg---4---2033---30
GJ09122017DTFrame06336.jpg---2---2604---24
GJ03092021PFFrame61950.jpg---5---2943---30
GJ11302017AMFrame01368.jpg---2---2055---24
GJ09212017JLFrame14376.jpg---4---1530---24
GJ03092021PFFrame75000.jpg---0---2943---30
GJ08082017GLFrame73872.jpg---6---3414---24
GJ05262020PHFrame43170.jpg---4---2607---30
GJ09122017DTFrame32064.jpg---4---2604---24
GJ09112017KBFrame39300.jpg---4---2831---30
GJ03092021PFFrame22770.jpg---3---2943---30
GJ01282020JMFrame28710.jpg---0---3239---30
GJ09262017PSFrame50856.jpg---6---2409---24
GJ10312017FSFrame20400.jpg---0---2301---24
GJ10312017FSFrame41472.jpg---5---2301---24
GJ09262017PSFrame53880.jpg---6---2409---24
GJ09192017RMFrame03792.jpg---2---1643---24
GJ03092021PFFrame24990.jpg---3---2943---30
GJ11302017AMFrame15528.jpg---3---2055---24
GJ07262018GBFrame19140.jpg---0---1775---30
GJ09262017PSFrame04344.jpg---2---2409---24
GJ06122017AMFrame23100.jpg---4---2220---30
GJ08082017GLFrame31008.jpg---3---3414---24
GJ10052017WSFrame21720.jpg---4---1697---24
GJ03272021NHFrame18450.jpg---3---4251---30
GJ01232018JHFrame37344.jpg---6---1612---24
GJ12062018LJFrame33180.jpg---4---1828---30
GJ08082017GLFrame02712.jpg---1---3414---24
GJ12062018LJFrame53130.jpg---6---1828---30
GJ11302017AMFrame18264.jpg---3---2055---24
GJ09112017KBFrame81750.jpg---6---2831---30
GJ03132018JGFrame18120.jpg---4---1711---24
GJ07262018GBFrame46410.jpg---5---1775---30
GJ04142020FCFrame07620.jpg---0---2589---30
GJ03092021PFFrame33330.jpg---4---2943---30
GJ07262018GBFrame18810.jpg---0---1775---30
GJ02202021YKFrame09570.jpg---3---1458---30
GJ04142020FCFrame22470.jpg---3---2589---30
GJ05202019HWFrame70080.jpg---5---3102---30
GJ01182018MPFrame02232.jpg---2---2325---24
GJ07262018GBFrame53100.jpg---6---1775---30
GJ09262017PSFrame54552.jpg---6---2409---24
GJ04142020FCFrame76350.jpg---6---2589---30
GJ01282020JMFrame86220.jpg---6---3239---30
GJ01282020JMFrame74730.jpg---5---3239---30
GJ03272021NHFrame07080.jpg---2---4251---30
GJ12212017MDFrame06984.jpg---2---2118---24
GJ03272021NHFrame105870.jpg---5---4251---30
GJ03272021NHFrame43200.jpg---4---4251---30
GJ01232018JHFrame02352.jpg---1---1612---24
GJ08082017GLFrame21480.jpg---2---3414---24
GJ05262020PHFrame00315.jpg---1---2607---30
GJ12212017MDFrame47016.jpg---0---2118---24
GJ09112017KBFrame02130.jpg---1---2831---30
GJ01232018JHFrame30456.jpg---5---1612---24
GJ11102017RFFrame15270.jpg---3---1551---30
GJ02202021YKFrame19560.jpg---4---1458---30
GJ02202021YKFrame06750.jpg---3---1458---30
GJ03272021NHFrame96270.jpg---5---4251---30
GJ03272021NHFrame06150.jpg---2---4251---30
GJ11102017RFFrame03840.jpg---1---1551---30
GJ09112017DRFrame55770.jpg---6---2033---30
GJ10312017FSFrame50688.jpg---6---2301---24
GJ09212017JLFrame33696.jpg---6---1530---24
GJ09192017RMFrame38544.jpg---6---1643---24
GJ01142020JEFrame21630.jpg---3---2863---30
GJ03272021NHFrame118680.jpg---6---4251---30
GJ01182018MPFrame35904.jpg---5---2325---24
GJ09262017PSFrame52200.jpg---6---2409---24
GJ05262020PHFrame77880.jpg---6---2607---30
GJ02092021CLFrame12180.jpg---2---2473---30
GJ02092021CLFrame01850.jpg---1---2473---30
GJ11102017RFFrame34590.jpg---5---1551---30
GJ05202019HWFrame77220.jpg---5---3102---30
GJ03272021NHFrame01650.jpg---1---4251---30
GJ11302017AMFrame09984.jpg---3---2055---24
GJ02012018TLFrame23016.jpg---4---1952---24
GJ03132018JGFrame32064.jpg---5---1711---24
GJ09192017RMFrame24600.jpg---5---1643---24
GJ09112017KBFrame00540.jpg---1---2831---30
GJ01182018MPFrame29136.jpg---0---2325---24
GJ12062018LJFrame36300.jpg---5---1828---30
GJ08082017GLFrame75912.jpg---6---3414---24
GJ05202019HWFrame31110.jpg---3---3102---30
GJ04142020FCFrame37560.jpg---4---2589---30
GJ02202021YKFrame10290.jpg---3---1458---30
GJ02012018TLFrame05040.jpg---0---1952---24
GJ12062018LJFrame48060.jpg---6---1828---30
GJ01142020JEFrame28500.jpg---0---2863---30
GJ03092021PFFrame85020.jpg---6---2943---30
GJ09212017JLFrame05496.jpg---2---1530---24
GJ06122017AMFrame65580.jpg---6---2220---30
GJ02092021CLFrame29100.jpg---4---2473---30
GJ01282020JMFrame15060.jpg---2---3239---30
GJ01282020JMFrame68670.jpg---5---3239---30
GJ02092021CLFrame30300.jpg---4---2473---30
GJ11302017AMFrame47676.jpg---6---2055---24
GJ02202021YKFrame05070.jpg---2---1458---30
GJ09212017JLFrame03240.jpg---2---1530---24
GJ05202019HWFrame22170.jpg---2---3102---30
GJ02092021CLFrame20010.jpg---3---2473---30
GJ02012018TLFrame14520.jpg---3---1952---24
GJ10312017FSFrame18504.jpg---3---2301---24
GJ09112017KBFrame76800.jpg---0---2831---30
GJ01282020JMFrame22440.jpg---3---3239---30
GJ12062018LJFrame17940.jpg---0---1828---30
GJ03132018JGFrame23976.jpg---4---1711---24
GJ05202019HWFrame80730.jpg---5---3102---30
GJ10312017FSFrame46176.jpg---5---2301---24
GJ05202019HWFrame26640.jpg---3---3102---30
GJ04142020FCFrame04455.jpg---1---2589---30
GJ03092021PFFrame68100.jpg---5---2943---30
GJ01142020JEFrame82770.jpg---6---2863---30
GJ01282020JMFrame00930.jpg---0---3239---30
GJ03272021NHFrame03720.jpg---0---4251---30
GJ05202019HWFrame04410.jpg---0---3102---30
GJ09112017DRFrame12480.jpg---3---2033---30
GJ12062018LJFrame05970.jpg---2---1828---30
GJ05202019HWFrame64200.jpg---4---3102---30
GJ04242018RSFrame10584.jpg---3---2494---24
GJ01182018MPFrame06480.jpg---2---2325---24
GJ03272021NHFrame105630.jpg---5---4251---30
GJ09112017KBFrame35700.jpg---4---2831---30
GJ09112017KBFrame55500.jpg---5---2831---30
GJ09112017KBFrame31650.jpg---4---2831---30
GJ09262017PSFrame47040.jpg---5---2409---24
GJ11302017AMFrame18768.jpg---0---2055---24
GJ09212017JLFrame21912.jpg---0---1530---24
GJ03092021PFFrame28770.jpg---0---2943---30
GJ09122017DTFrame07848.jpg---0---2604---24
GJ11302017AMFrame04584.jpg---2---2055---24
GJ04142020FCFrame25080.jpg---3---2589---30
GJ03272021NHFrame03120.jpg---0---4251---30
GJ09212017JLFrame33792.jpg---6---1530---24
GJ08082017GLFrame02424.jpg---1---3414---24
GJ12062018LJFrame42600.jpg---5---1828---30
GJ06122017AMFrame26760.jpg---4---2220---30
GJ02092021CLFrame68850.jpg---6---2473---30
GJ11102017RFFrame03600.jpg---1---1551---30
GJ08082017GLFrame02688.jpg---1---3414---24
GJ05262020PHFrame06480.jpg---2---2607---30
GJ05262020PHFrame13950.jpg---3---2607---30
GJ09112017KBFrame45180.jpg---4---2831---30
GJ10312017FSFrame01032.jpg---0---2301---24
GJ01142020JEFrame11760.jpg---2---2863---30
GJ09112017KBFrame01200.jpg---1---2831---30
GJ05202019HWFrame10680.jpg---0---3102---30
GJ03092021PFFrame74310.jpg---0---2943---30
GJ03092021PFFrame85320.jpg---6---2943---30
GJ09212017JLFrame00816.jpg---2---1530---24
GJ05262020PHFrame14940.jpg---3---2607---30
GJ09262017PSFrame29784.jpg---4---2409---24
GJ06122017AMFrame17220.jpg---3---2220---30
GJ02012018TLFrame10080.jpg---3---1952---24
GJ02092021CLFrame15300.jpg---2---2473---30
GJ12212017MDFrame50136.jpg---6---2118---24
GJ09112017KBFrame14280.jpg---2---2831---30
GJ03092021PFFrame81210.jpg---6---2943---30
GJ03132018JGFrame25344.jpg---5---1711---24
GJ09212017JLFrame11424.jpg---3---1530---24
GJ10312017FSFrame20064.jpg---3---2301---24
GJ02202021YKFrame09420.jpg---3---1458---30
GJ09122017DTFrame56112.jpg---0---2604---24
GJ04142020FCFrame02970.jpg---1---2589---30
GJ09112017DRFrame57060.jpg---6---2033---30
GJ09112017KBFrame79320.jpg---6---2831---30
GJ01182018MPFrame33480.jpg---5---2325---24
GJ11302017AMFrame32568.jpg---4---2055---24
GJ09112017DRFrame30930.jpg---4---2033---30
GJ02092021CLFrame61650.jpg---5---2473---30
GJ09212017JLFrame12360.jpg---0---1530---24
GJ09112017DRFrame58530.jpg---6---2033---30
GJ05202019HWFrame87480.jpg---6---3102---30
GJ08082017GLFrame01872.jpg---1---3414---24
GJ04142020FCFrame58290.jpg---4---2589---30
GJ10312017FSFrame01368.jpg---2---2301---24
GJ01182018MPFrame06120.jpg---2---2325---24
GJ09192017RMFrame32904.jpg---5---1643---24
GJ12062018LJFrame12030.jpg---3---1828---30
GJ03272021NHFrame126420.jpg---6---4251---30
GJ06122017AMFrame27840.jpg---4---2220---30
GJ01282020JMFrame77430.jpg---6---3239---30
GJ04142020FCFrame44370.jpg---4---2589---30
GJ11302017AMFrame15912.jpg---3---2055---24
GJ05202019HWFrame12330.jpg---0---3102---30
GJ01232018JHFrame34152.jpg---0---1612---24
GJ09122017DTFrame41760.jpg---5---2604---24
GJ10052017WSFrame02784.jpg---2---1697---24
GJ01182018MPFrame36840.jpg---5---2325---24
GJ11102017RFFrame46110.jpg---6---1551---30
GJ05202019HWFrame02730.jpg---1---3102---30
GJ08082017GLFrame28152.jpg---3---3414---24
GJ04142020FCFrame00750.jpg---0---2589---30
GJ08082017GLFrame68088.jpg---5---3414---24
GJ03132018JGFrame01488.jpg---0---1711---24
GJ09112017DRFrame54120.jpg---0---2033---30
GJ09212017JLFrame19272.jpg---4---1530---24
GJ01142020JEFrame02190.jpg---0---2863---30
GJ07262018GBFrame26070.jpg---4---1775---30
GJ01282020JMFrame00150.jpg---0---3239---30
GJ09262017PSFrame51144.jpg---6---2409---24
GJ02012018TLFrame10560.jpg---3---1952---24
GJ08082017GLFrame29160.jpg---3---3414---24
GJ09112017KBFrame82140.jpg---6---2831---30
GJ06122017AMFrame15450.jpg---3---2220---30
GJ01232018JHFrame36408.jpg---6---1612---24
GJ02092021CLFrame65130.jpg---0---2473---30
GJ04242018RSFrame10632.jpg---3---2494---24
GJ09262017PSFrame18624.jpg---3---2409---24
GJ12062018LJFrame12540.jpg---3---1828---30
GJ09212017JLFrame32808.jpg---0---1530---24
GJ12062018LJFrame21660.jpg---4---1828---30
GJ03132018JGFrame36528.jpg---6---1711---24
GJ06122017AMFrame20940.jpg---3---2220---30
GJ03272021NHFrame111900.jpg---5---4251---30
GJ03132018JGFrame08952.jpg---0---1711---24
GJ05202019HWFrame74790.jpg---5---3102---30
GJ09262017PSFrame53712.jpg---6---2409---24
GJ07262018GBFrame51660.jpg---6---1775---30
GJ10312017FSFrame00048.jpg---0---2301---24
GJ01232018JHFrame10104.jpg---3---1612---24
GJ06122017AMFrame08430.jpg---2---2220---30
GJ11302017AMFrame45816.jpg---5---2055---24
GJ09112017DRFrame18540.jpg---0---2033---30
GJ12212017MDFrame07104.jpg---2---2118---24
GJ11102017RFFrame44220.jpg---6---1551---30
GJ11302017AMFrame18696.jpg---0---2055---24
GJ01282020JMFrame57510.jpg---5---3239---30
GJ02092021CLFrame64500.jpg---5---2473---30
GJ01142020JEFrame39840.jpg---4---2863---30
GJ03272021NHFrame105690.jpg---5---4251---30
GJ09122017DTFrame61800.jpg---6---2604---24
GJ01182018MPFrame19848.jpg---4---2325---24
GJ09212017JLFrame32784.jpg---0---1530---24
GJ04142020FCFrame62370.jpg---5---2589---30
GJ09192017RMFrame28176.jpg---5---1643---24
GJ09122017DTFrame03888.jpg---2---2604---24
GJ09192017RMFrame20880.jpg---4---1643---24
GJ12212017MDFrame08976.jpg---3---2118---24
GJ07262018GBFrame49020.jpg---0---1775---30
GJ10312017FSFrame44448.jpg---5---2301---24
GJ05202019HWFrame92580.jpg---6---3102---30
GJ12062018LJFrame42810.jpg---5---1828---30
GJ04142020FCFrame35970.jpg---0---2589---30
GJ11302017AMFrame46176.jpg---0---2055---24
GJ11302017AMFrame46380.jpg---6---2055---24
GJ03092021PFFrame74400.jpg---0---2943---30
GJ03092021PFFrame19890.jpg---3---2943---30
GJ01282020JMFrame79530.jpg---6---3239---30
GJ01182018MPFrame04464.jpg---2---2325---24
GJ08082017GLFrame01824.jpg---1---3414---24
GJ10312017FSFrame52968.jpg---6---2301---24
GJ09112017KBFrame79440.jpg---6---2831---30
GJ12212017MDFrame12648.jpg---3---2118---24
GJ01182018MPFrame50952.jpg---6---2325---24
GJ09212017JLFrame33864.jpg---6---1530---24
GJ02092021CLFrame33210.jpg---4---2473---30
GJ11102017RFFrame02790.jpg---1---1551---30
GJ09212017JLFrame01416.jpg---2---1530---24
GJ09262017PSFrame00848.jpg---1---2409---24
GJ09262017PSFrame07248.jpg---2---2409---24
GJ09192017RMFrame04416.jpg---2---1643---24
GJ03272021NHFrame126960.jpg---6---4251---30
GJ02202021YKFrame01980.jpg---2---1458---30
GJ09262017PSFrame21000.jpg---0---2409---24
GJ01182018MPFrame10104.jpg---3---2325---24
GJ10052017WSFrame19560.jpg---4---1697---24
GJ09122017DTFrame38664.jpg---0---2604---24
GJ09112017KBFrame49020.jpg---4---2831---30
GJ02012018TLFrame04608.jpg---0---1952---24
GJ02202021YKFrame29520.jpg---5---1458---30
GJ05262020PHFrame62520.jpg---0---2607---30
GJ03272021NHFrame32280.jpg---0---4251---30
GJ03272021NHFrame11430.jpg---2---4251---30
GJ06122017AMFrame17940.jpg---3---2220---30
GJ03272021NHFrame25260.jpg---3---4251---30
GJ02092021CLFrame15270.jpg---2---2473---30
GJ05202019HWFrame06870.jpg---0---3102---30
GJ08082017GLFrame33984.jpg---4---3414---24
GJ09112017DRFrame42960.jpg---5---2033---30
GJ03132018JGFrame21264.jpg---4---1711---24
GJ02092021CLFrame10890.jpg---2---2473---30
GJ10312017FSFrame00360.jpg---0---2301---24
GJ02202021YKFrame26370.jpg---5---1458---30
GJ02202021YKFrame28920.jpg---5---1458---30
GJ01142020JEFrame01835.jpg---1---2863---30
GJ08082017GLFrame20328.jpg---2---3414---24
GJ02012018TLFrame07776.jpg---3---1952---24
GJ05292018RWFrame04776.jpg---0---1504---24
GJ05262020PHFrame06930.jpg---2---2607---30
GJ09212017JLFrame27168.jpg---5---1530---24
GJ03132018JGFrame29736.jpg---5---1711---24
GJ02092021CLFrame03900.jpg---0---2473---30
GJ01232018JHFrame07416.jpg---2---1612---24
GJ08082017GLFrame01896.jpg---1---3414---24
GJ05202019HWFrame55560.jpg---4---3102---30
GJ09212017JLFrame16344.jpg---4---1530---24
GJ09212017JLFrame03312.jpg---2---1530---24
GJ03132018JGFrame04320.jpg---2---1711---24
GJ06122017AMFrame22740.jpg---0---2220---30
GJ01182018MPFrame16536.jpg---3---2325---24
GJ05202019HWFrame92250.jpg---6---3102---30
GJ01282020JMFrame88830.jpg---6---3239---30
GJ05202019HWFrame73050.jpg---5---3102---30
GJ02202021YKFrame04680.jpg---2---1458---30
GJ01142020JEFrame15180.jpg---2---2863---30
GJ11302017AMFrame18768.jpg---0---2055---24
GJ09212017JLFrame09984.jpg---3---1530---24
GJ11102017RFFrame26100.jpg---4---1551---30
GJ09122017DTFrame58776.jpg---6---2604---24
GJ05292018RWFrame13944.jpg---3---1504---24
GJ11102017RFFrame29250.jpg---4---1551---30
GJ09212017JLFrame33192.jpg---6---1530---24
GJ08082017GLFrame43296.jpg---4---3414---24
GJ04142020FCFrame76080.jpg---6---2589---30
GJ09262017PSFrame12288.jpg---3---2409---24
GJ05292018RWFrame02136.jpg---1---1504---24
GJ03272021NHFrame106830.jpg---5---4251---30
GJ09112017KBFrame30810.jpg---3---2831---30
GJ12062018LJFrame16530.jpg---3---1828---30
GJ10312017FSFrame45768.jpg---5---2301---24
GJ02202021YKFrame11070.jpg---0---1458---30
GJ05202019HWFrame18240.jpg---2---3102---30
GJ02092021CLFrame11520.jpg---2---2473---30
GJ03272021NHFrame31980.jpg---0---4251---30
GJ09122017DTFrame58968.jpg---6---2604---24
GJ01232018JHFrame03864.jpg---0---1612---24
GJ09112017KBFrame06690.jpg---2---2831---30
GJ02012018TLFrame07632.jpg---3---1952---24
GJ02012018TLFrame19560.jpg---4---1952---24
GJ09212017JLFrame01296.jpg---2---1530---24
GJ05202019HWFrame43770.jpg---4---3102---30
GJ03092021PFFrame79440.jpg---6---2943---30
GJ08082017GLFrame04776.jpg---0---3414---24
GJ09262017PSFrame01780.jpg---1---2409---24
GJ01182018MPFrame12264.jpg---3---2325---24
GJ01282020JMFrame01230.jpg---1---3239---30
GJ04242018RSFrame30432.jpg---4---2494---24
GJ05202019HWFrame35910.jpg---0---3102---30
GJ09112017DRFrame00300.jpg---0---2033---30
GJ08082017GLFrame00480.jpg---1---3414---24
GJ09212017JLFrame17232.jpg---4---1530---24
GJ12212017MDFrame16800.jpg---4---2118---24
GJ03132018JGFrame28104.jpg---5---1711---24
GJ03132018JGFrame25152.jpg---5---1711---24
GJ01182018MPFrame18936.jpg---0---2325---24
GJ01232018JHFrame21288.jpg---4---1612---24
GJ03272021NHFrame117720.jpg---0---4251---30
GJ01182018MPFrame25704.jpg---4---2325---24
GJ12212017MDFrame08040.jpg---0---2118---24
GJ04142020FCFrame45420.jpg---4---2589---30
GJ04242018RSFrame13152.jpg---3---2494---24
GJ05262020PHFrame10410.jpg---2---2607---30
GJ05262020PHFrame51900.jpg---5---2607---30
GJ08082017GLFrame50952.jpg---4---3414---24
GJ12212017MDFrame04536.jpg---2---2118---24
GJ04242018RSFrame38760.jpg---5---2494---24
GJ06122017AMFrame00180.jpg---0---2220---30
GJ02012018TLFrame33816.jpg---5---1952---24
GJ07262018GBFrame13770.jpg---3---1775---30
GJ05262020PHFrame02700.jpg---0---2607---30
GJ09112017KBFrame66720.jpg---5---2831---30
GJ02012018TLFrame26160.jpg---5---1952---24
GJ05262020PHFrame54330.jpg---5---2607---30
GJ02092021CLFrame59430.jpg---5---2473---30
GJ10052017WSFrame15648.jpg---0---1697---24
GJ11302017AMFrame17448.jpg---3---2055---24
GJ11302017AMFrame32784.jpg---0---2055---24
GJ09112017DRFrame54180.jpg---0---2033---30
GJ01142020JEFrame78300.jpg---0---2863---30
GJ08082017GLFrame23400.jpg---3---3414---24
GJ05292018RWFrame04008.jpg---1---1504---24
GJ07262018GBFrame05760.jpg---2---1775---30
GJ10052017WSFrame38692.jpg---6---1697---24
GJ03132018JGFrame36624.jpg---6---1711---24
GJ12062018LJFrame43380.jpg---5---1828---30
GJ09192017RMFrame08160.jpg---3---1643---24
GJ02092021CLFrame32970.jpg---4---2473---30
GJ01142020JEFrame74220.jpg---5---2863---30
GJ08082017GLFrame73320.jpg---0---3414---24
GJ04142020FCFrame27720.jpg---3---2589---30
GJ05202019HWFrame51510.jpg---4---3102---30
GJ11102017RFFrame43590.jpg---6---1551---30
GJ07262018GBFrame39870.jpg---5---1775---30
GJ10052017WSFrame18096.jpg---4---1697---24
GJ07262018GBFrame14550.jpg---3---1775---30
GJ06122017AMFrame06810.jpg---2---2220---30
GJ10312017FSFrame17136.jpg---3---2301---24
GJ10052017WSFrame39096.jpg---6---1697---24
GJ10052017WSFrame06432.jpg---2---1697---24
GJ07262018GBFrame49500.jpg---6---1775---30
GJ02092021CLFrame27750.jpg---4---2473---30
GJ09112017KBFrame33330.jpg---4---2831---30
GJ05202019HWFrame76560.jpg---5---3102---30
GJ03272021NHFrame09810.jpg---2---4251---30
GJ12212017MDFrame18672.jpg---4---2118---24
GJ08082017GLFrame02496.jpg---1---3414---24
GJ04142020FCFrame42810.jpg---4---2589---30
GJ09192017RMFrame29448.jpg---5---1643---24
GJ10312017FSFrame31728.jpg---0---2301---24
GJ03272021NHFrame13830.jpg---2---4251---30
GJ01182018MPFrame02136.jpg---2---2325---24
GJ10052017WSFrame19512.jpg---4---1697---24
GJ01232018JHFrame35976.jpg---6---1612---24
GJ11102017RFFrame20190.jpg---4---1551---30
GJ06122017AMFrame43710.jpg---5---2220---30
GJ09112017DRFrame47670.jpg---5---2033---30
GJ04142020FCFrame46020.jpg---4---2589---30
GJ11302017AMFrame47500.jpg---6---2055---24
GJ03092021PFFrame66270.jpg---5---2943---30
GJ07262018GBFrame13350.jpg---3---1775---30
GJ11302017AMFrame02304.jpg---2---2055---24
GJ12062018LJFrame45360.jpg---0---1828---30
GJ04242018RSFrame49368.jpg---5---2494---24
GJ09112017DRFrame32280.jpg---4---2033---30
GJ02202021YKFrame15840.jpg---4---1458---30
GJ10052017WSFrame14376.jpg---3---1697---24
GJ01232018JHFrame16848.jpg---4---1612---24
GJ09112017DRFrame45810.jpg---5---2033---30
GJ10052017WSFrame19800.jpg---4---1697---24
GJ03092021PFFrame05250.jpg---0---2943---30
GJ09262017PSFrame07824.jpg---2---2409---24
GJ03132018JGFrame33600.jpg---5---1711---24
GJ09262017PSFrame38664.jpg---5---2409---24
GJ01232018JHFrame02416.jpg---1---1612---24
GJ09122017DTFrame59448.jpg---6---2604---24
GJ12212017MDFrame50424.jpg---6---2118---24
GJ09212017JLFrame35400.jpg---6---1530---24
GJ09112017KBFrame77550.jpg---0---2831---30
GJ12212017MDFrame13920.jpg---0---2118---24
GJ09192017RMFrame31032.jpg---5---1643---24
GJ12062018LJFrame38400.jpg---5---1828---30
GJ12212017MDFrame13152.jpg---3---2118---24
GJ09212017JLFrame33936.jpg---6---1530---24
GJ09112017DRFrame36000.jpg---4---2033---30
GJ02012018TLFrame23520.jpg---0---1952---24
GJ03092021PFFrame73140.jpg---5---2943---30
GJ12062018LJFrame47100.jpg---6---1828---30
GJ03272021NHFrame118260.jpg---6---4251---30
GJ03092021PFFrame53280.jpg---4---2943---30
GJ06122017AMFrame36960.jpg---4---2220---30
GJ02092021CLFrame02370.jpg---0---2473---30
GJ06122017AMFrame41280.jpg---5---2220---30
GJ01142020JEFrame82170.jpg---6---2863---30
GJ09112017DRFrame60390.jpg---6---2033---30
GJ09262017PSFrame10152.jpg---2---2409---24
GJ07262018GBFrame50100.jpg---6---1775---30
GJ10052017WSFrame17256.jpg---4---1697---24
GJ05202019HWFrame48750.jpg---4---3102---30
GJ11102017RFFrame15900.jpg---3---1551---30
GJ01232018JHFrame07728.jpg---2---1612---24
GJ01142020JEFrame65190.jpg---5---2863---30
GJ01282020JMFrame21870.jpg---3---3239---30
GJ05202019HWFrame13920.jpg---2---3102---30
GJ11302017AMFrame09720.jpg---3---2055---24
GJ11102017RFFrame44310.jpg---6---1551---30
GJ08082017GLFrame75384.jpg---6---3414---24
GJ05202019HWFrame23370.jpg---2---3102---30
GJ04142020FCFrame26220.jpg---3---2589---30
GJ03092021PFFrame83670.jpg---6---2943---30
GJ01142020JEFrame06900.jpg---2---2863---30
GJ11302017AMFrame32040.jpg---4---2055---24
GJ05262020PHFrame39780.jpg---4---2607---30
GJ03092021PFFrame23850.jpg---3---2943---30
GJ10052017WSFrame40080.jpg---6---1697---24
GJ03092021PFFrame19680.jpg---3---2943---30
GJ04142020FCFrame08160.jpg---0---2589---30
GJ12062018LJFrame48510.jpg---6---1828---30
GJ01282020JMFrame57000.jpg---5---3239---30
GJ04142020FCFrame35100.jpg---3---2589---30
GJ05202019HWFrame49830.jpg---4---3102---30
GJ08082017GLFrame54048.jpg---0---3414---24
GJ09192017RMFrame03936.jpg---2---1643---24
GJ07262018GBFrame13500.jpg---3---1775---30
GJ05202019HWFrame91530.jpg---6---3102---30
GJ01182018MPFrame37296.jpg---5---2325---24
GJ09122017DTFrame61296.jpg---6---2604---24
GJ09112017DRFrame14610.jpg---3---2033---30
GJ05262020PHFrame20070.jpg---0---2607---30
GJ07262018GBFrame52440.jpg---6---1775---30
GJ02092021CLFrame04350.jpg---0---2473---30
GJ05202019HWFrame76620.jpg---5---3102---30
GJ09192017RMFrame10416.jpg---3---1643---24
GJ09212017JLFrame12000.jpg---0---1530---24
GJ01232018JHFrame37776.jpg---6---1612---24
GJ01282020JMFrame26640.jpg---3---3239---30
GJ03092021PFFrame01820.jpg---1---2943---30
GJ02092021CLFrame62340.jpg---5---2473---30
GJ06122017AMFrame51840.jpg---5---2220---30
GJ01142020JEFrame61050.jpg---4---2863---30
GJ02012018TLFrame02592.jpg---0---1952---24
GJ09192017RMFrame22368.jpg---0---1643---24
GJ04242018RSFrame09456.jpg---3---2494---24
GJ01182018MPFrame08160.jpg---0---2325---24
GJ05262020PHFrame01065.jpg---1---2607---30
GJ09122017DTFrame00936.jpg---2---2604---24
GJ04242018RSFrame12672.jpg---3---2494---24
GJ02012018TLFrame00864.jpg---0---1952---24
GJ01282020JMFrame82830.jpg---6---3239---30
GJ05202019HWFrame60570.jpg---4---3102---30
GJ09192017RMFrame23736.jpg---5---1643---24
GJ09212017JLFrame30600.jpg---5---1530---24
GJ03272021NHFrame119910.jpg---6---4251---30
GJ03132018JGFrame08640.jpg---2---1711---24
GJ04142020FCFrame23130.jpg---3---2589---30
GJ10052017WSFrame09240.jpg---0---1697---24
GJ02092021CLFrame66000.jpg---6---2473---30
GJ01282020JMFrame16320.jpg---2---3239---30
GJ01282020JMFrame52740.jpg---4---3239---30
GJ08082017GLFrame65952.jpg---5---3414---24
GJ09212017JLFrame32784.jpg---0---1530---24
GJ09112017KBFrame12210.jpg---2---2831---30
GJ10052017WSFrame18144.jpg---4---1697---24
GJ12062018LJFrame32460.jpg---4---1828---30
GJ03272021NHFrame08430.jpg---2---4251---30
GJ05202019HWFrame39090.jpg---4---3102---30
GJ03092021PFFrame13110.jpg---2---2943---30
GJ08082017GLFrame78024.jpg---6---3414---24
GJ04142020FCFrame24270.jpg---3---2589---30
GJ09192017RMFrame15792.jpg---4---1643---24
GJ09112017DRFrame45510.jpg---5---2033---30
GJ11302017AMFrame36096.jpg---5---2055---24
GJ08082017GLFrame31680.jpg---3---3414---24
GJ09262017PSFrame35376.jpg---5---2409---24
GJ11102017RFFrame42780.jpg---0---1551---30
GJ05262020PHFrame06780.jpg---2---2607---30
GJ01282020JMFrame43050.jpg---4---3239---30
GJ05262020PHFrame15990.jpg---3---2607---30
GJ11302017AMFrame47128.jpg---6---2055---24
GJ04142020FCFrame05610.jpg---0---2589---30
GJ01232018JHFrame04872.jpg---2---1612---24
GJ02092021CLFrame55860.jpg---5---2473---30
GJ12212017MDFrame00336.jpg---0---2118---24
GJ12212017MDFrame02880.jpg---2---2118---24
GJ03272021NHFrame77550.jpg---4---4251---30
GJ11302017AMFrame28704.jpg---4---2055---24
GJ03272021NHFrame01830.jpg---1---4251---30
GJ01232018JHFrame16728.jpg---4---1612---24
GJ10312017FSFrame01104.jpg---0---2301---24
GJ01142020JEFrame85620.jpg---6---2863---30
GJ10312017FSFrame44736.jpg---5---2301---24
GJ07262018GBFrame50550.jpg---6---1775---30
GJ11302017AMFrame47220.jpg---6---2055---24
GJ04142020FCFrame31680.jpg---3---2589---30
GJ09192017RMFrame12000.jpg---3---1643---24
GJ07262018GBFrame11460.jpg---0---1775---30
GJ11102017RFFrame41910.jpg---5---1551---30
GJ01142020JEFrame20190.jpg---3---2863---30
GJ05262020PHFrame00400.jpg---1---2607---30
GJ05202019HWFrame90900.jpg---6---3102---30
GJ10312017FSFrame13272.jpg---3---2301---24
GJ03092021PFFrame51420.jpg---4---2943---30
GJ09192017RMFrame22512.jpg---0---1643---24
GJ01182018MPFrame25440.jpg---4---2325---24
GJ12212017MDFrame49056.jpg---6---2118---24
GJ04242018RSFrame31728.jpg---4---2494---24
GJ04142020FCFrame02585.jpg---1---2589---30
GJ05202019HWFrame84240.jpg---0---3102---30
GJ09112017KBFrame03600.jpg---1---2831---30
GJ05202019HWFrame16890.jpg---2---3102---30
GJ03272021NHFrame32400.jpg---0---4251---30
GJ01232018JHFrame07176.jpg---2---1612---24
GJ02202021YKFrame13200.jpg---4---1458---30
GJ03092021PFFrame80520.jpg---6---2943---30
GJ03272021NHFrame119490.jpg---6---4251---30
GJ06122017AMFrame39480.jpg---0---2220---30
GJ04142020FCFrame02415.jpg---1---2589---30
GJ01232018JHFrame02240.jpg---1---1612---24
GJ09262017PSFrame00276.jpg---1---2409---24
GJ09112017DRFrame54180.jpg---0---2033---30
GJ07262018GBFrame05250.jpg---2---1775---30
GJ03132018JGFrame34320.jpg---5---1711---24
GJ09122017DTFrame07824.jpg---0---2604---24
GJ09112017KBFrame15120.jpg---0---2831---30
GJ11302017AMFrame00528.jpg---2---2055---24
GJ03272021NHFrame111810.jpg---5---4251---30
GJ02092021CLFrame65970.jpg---6---2473---30
GJ01182018MPFrame03936.jpg---2---2325---24
GJ10052017WSFrame04296.jpg---2---1697---24
GJ09112017DRFrame53580.jpg---0---2033---30
GJ11302017AMFrame09072.jpg---0---2055---24
GJ10312017FSFrame22392.jpg---4---2301---24
GJ06122017AMFrame62760.jpg---6---2220---30
GJ01142020JEFrame01460.jpg---1---2863---30
GJ06122017AMFrame43590.jpg---5---2220---30
GJ10312017FSFrame31752.jpg---0---2301---24
GJ06122017AMFrame19320.jpg---3---2220---30
GJ01142020JEFrame00210.jpg---1---2863---30
GJ03272021NHFrame52830.jpg---4---4251---30
GJ07262018GBFrame13200.jpg---3---1775---30
GJ11102017RFFrame19440.jpg---0---1551---30
GJ01142020JEFrame00015.jpg---1---2863---30
GJ10052017WSFrame06504.jpg---2---1697---24
GJ03132018JGFrame35376.jpg---6---1711---24
GJ12212017MDFrame16320.jpg---4---2118---24
GJ09212017JLFrame17376.jpg---4---1530---24
GJ09192017RMFrame38376.jpg---6---1643---24
GJ08082017GLFrame39048.jpg---4---3414---24
GJ02092021CLFrame67320.jpg---6---2473---30
GJ04142020FCFrame23760.jpg---3---2589---30
GJ11102017RFFrame11040.jpg---2---1551---30
GJ05202019HWFrame71820.jpg---5---3102---30
GJ01232018JHFrame08544.jpg---3---1612---24
GJ02092021CLFrame47190.jpg---4---2473---30
GJ09112017DRFrame35790.jpg---4---2033---30
GJ07262018GBFrame30630.jpg---4---1775---30
GJ01182018MPFrame51912.jpg---6---2325---24
GJ01282020JMFrame37590.jpg---4---3239---30
GJ09262017PSFrame50280.jpg---6---2409---24
GJ05292018RWFrame14496.jpg---3---1504---24
GJ02202021YKFrame04800.jpg---2---1458---30
GJ01282020JMFrame13140.jpg---2---3239---30
GJ07262018GBFrame50940.jpg---6---1775---30
GJ09262017PSFrame26952.jpg---4---2409---24
GJ11302017AMFrame35136.jpg---5---2055---24
GJ11302017AMFrame18840.jpg---0---2055---24
GJ02012018TLFrame12336.jpg---3---1952---24
GJ09262017PSFrame24144.jpg---4---2409---24
GJ03272021NHFrame30090.jpg---3---4251---30
GJ02012018TLFrame07512.jpg---3---1952---24
GJ05292018RWFrame22560.jpg---4---1504---24
GJ10052017WSFrame08712.jpg---0---1697---24
GJ05202019HWFrame19350.jpg---2---3102---30
GJ10052017WSFrame15504.jpg---0---1697---24
GJ01232018JHFrame00072.jpg---0---1612---24
GJ01232018JHFrame28320.jpg---5---1612---24
GJ05202019HWFrame00540.jpg---1---3102---30
GJ11102017RFFrame18120.jpg---0---1551---30
GJ09212017JLFrame35856.jpg---6---1530---24
GJ09262017PSFrame54336.jpg---6---2409---24
GJ02092021CLFrame00935.jpg---1---2473---30
GJ09262017PSFrame05976.jpg---2---2409---24
GJ09262017PSFrame01128.jpg---1---2409---24
GJ07262018GBFrame49440.jpg---6---1775---30
GJ05292018RWFrame21432.jpg---4---1504---24
GJ12062018LJFrame27720.jpg---4---1828---30
GJ09112017DRFrame14010.jpg---3---2033---30
GJ05202019HWFrame58710.jpg---4---3102---30
GJ03092021PFFrame64410.jpg---5---2943---30
GJ09212017JLFrame14856.jpg---4---1530---24
GJ10052017WSFrame08688.jpg---0---1697---24
GJ09262017PSFrame22752.jpg---0---2409---24
GJ08082017GLFrame32232.jpg---0---3414---24
GJ01282020JMFrame03750.jpg---1---3239---30
GJ01142020JEFrame02820.jpg---0---2863---30
GJ05202019HWFrame22440.jpg---2---3102---30
GJ05202019HWFrame71130.jpg---5---3102---30
GJ04142020FCFrame03840.jpg---1---2589---30
GJ08082017GLFrame25392.jpg---3---3414---24
GJ03092021PFFrame72720.jpg---5---2943---30
GJ09112017KBFrame65070.jpg---5---2831---30
GJ05202019HWFrame28950.jpg---3---3102---30
GJ05202019HWFrame62610.jpg---4---3102---30
GJ05202019HWFrame34440.jpg---3---3102---30
GJ10312017FSFrame09288.jpg---2---2301---24
GJ04142020FCFrame03420.jpg---1---2589---30
GJ09112017KBFrame80460.jpg---6---2831---30
GJ09122017DTFrame56568.jpg---0---2604---24
GJ02092021CLFrame58050.jpg---5---2473---30
GJ09122017DTFrame12192.jpg---3---2604---24
GJ08082017GLFrame17760.jpg---2---3414---24
GJ06122017AMFrame39540.jpg---0---2220---30
GJ11102017RFFrame16500.jpg---0---1551---30
GJ01142020JEFrame03960.jpg---0---2863---30
GJ08082017GLFrame00648.jpg---1---3414---24
GJ01182018MPFrame36096.jpg---5---2325---24
GJ09112017DRFrame07350.jpg---2---2033---30
GJ06122017AMFrame39630.jpg---0---2220---30
GJ03132018JGFrame05136.jpg---2---1711---24
GJ03272021NHFrame01620.jpg---1---4251---30
GJ03272021NHFrame39810.jpg---4---4251---30
GJ09262017PSFrame01584.jpg---1---2409---24
GJ05202019HWFrame00150.jpg---1---3102---30
GJ07262018GBFrame46950.jpg---5---1775---30
GJ04142020FCFrame47010.jpg---4---2589---30
GJ04142020FCFrame72720.jpg---6---2589---30
GJ07262018GBFrame12660.jpg---3---1775---30
GJ05202019HWFrame32220.jpg---3---3102---30
GJ08082017GLFrame02016.jpg---1---3414---24
GJ08082017GLFrame61560.jpg---5---3414---24
GJ12062018LJFrame39240.jpg---5---1828---30
GJ04142020FCFrame24870.jpg---3---2589---30
GJ09192017RMFrame22440.jpg---0---1643---24
GJ09112017DRFrame54420.jpg---0---2033---30
GJ03272021NHFrame100680.jpg---5---4251---30
GJ12212017MDFrame05736.jpg---2---2118---24
GJ05202019HWFrame31620.jpg---3---3102---30
GJ09262017PSFrame21528.jpg---0---2409---24
GJ01182018MPFrame07680.jpg---2---2325---24
GJ09112017KBFrame14550.jpg---2---2831---30
GJ09212017JLFrame09504.jpg---3---1530---24
GJ09192017RMFrame08976.jpg---3---1643---24
GJ09192017RMFrame22656.jpg---0---1643---24
GJ01182018MPFrame18336.jpg---0---2325---24
GJ02092021CLFrame02850.jpg---0---2473---30
GJ09212017JLFrame18624.jpg---4---1530---24
GJ01142020JEFrame00960.jpg---1---2863---30
GJ01182018MPFrame26496.jpg---4---2325---24
GJ11302017AMFrame39192.jpg---5---2055---24
GJ09112017KBFrame44370.jpg---4---2831---30
GJ05292018RWFrame07296.jpg---2---1504---24
GJ02012018TLFrame04416.jpg---0---1952---24
GJ12062018LJFrame52350.jpg---6---1828---30
GJ02202021YKFrame13380.jpg---4---1458---30
GJ01232018JHFrame02116.jpg---1---1612---24
GJ01282020JMFrame43230.jpg---4---3239---30
GJ01142020JEFrame82890.jpg---6---2863---30
GJ04142020FCFrame07470.jpg---0---2589---30
GJ12062018LJFrame17670.jpg---0---1828---30
GJ09122017DTFrame20928.jpg---0---2604---24
GJ02202021YKFrame11610.jpg---0---1458---30
GJ10312017FSFrame16200.jpg---3---2301---24
GJ06122017AMFrame03540.jpg---2---2220---30
GJ03272021NHFrame04770.jpg---0---4251---30
GJ02092021CLFrame58350.jpg---5---2473---30
GJ11302017AMFrame14136.jpg---3---2055---24
GJ12062018LJFrame51870.jpg---6---1828---30
GJ12062018LJFrame15900.jpg---3---1828---30
GJ09122017DTFrame23112.jpg---4---2604---24
GJ09122017DTFrame40032.jpg---5---2604---24
GJ05292018RWFrame03600.jpg---1---1504---24
GJ08082017GLFrame06048.jpg---0---3414---24
GJ02092021CLFrame05520.jpg---2---2473---30
GJ11302017AMFrame38184.jpg---5---2055---24
GJ11102017RFFrame43705.jpg---6---1551---30
GJ03132018JGFrame23928.jpg---4---1711---24
GJ03132018JGFrame26400.jpg---5---1711---24
GJ01182018MPFrame41208.jpg---5---2325---24
GJ09212017JLFrame35424.jpg---6---1530---24
GJ11302017AMFrame11472.jpg---3---2055---24
GJ02092021CLFrame54270.jpg---4---2473---30
GJ05202019HWFrame58410.jpg---4---3102---30
GJ05202019HWFrame46890.jpg---4---3102---30
GJ08082017GLFrame33744.jpg---4---3414---24
GJ02092021CLFrame46020.jpg---4---2473---30
GJ09212017JLFrame03096.jpg---2---1530---24
GJ05202019HWFrame89610.jpg---6---3102---30
GJ03272021NHFrame09450.jpg---2---4251---30
GJ10312017FSFrame20280.jpg---0---2301---24
GJ01232018JHFrame14904.jpg---0---1612---24
GJ10052017WSFrame29376.jpg---5---1697---24
GJ09122017DTFrame56520.jpg---0---2604---24
GJ04242018RSFrame21168.jpg---4---2494---24
GJ11102017RFFrame08790.jpg---2---1551---30
GJ06122017AMFrame00540.jpg---2---2220---30
GJ05202019HWFrame20520.jpg---2---3102---30
GJ08082017GLFrame02880.jpg---1---3414---24
GJ09112017DRFrame01230.jpg---2---2033---30
GJ10312017FSFrame12864.jpg---3---2301---24
GJ10312017FSFrame46104.jpg---5---2301---24
GJ01282020JMFrame22020.jpg---3---3239---30
GJ10052017WSFrame39048.jpg---6---1697---24
GJ12062018LJFrame17610.jpg---0---1828---30
GJ11302017AMFrame40848.jpg---5---2055---24
GJ04142020FCFrame73710.jpg---6---2589---30
GJ02092021CLFrame17670.jpg---3---2473---30
GJ05202019HWFrame37920.jpg---0---3102---30
GJ09112017DRFrame54810.jpg---6---2033---30
GJ04242018RSFrame01080.jpg---0---2494---24
GJ05202019HWFrame29550.jpg---3---3102---30
GJ04242018RSFrame17880.jpg---0---2494---24
GJ08082017GLFrame29376.jpg---3---3414---24
GJ09262017PSFrame32496.jpg---4---2409---24
GJ05202019HWFrame68400.jpg---5---3102---30
GJ08082017GLFrame54384.jpg---0---3414---24
GJ09212017JLFrame17088.jpg---4---1530---24
GJ05202019HWFrame14670.jpg---2---3102---30
GJ07262018GBFrame15630.jpg---3---1775---30
GJ09122017DTFrame17016.jpg---3---2604---24
GJ01232018JHFrame19800.jpg---4---1612---24
GJ05292018RWFrame01464.jpg---1---1504---24
GJ09192017RMFrame05880.jpg---2---1643---24
GJ10052017WSFrame24000.jpg---5---1697---24
GJ11302017AMFrame12480.jpg---3---2055---24
GJ03132018JGFrame16992.jpg---4---1711---24
GJ01232018JHFrame08280.jpg---0---1612---24
GJ12062018LJFrame53340.jpg---6---1828---30
GJ11102017RFFrame04500.jpg---1---1551---30
GJ02092021CLFrame66840.jpg---6---2473---30
GJ09112017KBFrame22740.jpg---3---2831---30
GJ05262020PHFrame14970.jpg---3---2607---30
GJ09122017DTFrame08064.jpg---0---2604---24
GJ10312017FSFrame48648.jpg---5---2301---24
GJ01182018MPFrame00048.jpg---0---2325---24
GJ10312017FSFrame32760.jpg---5---2301---24
GJ04142020FCFrame04595.jpg---1---2589---30
GJ09112017KBFrame03150.jpg---1---2831---30
GJ03092021PFFrame66240.jpg---5---2943---30
GJ09112017KBFrame14130.jpg---2---2831---30
GJ09112017KBFrame73500.jpg---5---2831---30
GJ05202019HWFrame55860.jpg---4---3102---30
GJ01182018MPFrame13728.jpg---3---2325---24
GJ01142020JEFrame81240.jpg---6---2863---30
GJ10052017WSFrame01536.jpg---2---1697---24
GJ05202019HWFrame08250.jpg---0---3102---30
GJ05262020PHFrame61020.jpg---5---2607---30
GJ05202019HWFrame87690.jpg---6---3102---30
GJ11102017RFFrame17790.jpg---0---1551---30
GJ05202019HWFrame72240.jpg---5---3102---30
GJ08082017GLFrame32208.jpg---0---3414---24
GJ09122017DTFrame49776.jpg---5---2604---24
GJ01232018JHFrame14232.jpg---3---1612---24
GJ05202019HWFrame73620.jpg---5---3102---30
GJ03092021PFFrame74670.jpg---0---2943---30
GJ03092021PFFrame88050.jpg---6---2943---30
GJ03092021PFFrame23250.jpg---3---2943---30
GJ01142020JEFrame22470.jpg---3---2863---30
GJ09262017PSFrame41232.jpg---5---2409---24
GJ03132018JGFrame14232.jpg---0---1711---24
GJ03272021NHFrame10560.jpg---2---4251---30
GJ11302017AMFrame19032.jpg---4---2055---24
GJ05202019HWFrame06720.jpg---0---3102---30
GJ10312017FSFrame28848.jpg---4---2301---24
GJ09212017JLFrame02328.jpg---2---1530---24
GJ01142020JEFrame50730.jpg---4---2863---30
GJ10312017FSFrame31992.jpg---0---2301---24
GJ01282020JMFrame02550.jpg---1---3239---30
GJ11302017AMFrame45624.jpg---5---2055---24
GJ02092021CLFrame67950.jpg---6---2473---30
GJ01142020JEFrame00120.jpg---1---2863---30
GJ09112017DRFrame15810.jpg---3---2033---30
GJ09112017DRFrame25350.jpg---4---2033---30
GJ05202019HWFrame38550.jpg---4---3102---30
GJ01232018JHFrame04920.jpg---2---1612---24
GJ09262017PSFrame49104.jpg---0---2409---24
GJ09112017KBFrame13770.jpg---2---2831---30
GJ02012018TLFrame25536.jpg---5---1952---24
GJ12212017MDFrame11016.jpg---3---2118---24
GJ03272021NHFrame25620.jpg---3---4251---30
GJ11302017AMFrame18576.jpg---0---2055---24
GJ03132018JGFrame02712.jpg---0---1711---24
GJ03132018JGFrame35976.jpg---6---1711---24
GJ01182018MPFrame21168.jpg---4---2325---24
GJ01142020JEFrame79320.jpg---6---2863---30
GJ01142020JEFrame08700.jpg---2---2863---30
GJ02092021CLFrame71370.jpg---6---2473---30
GJ01142020JEFrame50640.jpg---4---2863---30
GJ05292018RWFrame17280.jpg---0---1504---24
GJ03092021PFFrame84660.jpg---6---2943---30
GJ01282020JMFrame56100.jpg---0---3239---30
GJ01282020JMFrame27480.jpg---3---3239---30
GJ02012018TLFrame38328.jpg---5---1952---24
GJ03092021PFFrame23130.jpg---3---2943---30
GJ01282020JMFrame01260.jpg---1---3239---30
GJ04242018RSFrame01008.jpg---0---2494---24
GJ06122017AMFrame61650.jpg---6---2220---30
GJ03272021NHFrame27540.jpg---3---4251---30
GJ02012018TLFrame05088.jpg---0---1952---24
GJ04142020FCFrame65880.jpg---5---2589---30
GJ12062018LJFrame45510.jpg---0---1828---30
GJ01232018JHFrame21696.jpg---4---1612---24
GJ03132018JGFrame21432.jpg---4---1711---24
GJ01282020JMFrame92910.jpg---6---3239---30
GJ02092021CLFrame14100.jpg---2---2473---30
GJ07262018GBFrame15450.jpg---3---1775---30
GJ02092021CLFrame22950.jpg---3---2473---30
GJ10312017FSFrame46008.jpg---5---2301---24
GJ09122017DTFrame57648.jpg---6---2604---24
GJ09122017DTFrame53856.jpg---5---2604---24
GJ03092021PFFrame00630.jpg---1---2943---30
GJ11102017RFFrame13885.jpg---3---1551---30
GJ09112017KBFrame09420.jpg---2---2831---30
GJ01182018MPFrame04776.jpg---2---2325---24
GJ09122017DTFrame57360.jpg---6---2604---24
GJ01142020JEFrame06510.jpg---2---2863---30
GJ04142020FCFrame37620.jpg---4---2589---30
GJ01142020JEFrame83010.jpg---6---2863---30
GJ02202021YKFrame12390.jpg---0---1458---30
GJ05262020PHFrame26940.jpg---4---2607---30
GJ05262020PHFrame41130.jpg---4---2607---30
GJ12212017MDFrame12552.jpg---3---2118---24
GJ05202019HWFrame32640.jpg---3---3102---30
GJ04242018RSFrame16800.jpg---0---2494---24
GJ03132018JGFrame35496.jpg---6---1711---24
GJ08082017GLFrame78408.jpg---6---3414---24
GJ09112017KBFrame58770.jpg---5---2831---30
GJ02012018TLFrame21888.jpg---4---1952---24
GJ07262018GBFrame51180.jpg---6---1775---30
GJ09112017KBFrame06030.jpg---2---2831---30
GJ11102017RFFrame13110.jpg---3---1551---30
GJ02012018TLFrame37632.jpg---5---1952---24
GJ04142020FCFrame25560.jpg---3---2589---30
GJ09262017PSFrame00536.jpg---1---2409---24
GJ05202019HWFrame57750.jpg---4---3102---30
GJ04242018RSFrame09456.jpg---3---2494---24
GJ11102017RFFrame13830.jpg---3---1551---30
GJ06122017AMFrame63060.jpg---6---2220---30
GJ01142020JEFrame01470.jpg---1---2863---30
GJ02092021CLFrame46050.jpg---4---2473---30
GJ02092021CLFrame39450.jpg---4---2473---30
GJ05292018RWFrame16728.jpg---0---1504---24
GJ09112017KBFrame09300.jpg---2---2831---30
GJ12212017MDFrame34632.jpg---4---2118---24
GJ01142020JEFrame68070.jpg---5---2863---30
GJ04142020FCFrame03000.jpg---1---2589---30
GJ02092021CLFrame03990.jpg---0---2473---30
GJ11102017RFFrame12840.jpg---0---1551---30
GJ01282020JMFrame68220.jpg---5---3239---30
GJ12062018LJFrame49200.jpg---6---1828---30
GJ09262017PSFrame57552.jpg---6---2409---24
GJ12062018LJFrame50700.jpg---6---1828---30
GJ02012018TLFrame09264.jpg---3---1952---24
GJ10312017FSFrame10176.jpg---2---2301---24
GJ10312017FSFrame36168.jpg---5---2301---24
GJ09112017DRFrame57030.jpg---6---2033---30
GJ03132018JGFrame26424.jpg---5---1711---24
GJ02092021CLFrame01485.jpg---1---2473---30
GJ01282020JMFrame67860.jpg---5---3239---30
GJ09262017PSFrame00416.jpg---1---2409---24
GJ02202021YKFrame07170.jpg---3---1458---30
GJ01142020JEFrame37230.jpg---4---2863---30
GJ01232018JHFrame35592.jpg---6---1612---24
GJ07262018GBFrame01860.jpg---2---1775---30
GJ03272021NHFrame21270.jpg---3---4251---30
GJ05202019HWFrame26730.jpg---3---3102---30
GJ09192017RMFrame22488.jpg---0---1643---24
GJ02092021CLFrame14580.jpg---2---2473---30
GJ10312017FSFrame00240.jpg---0---2301---24
GJ09112017DRFrame31770.jpg---4---2033---30
GJ01282020JMFrame82530.jpg---6---3239---30
GJ01182018MPFrame34464.jpg---5---2325---24
GJ10052017WSFrame39440.jpg---6---1697---24
GJ01182018MPFrame08808.jpg---3---2325---24
GJ05202019HWFrame30300.jpg---3---3102---30
GJ09212017JLFrame12240.jpg---0---1530---24
GJ11102017RFFrame17790.jpg---0---1551---30
GJ12212017MDFrame46584.jpg---5---2118---24
GJ01232018JHFrame20544.jpg---4---1612---24
GJ09212017JLFrame21576.jpg---0---1530---24
GJ12062018LJFrame01680.jpg---2---1828---30
GJ08082017GLFrame77520.jpg---6---3414---24
GJ04142020FCFrame68850.jpg---5---2589---30
GJ05292018RWFrame15336.jpg---3---1504---24
GJ09212017JLFrame35304.jpg---6---1530---24
GJ12062018LJFrame22230.jpg---4---1828---30
GJ11302017AMFrame17880.jpg---3---2055---24
GJ02202021YKFrame20580.jpg---4---1458---30
GJ09122017DTFrame38520.jpg---0---2604---24
GJ03132018JGFrame27648.jpg---5---1711---24
GJ09122017DTFrame09816.jpg---3---2604---24
GJ04142020FCFrame13620.jpg---2---2589---30
GJ09122017DTFrame10008.jpg---3---2604---24
GJ05202019HWFrame12150.jpg---0---3102---30
GJ10312017FSFrame14304.jpg---3---2301---24
GJ10312017FSFrame49464.jpg---6---2301---24
GJ07262018GBFrame39030.jpg---4---1775---30
GJ09112017KBFrame26610.jpg---3---2831---30
GJ01182018MPFrame17040.jpg---3---2325---24
GJ03272021NHFrame00690.jpg---1---4251---30
GJ02202021YKFrame10290.jpg---3---1458---30
GJ01142020JEFrame00140.jpg---1---2863---30
GJ05262020PHFrame02910.jpg---0---2607---30
GJ09212017JLFrame12648.jpg---4---1530---24
GJ10052017WSFrame15696.jpg---0---1697---24
GJ10052017WSFrame13584.jpg---3---1697---24
GJ06122017AMFrame22740.jpg---0---2220---30
GJ05202019HWFrame47580.jpg---4---3102---30
GJ04142020FCFrame26880.jpg---3---2589---30
GJ02092021CLFrame70080.jpg---6---2473---30
GJ01182018MPFrame25728.jpg---4---2325---24
GJ09192017RMFrame33000.jpg---5---1643---24
GJ08082017GLFrame28992.jpg---3---3414---24
GJ02202021YKFrame00570.jpg---0---1458---30
GJ01182018MPFrame18576.jpg---0---2325---24
GJ08082017GLFrame77760.jpg---6---3414---24
GJ09112017DRFrame34170.jpg---4---2033---30
GJ05202019HWFrame40980.jpg---4---3102---30
GJ11302017AMFrame36984.jpg---5---2055---24
GJ03272021NHFrame118200.jpg---0---4251---30
GJ01282020JMFrame09180.jpg---2---3239---30
GJ02092021CLFrame70110.jpg---6---2473---30
GJ09262017PSFrame09312.jpg---2---2409---24
GJ11102017RFFrame15590.jpg---3---1551---30
GJ06122017AMFrame13920.jpg---0---2220---30
GJ01182018MPFrame01440.jpg---0---2325---24
GJ04242018RSFrame12288.jpg---3---2494---24
GJ05202019HWFrame44970.jpg---4---3102---30
GJ09192017RMFrame06288.jpg---2---1643---24
GJ09262017PSFrame57384.jpg---6---2409---24
GJ10312017FSFrame30840.jpg---4---2301---24
GJ03132018JGFrame31344.jpg---5---1711---24
GJ07262018GBFrame49020.jpg---0---1775---30
GJ01232018JHFrame35904.jpg---6---1612---24
GJ09112017KBFrame75300.jpg---0---2831---30
GJ01232018JHFrame06552.jpg---2---1612---24
GJ04242018RSFrame33696.jpg---4---2494---24
GJ01142020JEFrame62010.jpg---0---2863---30
GJ04142020FCFrame16980.jpg---2---2589---30
GJ06122017AMFrame08790.jpg---2---2220---30
GJ06122017AMFrame14280.jpg---3---2220---30
GJ05202019HWFrame37020.jpg---0---3102---30
GJ12062018LJFrame42750.jpg---5---1828---30
GJ05262020PHFrame01980.jpg---0---2607---30
GJ03132018JGFrame05232.jpg---2---1711---24
GJ09112017DRFrame54000.jpg---0---2033---30
GJ07262018GBFrame38550.jpg---4---1775---30
GJ01142020JEFrame01820.jpg---1---2863---30
GJ09112017DRFrame06120.jpg---2---2033---30
GJ12062018LJFrame23130.jpg---4---1828---30
GJ10052017WSFrame18240.jpg---4---1697---24
GJ01182018MPFrame22704.jpg---4---2325---24
GJ12062018LJFrame30690.jpg---4---1828---30
GJ07262018GBFrame52380.jpg---6---1775---30
GJ09192017RMFrame36984.jpg---6---1643---24
GJ09122017DTFrame15672.jpg---3---2604---24
GJ08082017GLFrame28368.jpg---3---3414---24
GJ05202019HWFrame76080.jpg---5---3102---30
GJ05202019HWFrame19290.jpg---2---3102---30
GJ01142020JEFrame80220.jpg---6---2863---30
GJ05202019HWFrame23040.jpg---2---3102---30
GJ05262020PHFrame70710.jpg---6---2607---30
GJ09122017DTFrame56256.jpg---0---2604---24
GJ01142020JEFrame45120.jpg---4---2863---30
GJ05202019HWFrame72150.jpg---5---3102---30
GJ02092021CLFrame15180.jpg---2---2473---30
GJ04142020FCFrame17520.jpg---2---2589---30
GJ10312017FSFrame44160.jpg---5---2301---24
GJ11102017RFFrame01950.jpg---1---1551---30
GJ09112017DRFrame56430.jpg---6---2033---30
GJ08082017GLFrame56352.jpg---5---3414---24
GJ01232018JHFrame00840.jpg---0---1612---24
GJ09192017RMFrame19008.jpg---4---1643---24
GJ01282020JMFrame05820.jpg---0---3239---30
GJ01282020JMFrame00960.jpg---0---3239---30
GJ04242018RSFrame10272.jpg---3---2494---24
GJ03132018JGFrame04368.jpg---2---1711---24
GJ06122017AMFrame64590.jpg---6---2220---30
GJ11102017RFFrame01350.jpg---1---1551---30
GJ01282020JMFrame30810.jpg---4---3239---30
GJ09122017DTFrame20856.jpg---0---2604---24
GJ02092021CLFrame25110.jpg---3---2473---30
GJ01142020JEFrame83400.jpg---6---2863---30
GJ12212017MDFrame00408.jpg---2---2118---24
GJ09262017PSFrame35616.jpg---5---2409---24
GJ08082017GLFrame78168.jpg---6---3414---24
GJ01182018MPFrame16728.jpg---3---2325---24
GJ09112017KBFrame02520.jpg---1---2831---30
GJ01182018MPFrame02112.jpg---2---2325---24
GJ03132018JGFrame16320.jpg---4---1711---24
GJ09122017DTFrame02472.jpg---2---2604---24
GJ09122017DTFrame56232.jpg---0---2604---24
GJ01282020JMFrame63210.jpg---5---3239---30
GJ01182018MPFrame04392.jpg---2---2325---24
GJ03272021NHFrame00150.jpg---0---4251---30
GJ02012018TLFrame18168.jpg---4---1952---24
GJ12212017MDFrame46776.jpg---0---2118---24
GJ09192017RMFrame22296.jpg---0---1643---24
GJ12212017MDFrame08928.jpg---3---2118---24
GJ05202019HWFrame28650.jpg---3---3102---30
GJ10312017FSFrame06120.jpg---2---2301---24
GJ04242018RSFrame48720.jpg---5---2494---24
GJ03132018JGFrame22656.jpg---4---1711---24
GJ11102017RFFrame16170.jpg---0---1551---30
GJ10312017FSFrame53808.jpg---6---2301---24
GJ11302017AMFrame48592.jpg---6---2055---24
GJ05262020PHFrame14160.jpg---3---2607---30
GJ04142020FCFrame61020.jpg---5---2589---30
GJ03092021PFFrame05400.jpg---2---2943---30
GJ09122017DTFrame43464.jpg---5---2604---24
GJ01182018MPFrame27024.jpg---4---2325---24
GJ09112017KBFrame08130.jpg---2---2831---30
GJ09212017JLFrame33144.jpg---6---1530---24
GJ07262018GBFrame50280.jpg---6---1775---30
GJ09192017RMFrame11184.jpg---3---1643---24
GJ01232018JHFrame04824.jpg---2---1612---24
GJ05202019HWFrame88770.jpg---6---3102---30
GJ11302017AMFrame14544.jpg---3---2055---24
GJ09192017RMFrame09504.jpg---3---1643---24
GJ05292018RWFrame09552.jpg---2---1504---24
GJ03272021NHFrame122940.jpg---6---4251---30
GJ08082017GLFrame52104.jpg---4---3414---24
GJ12212017MDFrame13656.jpg---0---2118---24
GJ09112017DRFrame54810.jpg---6---2033---30
GJ09262017PSFrame00224.jpg---1---2409---24
GJ09192017RMFrame37944.jpg---6---1643---24
GJ12212017MDFrame14040.jpg---0---2118---24
GJ09122017DTFrame35904.jpg---4---2604---24
GJ10052017WSFrame14808.jpg---3---1697---24
GJ01232018JHFrame00312.jpg---0---1612---24
GJ05292018RWFrame01872.jpg---1---1504---24
GJ08082017GLFrame23376.jpg---3---3414---24
GJ07262018GBFrame48780.jpg---0---1775---30
GJ12212017MDFrame09576.jpg---3---2118---24
GJ05202019HWFrame26790.jpg---3---3102---30
GJ05202019HWFrame44370.jpg---4---3102---30
GJ12062018LJFrame09690.jpg---0---1828---30
GJ10312017FSFrame35544.jpg---5---2301---24
GJ03132018JGFrame00480.jpg---0---1711---24
GJ09112017KBFrame13380.jpg---2---2831---30
GJ09192017RMFrame16536.jpg---4---1643---24
GJ01232018JHFrame07128.jpg---2---1612---24
GJ04142020FCFrame08610.jpg---0---2589---30
GJ10312017FSFrame28488.jpg---4---2301---24
GJ05202019HWFrame35070.jpg---3---3102---30
GJ09262017PSFrame32520.jpg---4---2409---24
GJ05262020PHFrame07260.jpg---2---2607---30
GJ09112017KBFrame09840.jpg---2---2831---30
GJ07262018GBFrame49860.jpg---6---1775---30
GJ07262018GBFrame39600.jpg---5---1775---30
GJ09262017PSFrame17064.jpg---3---2409---24
GJ02202021YKFrame04680.jpg---2---1458---30
GJ05202019HWFrame59700.jpg---4---3102---30
GJ02202021YKFrame15900.jpg---4---1458---30
GJ05202019HWFrame70680.jpg---5---3102---30
GJ09112017DRFrame09900.jpg---2---2033---30
GJ05292018RWFrame09840.jpg---2---1504---24
GJ12212017MDFrame02136.jpg---2---2118---24
GJ01182018MPFrame07848.jpg---2---2325---24
GJ05202019HWFrame37380.jpg---0---3102---30
GJ05292018RWFrame10800.jpg---3---1504---24
GJ11102017RFFrame43110.jpg---0---1551---30
GJ09192017RMFrame07680.jpg---3---1643---24
GJ05262020PHFrame01710.jpg---0---2607---30
GJ03092021PFFrame18780.jpg---3---2943---30
GJ09122017DTFrame21024.jpg---0---2604---24
GJ08082017GLFrame06600.jpg---0---3414---24
GJ05262020PHFrame16170.jpg---3---2607---30
GJ05262020PHFrame00070.jpg---1---2607---30
GJ12062018LJFrame09720.jpg---0---1828---30
GJ04142020FCFrame02070.jpg---1---2589---30
GJ09192017RMFrame13536.jpg---0---1643---24
GJ05262020PHFrame77460.jpg---6---2607---30
GJ03092021PFFrame61560.jpg---5---2943---30
GJ01282020JMFrame23070.jpg---3---3239---30
GJ11302017AMFrame34632.jpg---5---2055---24
GJ02202021YKFrame11550.jpg---0---1458---30
GJ04242018RSFrame11064.jpg---3---2494---24
GJ10052017WSFrame20040.jpg---4---1697---24
GJ01282020JMFrame87180.jpg---6---3239---30
GJ05262020PHFrame67830.jpg---6---2607---30
GJ01232018JHFrame13632.jpg---3---1612---24
GJ11102017RFFrame14205.jpg---3---1551---30
GJ01282020JMFrame04980.jpg---1---3239---30
GJ01282020JMFrame08820.jpg---2---3239---30
GJ06122017AMFrame37170.jpg---4---2220---30
GJ10312017FSFrame52656.jpg---6---2301---24
GJ02092021CLFrame03150.jpg---0---2473---30
GJ05202019HWFrame42030.jpg---4---3102---30
GJ06122017AMFrame57600.jpg---5---2220---30
GJ08082017GLFrame59400.jpg---5---3414---24
GJ01232018JHFrame37032.jpg---6---1612---24
GJ10052017WSFrame20472.jpg---4---1697---24
GJ06122017AMFrame55500.jpg---5---2220---30
GJ06122017AMFrame08670.jpg---2---2220---30
GJ10052017WSFrame04224.jpg---2---1697---24
GJ02092021CLFrame00150.jpg---0---2473---30
GJ02092021CLFrame60270.jpg---5---2473---30
GJ01282020JMFrame76200.jpg---0---3239---30
GJ09262017PSFrame23424.jpg---0---2409---24
GJ10052017WSFrame20232.jpg---4---1697---24
GJ12062018LJFrame34170.jpg---5---1828---30
GJ09192017RMFrame13728.jpg---0---1643---24
GJ12062018LJFrame46500.jpg---6---1828---30
GJ12062018LJFrame38880.jpg---5---1828---30
GJ02012018TLFrame28248.jpg---5---1952---24
GJ05202019HWFrame40800.jpg---4---3102---30
GJ01232018JHFrame34776.jpg---6---1612---24
GJ01282020JMFrame61410.jpg---5---3239---30
GJ02092021CLFrame59280.jpg---5---2473---30
GJ07262018GBFrame12060.jpg---3---1775---30
GJ09122017DTFrame00648.jpg---2---2604---24
GJ05262020PHFrame44280.jpg---5---2607---30
GJ10052017WSFrame07320.jpg---2---1697---24
GJ01232018JHFrame14568.jpg---0---1612---24
GJ09262017PSFrame21960.jpg---0---2409---24
GJ09112017KBFrame05550.jpg---0---2831---30
GJ12212017MDFrame08352.jpg---3---2118---24
GJ05262020PHFrame00870.jpg---1---2607---30
GJ10052017WSFrame34800.jpg---5---1697---24
GJ12212017MDFrame04968.jpg---2---2118---24
GJ01182018MPFrame04560.jpg---2---2325---24
GJ03272021NHFrame04410.jpg---0---4251---30
GJ10052017WSFrame37932.jpg---6---1697---24
GJ11102017RFFrame08190.jpg---2---1551---30
GJ12212017MDFrame40824.jpg---5---2118---24
GJ12212017MDFrame47088.jpg---0---2118---24
GJ09262017PSFrame51960.jpg---6---2409---24
GJ03092021PFFrame84630.jpg---6---2943---30
GJ05292018RWFrame10944.jpg---3---1504---24
GJ01232018JHFrame25992.jpg---5---1612---24
GJ03092021PFFrame17520.jpg---3---2943---30
GJ03132018JGFrame17520.jpg---4---1711---24
GJ01142020JEFrame18210.jpg---0---2863---30
GJ01142020JEFrame78210.jpg---0---2863---30
GJ01142020JEFrame03600.jpg---0---2863---30
GJ01142020JEFrame31650.jpg---4---2863---30
GJ03272021NHFrame06300.jpg---2---4251---30
GJ08082017GLFrame79320.jpg---6---3414---24
GJ02202021YKFrame07860.jpg---3---1458---30
GJ11102017RFFrame37770.jpg---5---1551---30
GJ07262018GBFrame10290.jpg---2---1775---30
GJ01182018MPFrame50136.jpg---6---2325---24
GJ08082017GLFrame03120.jpg---1---3414---24
GJ10052017WSFrame37752.jpg---0---1697---24
GJ03272021NHFrame09480.jpg---2---4251---30
GJ05202019HWFrame15570.jpg---2---3102---30
GJ04242018RSFrame12552.jpg---3---2494---24
GJ01282020JMFrame00480.jpg---0---3239---30
GJ04242018RSFrame42816.jpg---5---2494---24
GJ10312017FSFrame14904.jpg---3---2301---24
GJ05202019HWFrame70410.jpg---5---3102---30
GJ01142020JEFrame29280.jpg---0---2863---30
GJ09122017DTFrame60816.jpg---6---2604---24
GJ02092021CLFrame20490.jpg---3---2473---30
GJ11302017AMFrame45288.jpg---5---2055---24
GJ05202019HWFrame84330.jpg---0---3102---30
GJ09192017RMFrame00432.jpg---2---1643---24
GJ07262018GBFrame03210.jpg---2---1775---30
GJ07262018GBFrame51390.jpg---6---1775---30
GJ04142020FCFrame74730.jpg---6---2589---30
GJ09122017DTFrame57240.jpg---6---2604---24
GJ11102017RFFrame03360.jpg---1---1551---30
GJ09262017PSFrame00528.jpg---1---2409---24
GJ02092021CLFrame04020.jpg---0---2473---30
GJ09192017RMFrame28440.jpg---5---1643---24
GJ05292018RWFrame09648.jpg---2---1504---24
GJ12212017MDFrame11160.jpg---3---2118---24
GJ09112017DRFrame54090.jpg---0---2033---30
GJ01282020JMFrame41130.jpg---4---3239---30
GJ09112017DRFrame29340.jpg---4---2033---30
GJ02092021CLFrame64560.jpg---5---2473---30
GJ11102017RFFrame00360.jpg---0---1551---30
GJ09192017RMFrame13536.jpg---0---1643---24
GJ02012018TLFrame17880.jpg---4---1952---24
GJ11302017AMFrame31296.jpg---4---2055---24
GJ05292018RWFrame03144.jpg---1---1504---24
GJ09112017KBFrame73710.jpg---5---2831---30
GJ06122017AMFrame39780.jpg---0---2220---30
GJ09112017DRFrame13680.jpg---3---2033---30
GJ03272021NHFrame10800.jpg---2---4251---30
GJ05292018RWFrame05784.jpg---0---1504---24
GJ09122017DTFrame09480.jpg---3---2604---24
GJ09262017PSFrame28440.jpg---4---2409---24
GJ02012018TLFrame28560.jpg---5---1952---24
GJ12212017MDFrame00600.jpg---2---2118---24
GJ01282020JMFrame04890.jpg---1---3239---30
GJ07262018GBFrame14790.jpg---3---1775---30
GJ04142020FCFrame21030.jpg---2---2589---30
GJ01232018JHFrame02232.jpg---1---1612---24
GJ08082017GLFrame27480.jpg---3---3414---24
GJ09262017PSFrame07920.jpg---2---2409---24
GJ11102017RFFrame42630.jpg---0---1551---30
GJ02092021CLFrame59760.jpg---5---2473---30
GJ02092021CLFrame15750.jpg---0---2473---30
GJ07262018GBFrame22770.jpg---4---1775---30
GJ12062018LJFrame02040.jpg---2---1828---30
GJ04142020FCFrame45390.jpg---4---2589---30
GJ08082017GLFrame32232.jpg---0---3414---24
GJ09192017RMFrame07488.jpg---0---1643---24
GJ10052017WSFrame23280.jpg---0---1697---24
GJ06122017AMFrame42120.jpg---5---2220---30
GJ03092021PFFrame34800.jpg---4---2943---30
GJ02202021YKFrame22860.jpg---4---1458---30
GJ10312017FSFrame10920.jpg---0---2301---24
GJ09112017DRFrame53580.jpg---0---2033---30
GJ07262018GBFrame17400.jpg---3---1775---30
GJ03092021PFFrame01200.jpg---1---2943---30
GJ01282020JMFrame22860.jpg---3---3239---30
GJ07262018GBFrame39480.jpg---5---1775---30
GJ12212017MDFrame35640.jpg---4---2118---24
GJ09262017PSFrame10560.jpg---2---2409---24
GJ06122017AMFrame62460.jpg---6---2220---30
GJ04142020FCFrame62310.jpg---5---2589---30
GJ02012018TLFrame00840.jpg---0---1952---24
GJ05262020PHFrame41520.jpg---4---2607---30
GJ12062018LJFrame17940.jpg---0---1828---30
GJ09112017KBFrame58470.jpg---5---2831---30
GJ05292018RWFrame10680.jpg---3---1504---24
GJ03272021NHFrame25440.jpg---3---4251---30
GJ09262017PSFrame00676.jpg---1---2409---24
GJ10052017WSFrame39768.jpg---6---1697---24
GJ05292018RWFrame02544.jpg---1---1504---24
GJ09262017PSFrame14544.jpg---3---2409---24
GJ02012018TLFrame10440.jpg---3---1952---24
GJ06122017AMFrame31980.jpg---4---2220---30
GJ12212017MDFrame15816.jpg---4---2118---24
GJ01232018JHFrame17352.jpg---4---1612---24
GJ02092021CLFrame46350.jpg---4---2473---30
GJ02202021YKFrame05940.jpg---2---1458---30
GJ01182018MPFrame53304.jpg---6---2325---24
GJ08082017GLFrame32400.jpg---0---3414---24
GJ03272021NHFrame21930.jpg---3---4251---30
GJ03092021PFFrame67950.jpg---5---2943---30
GJ05202019HWFrame88650.jpg---6---3102---30
GJ01142020JEFrame01110.jpg---1---2863---30
GJ12062018LJFrame18510.jpg---4---1828---30
GJ01232018JHFrame14472.jpg---0---1612---24
GJ03092021PFFrame31620.jpg---4---2943---30
GJ09112017DRFrame12180.jpg---3---2033---30
GJ06122017AMFrame64140.jpg---6---2220---30
GJ01232018JHFrame36624.jpg---6---1612---24
GJ09192017RMFrame24984.jpg---5---1643---24
GJ12062018LJFrame37500.jpg---5---1828---30
GJ01182018MPFrame49656.jpg---6---2325---24
GJ02092021CLFrame16920.jpg---3---2473---30
GJ03272021NHFrame21600.jpg---3---4251---30
GJ05202019HWFrame08220.jpg---0---3102---30
GJ02012018TLFrame18480.jpg---4---1952---24
GJ09212017JLFrame13104.jpg---4---1530---24
GJ10052017WSFrame38956.jpg---6---1697---24
GJ12062018LJFrame02340.jpg---2---1828---30
GJ01182018MPFrame02736.jpg---2---2325---24
GJ12212017MDFrame26928.jpg---4---2118---24
GJ11302017AMFrame29400.jpg---4---2055---24
GJ02012018TLFrame23184.jpg---4---1952---24
GJ03092021PFFrame37890.jpg---4---2943---30
GJ08082017GLFrame26520.jpg---3---3414---24
GJ05292018RWFrame05544.jpg---0---1504---24
GJ01232018JHFrame12144.jpg---3---1612---24
GJ09112017KBFrame10410.jpg---2---2831---30
GJ04142020FCFrame34050.jpg---3---2589---30
GJ11102017RFFrame20580.jpg---4---1551---30
GJ05292018RWFrame08616.jpg---2---1504---24
GJ01232018JHFrame20808.jpg---4---1612---24
GJ07262018GBFrame48420.jpg---0---1775---30
GJ09112017DRFrame45930.jpg---5---2033---30
GJ03132018JGFrame36048.jpg---6---1711---24
GJ06122017AMFrame13050.jpg---0---2220---30
GJ07262018GBFrame48960.jpg---0---1775---30
GJ02092021CLFrame08100.jpg---2---2473---30
GJ10312017FSFrame14496.jpg---3---2301---24
GJ02202021YKFrame10260.jpg---3---1458---30
GJ01282020JMFrame64890.jpg---5---3239---30
GJ09112017KBFrame04530.jpg---1---2831---30
GJ05292018RWFrame05472.jpg---0---1504---24
GJ12212017MDFrame19128.jpg---4---2118---24
GJ01282020JMFrame01680.jpg---1---3239---30
GJ03272021NHFrame99420.jpg---5---4251---30
GJ12062018LJFrame28980.jpg---4---1828---30
GJ03092021PFFrame04710.jpg---0---2943---30
GJ08082017GLFrame46800.jpg---4---3414---24
GJ09122017DTFrame21024.jpg---0---2604---24
GJ01142020JEFrame66060.jpg---5---2863---30
GJ10052017WSFrame18648.jpg---4---1697---24
GJ12212017MDFrame20088.jpg---4---2118---24
GJ12212017MDFrame46992.jpg---0---2118---24
GJ09112017KBFrame30990.jpg---0---2831---30
GJ05202019HWFrame66480.jpg---5---3102---30
GJ01182018MPFrame39480.jpg---5---2325---24
GJ05292018RWFrame02568.jpg---1---1504---24
GJ05202019HWFrame73380.jpg---5---3102---30
GJ09112017DRFrame02700.jpg---2---2033---30
GJ08082017GLFrame00840.jpg---1---3414---24
GJ05292018RWFrame17880.jpg---4---1504---24
GJ05292018RWFrame10992.jpg---3---1504---24
GJ12062018LJFrame03150.jpg---2---1828---30
GJ04142020FCFrame04705.jpg---1---2589---30
GJ03092021PFFrame83460.jpg---6---2943---30
GJ01232018JHFrame03888.jpg---0---1612---24
GJ01182018MPFrame54072.jpg---6---2325---24
GJ04142020FCFrame71100.jpg---6---2589---30
GJ05262020PHFrame00250.jpg---1---2607---30
GJ05262020PHFrame49050.jpg---5---2607---30
GJ07262018GBFrame00270.jpg---2---1775---30
GJ05202019HWFrame15390.jpg---2---3102---30
GJ06122017AMFrame61590.jpg---6---2220---30
GJ01142020JEFrame14850.jpg---2---2863---30
GJ01182018MPFrame03336.jpg---2---2325---24
GJ10312017FSFrame23016.jpg---4---2301---24
GJ04142020FCFrame29100.jpg---3---2589---30
GJ05202019HWFrame47730.jpg---4---3102---30
GJ07262018GBFrame14370.jpg---3---1775---30
GJ01232018JHFrame36264.jpg---6---1612---24
GJ05202019HWFrame73350.jpg---5---3102---30
GJ09192017RMFrame05640.jpg---2---1643---24
GJ05262020PHFrame71790.jpg---6---2607---30
GJ03272021NHFrame00890.jpg---1---4251---30
GJ09212017JLFrame01536.jpg---2---1530---24
GJ11102017RFFrame19290.jpg---0---1551---30
GJ07262018GBFrame15480.jpg---3---1775---30
GJ01282020JMFrame23460.jpg---3---3239---30
GJ09112017KBFrame53790.jpg---5---2831---30
GJ09262017PSFrame06864.jpg---2---2409---24
GJ05202019HWFrame48150.jpg---4---3102---30
GJ12062018LJFrame47880.jpg---6---1828---30
GJ05262020PHFrame16200.jpg---3---2607---30
GJ03272021NHFrame120300.jpg---6---4251---30
GJ01182018MPFrame07344.jpg---2---2325---24
GJ09112017KBFrame78600.jpg---6---2831---30
GJ12062018LJFrame08430.jpg---2---1828---30
GJ09192017RMFrame09768.jpg---3---1643---24
GJ05202019HWFrame61140.jpg---4---3102---30
GJ05262020PHFrame21510.jpg---4---2607---30
GJ11302017AMFrame46152.jpg---0---2055---24
GJ05202019HWFrame54060.jpg---4---3102---30
GJ09112017DRFrame35670.jpg---4---2033---30
GJ08082017GLFrame70536.jpg---5---3414---24
GJ05202019HWFrame05910.jpg---0---3102---30
GJ01282020JMFrame65190.jpg---5---3239---30
GJ02092021CLFrame71190.jpg---6---2473---30
GJ05202019HWFrame06990.jpg---0---3102---30
GJ10052017WSFrame02592.jpg---2---1697---24
GJ05262020PHFrame01185.jpg---1---2607---30
GJ02092021CLFrame19590.jpg---3---2473---30
GJ01282020JMFrame20850.jpg---3---3239---30
GJ09122017DTFrame52080.jpg---5---2604---24
GJ11102017RFFrame43810.jpg---6---1551---30
GJ03272021NHFrame120090.jpg---6---4251---30
GJ09262017PSFrame05232.jpg---2---2409---24
GJ03092021PFFrame64830.jpg---5---2943---30
GJ02202021YKFrame09150.jpg---3---1458---30
GJ09112017DRFrame39930.jpg---4---2033---30
GJ03272021NHFrame97170.jpg---5---4251---30
GJ01182018MPFrame54024.jpg---6---2325---24
GJ02202021YKFrame10800.jpg---3---1458---30
GJ01182018MPFrame27288.jpg---4---2325---24
GJ09192017RMFrame05400.jpg---2---1643---24
GJ11302017AMFrame30240.jpg---4---2055---24
GJ12212017MDFrame49248.jpg---6---2118---24
GJ05262020PHFrame53490.jpg---5---2607---30
GJ05202019HWFrame02550.jpg---1---3102---30
GJ01182018MPFrame13824.jpg---3---2325---24
GJ09212017JLFrame05400.jpg---2---1530---24
GJ02092021CLFrame60420.jpg---5---2473---30
GJ03092021PFFrame62700.jpg---5---2943---30
GJ11302017AMFrame37728.jpg---5---2055---24
GJ01282020JMFrame57330.jpg---5---3239---30
GJ05262020PHFrame50970.jpg---5---2607---30
GJ04142020FCFrame13260.jpg---2---2589---30
GJ09122017DTFrame34824.jpg---4---2604---24
GJ09262017PSFrame44184.jpg---5---2409---24
GJ03132018JGFrame35448.jpg---6---1711---24
GJ03092021PFFrame26070.jpg---3---2943---30
GJ09262017PSFrame14064.jpg---3---2409---24
GJ01282020JMFrame66570.jpg---5---3239---30
GJ07262018GBFrame28680.jpg---4---1775---30
GJ01182018MPFrame18336.jpg---0---2325---24
GJ09212017JLFrame33600.jpg---6---1530---24
GJ11102017RFFrame01500.jpg---1---1551---30
GJ06122017AMFrame39360.jpg---0---2220---30
GJ06122017AMFrame02490.jpg---2---2220---30
GJ02092021CLFrame02280.jpg---1---2473---30
GJ07262018GBFrame41340.jpg---5---1775---30
GJ11102017RFFrame36360.jpg---5---1551---30
GJ10052017WSFrame05040.jpg---2---1697---24
GJ03092021PFFrame01675.jpg---1---2943---30
GJ11102017RFFrame43020.jpg---0---1551---30
GJ12062018LJFrame45360.jpg---0---1828---30
GJ06122017AMFrame63660.jpg---6---2220---30
GJ03092021PFFrame81120.jpg---6---2943---30
GJ08082017GLFrame26208.jpg---3---3414---24
GJ01232018JHFrame09336.jpg---3---1612---24
GJ01232018JHFrame31248.jpg---5---1612---24
GJ02012018TLFrame04008.jpg---0---1952---24
GJ01182018MPFrame38688.jpg---5---2325---24
GJ09192017RMFrame16176.jpg---4---1643---24
GJ01282020JMFrame85650.jpg---6---3239---30
GJ11302017AMFrame40056.jpg---5---2055---24
GJ03092021PFFrame28260.jpg---3---2943---30
GJ11102017RFFrame46080.jpg---6---1551---30
GJ01142020JEFrame84570.jpg---6---2863---30
GJ10052017WSFrame33984.jpg---5---1697---24
GJ06122017AMFrame20550.jpg---3---2220---30
GJ05202019HWFrame73470.jpg---5---3102---30
GJ01232018JHFrame10176.jpg---3---1612---24
GJ10312017FSFrame28032.jpg---4---2301---24
GJ11302017AMFrame12384.jpg---3---2055---24
GJ01232018JHFrame19032.jpg---4---1612---24
GJ04142020FCFrame66090.jpg---5---2589---30
GJ09112017DRFrame24630.jpg---4---2033---30
GJ03092021PFFrame32070.jpg---4---2943---30
GJ01182018MPFrame04512.jpg---2---2325---24
GJ07262018GBFrame03360.jpg---2---1775---30
GJ05202019HWFrame69000.jpg---5---3102---30
GJ01182018MPFrame47928.jpg---5---2325---24
GJ09112017DRFrame35070.jpg---4---2033---30
GJ05202019HWFrame36930.jpg---0---3102---30
GJ05202019HWFrame24270.jpg---2---3102---30
GJ08082017GLFrame29256.jpg---3---3414---24
GJ04242018RSFrame11472.jpg---3---2494---24
GJ03272021NHFrame00655.jpg---1---4251---30
GJ08082017GLFrame43608.jpg---4---3414---24
GJ01142020JEFrame35610.jpg---4---2863---30
GJ03272021NHFrame52470.jpg---4---4251---30
GJ05202019HWFrame62700.jpg---4---3102---30
GJ01282020JMFrame03150.jpg---1---3239---30
GJ09112017KBFrame15600.jpg---0---2831---30
GJ12212017MDFrame27144.jpg---4---2118---24
GJ04242018RSFrame16656.jpg---0---2494---24
GJ03272021NHFrame74580.jpg---4---4251---30
GJ11302017AMFrame46056.jpg---0---2055---24
GJ05262020PHFrame47940.jpg---5---2607---30
GJ05202019HWFrame82350.jpg---5---3102---30
GJ10312017FSFrame34776.jpg---5---2301---24
GJ09112017KBFrame83100.jpg---6---2831---30
GJ05262020PHFrame00495.jpg---1---2607---30
GJ01282020JMFrame64080.jpg---5---3239---30
GJ04142020FCFrame08310.jpg---0---2589---30
GJ05292018RWFrame02448.jpg---1---1504---24
GJ03132018JGFrame19008.jpg---4---1711---24
GJ05202019HWFrame78240.jpg---5---3102---30
GJ05202019HWFrame25080.jpg---0---3102---30
GJ02012018TLFrame37056.jpg---5---1952---24
GJ05202019HWFrame73320.jpg---5---3102---30
GJ11102017RFFrame17400.jpg---0---1551---30
GJ06122017AMFrame61200.jpg---0---2220---30
GJ09192017RMFrame19560.jpg---4---1643---24
GJ01182018MPFrame11328.jpg---3---2325---24
GJ06122017AMFrame13560.jpg---0---2220---30
GJ02202021YKFrame06840.jpg---3---1458---30
GJ09212017JLFrame10080.jpg---3---1530---24
GJ01232018JHFrame31224.jpg---5---1612---24
GJ09212017JLFrame20280.jpg---4---1530---24
GJ06122017AMFrame29550.jpg---4---2220---30
GJ11102017RFFrame45375.jpg---6---1551---30
GJ09122017DTFrame59112.jpg---6---2604---24
GJ10312017FSFrame14520.jpg---3---2301---24
GJ04142020FCFrame71400.jpg---6---2589---30
GJ09192017RMFrame16080.jpg---4---1643---24
GJ09262017PSFrame01812.jpg---1---2409---24
GJ05202019HWFrame64050.jpg---4---3102---30
GJ09192017RMFrame04608.jpg---2---1643---24
GJ01142020JEFrame79740.jpg---6---2863---30
GJ03092021PFFrame22710.jpg---3---2943---30
GJ05262020PHFrame55350.jpg---5---2607---30
GJ12212017MDFrame49464.jpg---6---2118---24
GJ02092021CLFrame73140.jpg---6---2473---30
GJ05202019HWFrame11520.jpg---0---3102---30
GJ09112017DRFrame36930.jpg---4---2033---30
GJ09112017KBFrame78540.jpg---6---2831---30
GJ02092021CLFrame58950.jpg---5---2473---30
GJ09112017KBFrame02400.jpg---1---2831---30
GJ01232018JHFrame10560.jpg---3---1612---24
GJ03132018JGFrame07008.jpg---2---1711---24
GJ10312017FSFrame31800.jpg---0---2301---24
GJ07262018GBFrame34980.jpg---4---1775---30
GJ09112017DRFrame43830.jpg---5---2033---30
GJ08082017GLFrame10368.jpg---2---3414---24
GJ02012018TLFrame09816.jpg---3---1952---24
GJ01232018JHFrame23232.jpg---4---1612---24
GJ05262020PHFrame03960.jpg---2---2607---30
GJ02202021YKFrame08640.jpg---3---1458---30
GJ09192017RMFrame10608.jpg---3---1643---24
GJ03092021PFFrame77100.jpg---6---2943---30
GJ03132018JGFrame36216.jpg---6---1711---24
GJ09262017PSFrame51120.jpg---6---2409---24
GJ01142020JEFrame15600.jpg---2---2863---30
GJ09192017RMFrame07080.jpg---2---1643---24
GJ08082017GLFrame04560.jpg---0---3414---24
GJ01232018JHFrame20568.jpg---4---1612---24
GJ09262017PSFrame08328.jpg---2---2409---24
GJ06122017AMFrame07650.jpg---2---2220---30
GJ03272021NHFrame104790.jpg---5---4251---30
GJ03272021NHFrame32670.jpg---0---4251---30
GJ09192017RMFrame22416.jpg---0---1643---24
GJ10312017FSFrame15912.jpg---3---2301---24
GJ10052017WSFrame24192.jpg---5---1697---24
GJ03092021PFFrame69000.jpg---5---2943---30
GJ01232018JHFrame32856.jpg---5---1612---24
GJ04142020FCFrame31740.jpg---3---2589---30
GJ03272021NHFrame14340.jpg---2---4251---30
GJ01142020JEFrame62160.jpg---0---2863---30
GJ01142020JEFrame60660.jpg---4---2863---30
GJ04142020FCFrame62460.jpg---5---2589---30
GJ05292018RWFrame08808.jpg---2---1504---24
GJ03132018JGFrame15648.jpg---0---1711---24
GJ09262017PSFrame15480.jpg---3---2409---24
GJ01232018JHFrame06384.jpg---2---1612---24
GJ05292018RWFrame14736.jpg---3---1504---24
GJ11302017AMFrame10416.jpg---3---2055---24
GJ03092021PFFrame09870.jpg---2---2943---30
GJ09192017RMFrame14136.jpg---0---1643---24
GJ10312017FSFrame08112.jpg---2---2301---24
GJ10312017FSFrame24648.jpg---4---2301---24
GJ09262017PSFrame53208.jpg---6---2409---24
GJ05292018RWFrame20160.jpg---4---1504---24
GJ01182018MPFrame00528.jpg---0---2325---24
GJ01282020JMFrame24900.jpg---3---3239---30
GJ11302017AMFrame10584.jpg---3---2055---24
GJ01282020JMFrame21450.jpg---3---3239---30
GJ12062018LJFrame11190.jpg---3---1828---30
GJ03092021PFFrame23550.jpg---3---2943---30
GJ08082017GLFrame04368.jpg---0---3414---24
GJ05202019HWFrame18000.jpg---2---3102---30
GJ12212017MDFrame14160.jpg---0---2118---24
GJ01232018JHFrame07656.jpg---2---1612---24
GJ11102017RFFrame05400.jpg---0---1551---30
GJ11102017RFFrame42570.jpg---0---1551---30
GJ10312017FSFrame19656.jpg---3---2301---24
GJ05262020PHFrame11970.jpg---0---2607---30
GJ11102017RFFrame14550.jpg---3---1551---30
GJ09112017DRFrame54960.jpg---6---2033---30
GJ06122017AMFrame20790.jpg---3---2220---30
GJ08082017GLFrame07464.jpg---0---3414---24
GJ03132018JGFrame24744.jpg---0---1711---24
GJ01282020JMFrame04680.jpg---1---3239---30
GJ02012018TLFrame28584.jpg---5---1952---24
GJ04142020FCFrame65370.jpg---5---2589---30
GJ08082017GLFrame23136.jpg---3---3414---24
GJ02012018TLFrame15600.jpg---4---1952---24
GJ09122017DTFrame49512.jpg---5---2604---24
GJ11102017RFFrame37080.jpg---5---1551---30
GJ09212017JLFrame29184.jpg---5---1530---24
GJ05262020PHFrame03600.jpg---0---2607---30
GJ09112017KBFrame22500.jpg---3---2831---30
GJ02092021CLFrame08340.jpg---2---2473---30
GJ08082017GLFrame31872.jpg---3---3414---24
GJ01182018MPFrame07104.jpg---2---2325---24
GJ05202019HWFrame65250.jpg---4---3102---30
GJ06122017AMFrame28440.jpg---4---2220---30
GJ01182018MPFrame18432.jpg---0---2325---24
GJ04142020FCFrame18810.jpg---2---2589---30
GJ12062018LJFrame48540.jpg---6---1828---30
GJ10312017FSFrame11832.jpg---3---2301---24
GJ06122017AMFrame18750.jpg---3---2220---30
GJ05202019HWFrame27450.jpg---3---3102---30
GJ04142020FCFrame65910.jpg---5---2589---30
GJ01232018JHFrame32352.jpg---5---1612---24
GJ04142020FCFrame75900.jpg---6---2589---30
GJ08082017GLFrame47712.jpg---4---3414---24
GJ10312017FSFrame37464.jpg---5---2301---24
GJ03092021PFFrame00690.jpg---1---2943---30
GJ12062018LJFrame45930.jpg---0---1828---30
GJ01282020JMFrame02970.jpg---1---3239---30
GJ02092021CLFrame14130.jpg---2---2473---30
GJ03092021PFFrame75180.jpg---0---2943---30
GJ05262020PHFrame70380.jpg---6---2607---30
GJ01232018JHFrame28488.jpg---5---1612---24
GJ03272021NHFrame02280.jpg---1---4251---30
GJ02202021YKFrame11970.jpg---0---1458---30
GJ01142020JEFrame29940.jpg---4---2863---30
GJ12212017MDFrame20856.jpg---4---2118---24
GJ01182018MPFrame51624.jpg---6---2325---24
GJ12212017MDFrame11088.jpg---3---2118---24
GJ02202021YKFrame01560.jpg---2---1458---30
GJ01232018JHFrame31992.jpg---5---1612---24
GJ09112017DRFrame29850.jpg---4---2033---30
GJ03092021PFFrame28200.jpg---3---2943---30
GJ01282020JMFrame11190.jpg---2---3239---30
GJ10052017WSFrame21528.jpg---4---1697---24
GJ01282020JMFrame27060.jpg---3---3239---30
GJ06122017AMFrame64770.jpg---6---2220---30
GJ03272021NHFrame32460.jpg---0---4251---30
GJ01142020JEFrame64350.jpg---5---2863---30
GJ09122017DTFrame56736.jpg---6---2604---24
GJ10052017WSFrame33840.jpg---5---1697---24
GJ08082017GLFrame02664.jpg---1---3414---24
GJ10052017WSFrame17856.jpg---4---1697---24
GJ11302017AMFrame48816.jpg---6---2055---24
GJ09122017DTFrame59328.jpg---6---2604---24
GJ06122017AMFrame00060.jpg---0---2220---30
GJ09112017KBFrame83670.jpg---6---2831---30
GJ01142020JEFrame02700.jpg---0---2863---30
GJ01232018JHFrame05184.jpg---2---1612---24
GJ03272021NHFrame01415.jpg---1---4251---30
GJ03272021NHFrame01605.jpg---1---4251---30
GJ01232018JHFrame04512.jpg---2---1612---24
GJ11102017RFFrame45305.jpg---6---1551---30
GJ09192017RMFrame12048.jpg---3---1643---24
GJ03132018JGFrame20088.jpg---4---1711---24
GJ10312017FSFrame38832.jpg---5---2301---24
GJ12062018LJFrame40740.jpg---5---1828---30
GJ09112017KBFrame56970.jpg---5---2831---30
GJ01282020JMFrame91740.jpg---6---3239---30
GJ01282020JMFrame61110.jpg---5---3239---30
GJ02092021CLFrame01130.jpg---1---2473---30
GJ09122017DTFrame14520.jpg---3---2604---24
GJ09112017DRFrame57570.jpg---6---2033---30
GJ07262018GBFrame44640.jpg---5---1775---30
GJ09112017DRFrame57630.jpg---6---2033---30
GJ04142020FCFrame03475.jpg---1---2589---30
GJ10052017WSFrame08568.jpg---0---1697---24
GJ01182018MPFrame38016.jpg---5---2325---24
GJ01142020JEFrame84000.jpg---6---2863---30
GJ04142020FCFrame35820.jpg---0---2589---30
GJ08082017GLFrame22080.jpg---0---3414---24
GJ05202019HWFrame66570.jpg---5---3102---30
GJ05202019HWFrame64620.jpg---4---3102---30
GJ01282020JMFrame52680.jpg---4---3239---30
GJ11102017RFFrame38070.jpg---5---1551---30
GJ06122017AMFrame10680.jpg---2---2220---30
GJ12062018LJFrame10560.jpg---3---1828---30
GJ04142020FCFrame08340.jpg---0---2589---30
GJ04142020FCFrame71400.jpg---6---2589---30
GJ10052017WSFrame09480.jpg---3---1697---24
GJ11302017AMFrame28056.jpg---4---2055---24
GJ03272021NHFrame89040.jpg---4---4251---30
GJ08082017GLFrame58464.jpg---5---3414---24
GJ09192017RMFrame35760.jpg---6---1643---24
GJ01282020JMFrame08730.jpg---2---3239---30
GJ05262020PHFrame44130.jpg---5---2607---30
GJ02092021CLFrame28320.jpg---4---2473---30
GJ05262020PHFrame67920.jpg---6---2607---30
GJ01282020JMFrame53610.jpg---4---3239---30
GJ02012018TLFrame00336.jpg---0---1952---24
GJ01142020JEFrame44550.jpg---4---2863---30
GJ03092021PFFrame36390.jpg---4---2943---30
GJ09262017PSFrame35832.jpg---5---2409---24
GJ05202019HWFrame74700.jpg---5---3102---30
GJ05202019HWFrame52860.jpg---4---3102---30
GJ12062018LJFrame34470.jpg---5---1828---30
GJ11302017AMFrame01056.jpg---2---2055---24
GJ05202019HWFrame74400.jpg---5---3102---30
GJ09192017RMFrame35400.jpg---6---1643---24
GJ07262018GBFrame37800.jpg---4---1775---30
GJ03092021PFFrame00220.jpg---1---2943---30
GJ10312017FSFrame32016.jpg---0---2301---24
GJ11302017AMFrame45888.jpg---5---2055---24
GJ10312017FSFrame17424.jpg---3---2301---24
GJ08082017GLFrame77472.jpg---6---3414---24
GJ07262018GBFrame39420.jpg---5---1775---30
GJ02202021YKFrame03120.jpg---2---1458---30
GJ12062018LJFrame13020.jpg---3---1828---30
GJ04142020FCFrame52890.jpg---4---2589---30
GJ09192017RMFrame06840.jpg---2---1643---24
GJ01182018MPFrame01008.jpg---0---2325---24
GJ11102017RFFrame00810.jpg---1---1551---30
GJ09212017JLFrame13968.jpg---4---1530---24
GJ01142020JEFrame58860.jpg---4---2863---30
GJ02092021CLFrame10830.jpg---2---2473---30
GJ09112017KBFrame46770.jpg---4---2831---30
GJ03272021NHFrame125880.jpg---6---4251---30
GJ09212017JLFrame01728.jpg---2---1530---24
GJ05262020PHFrame72120.jpg---6---2607---30
GJ11302017AMFrame09264.jpg---0---2055---24
GJ02202021YKFrame10860.jpg---3---1458---30
GJ09122017DTFrame58848.jpg---6---2604---24
GJ12062018LJFrame43770.jpg---5---1828---30
GJ09112017DRFrame01170.jpg---2---2033---30
GJ01142020JEFrame00060.jpg---1---2863---30
GJ12062018LJFrame08850.jpg---2---1828---30
GJ09112017KBFrame12660.jpg---2---2831---30
GJ03092021PFFrame19710.jpg---3---2943---30
GJ01142020JEFrame50310.jpg---4---2863---30
GJ09262017PSFrame40176.jpg---5---2409---24
GJ01282020JMFrame88170.jpg---6---3239---30
GJ07262018GBFrame43920.jpg---5---1775---30
GJ09262017PSFrame51336.jpg---6---2409---24
GJ02012018TLFrame22224.jpg---4---1952---24
GJ09122017DTFrame06504.jpg---2---2604---24
GJ11102017RFFrame16740.jpg---0---1551---30
GJ10052017WSFrame25200.jpg---5---1697---24
GJ03272021NHFrame13740.jpg---2---4251---30
GJ12212017MDFrame45720.jpg---5---2118---24
GJ01142020JEFrame78660.jpg---0---2863---30
GJ02092021CLFrame24780.jpg---3---2473---30
GJ03092021PFFrame71310.jpg---5---2943---30
GJ11302017AMFrame17904.jpg---3---2055---24
GJ03092021PFFrame27210.jpg---3---2943---30
GJ09192017RMFrame01368.jpg---2---1643---24
GJ05202019HWFrame21030.jpg---2---3102---30
GJ09212017JLFrame26448.jpg---5---1530---24
GJ12212017MDFrame03456.jpg---2---2118---24
GJ09122017DTFrame10224.jpg---3---2604---24
GJ04142020FCFrame13410.jpg---2---2589---30
GJ01282020JMFrame17610.jpg---0---3239---30
GJ03272021NHFrame116550.jpg---5---4251---30
GJ02012018TLFrame27072.jpg---5---1952---24
GJ05262020PHFrame01045.jpg---1---2607---30
GJ04242018RSFrame21912.jpg---4---2494---24
GJ09112017KBFrame78630.jpg---6---2831---30
GJ03092021PFFrame61050.jpg---5---2943---30
GJ05202019HWFrame63000.jpg---4---3102---30
GJ09212017JLFrame21552.jpg---0---1530---24
GJ01142020JEFrame37350.jpg---4---2863---30
GJ11302017AMFrame28008.jpg---4---2055---24
GJ02092021CLFrame21420.jpg---3---2473---30
GJ01142020JEFrame79170.jpg---6---2863---30
GJ04142020FCFrame53010.jpg---4---2589---30
GJ09112017DRFrame48240.jpg---5---2033---30
GJ11102017RFFrame30990.jpg---5---1551---30
GJ04142020FCFrame33570.jpg---3---2589---30
GJ09212017JLFrame07344.jpg---3---1530---24
GJ08082017GLFrame27912.jpg---3---3414---24
GJ11102017RFFrame43230.jpg---0---1551---30
GJ03092021PFFrame18150.jpg---3---2943---30
GJ01232018JHFrame07176.jpg---2---1612---24
GJ05202019HWFrame06570.jpg---0---3102---30
GJ02202021YKFrame02760.jpg---2---1458---30
GJ09212017JLFrame03792.jpg---2---1530---24
GJ05202019HWFrame87720.jpg---6---3102---30
GJ02092021CLFrame03930.jpg---0---2473---30
GJ01282020JMFrame86880.jpg---6---3239---30
GJ11102017RFFrame03060.jpg---1---1551---30
GJ04142020FCFrame08760.jpg---0---2589---30
GJ09112017KBFrame72390.jpg---5---2831---30
GJ12212017MDFrame47808.jpg---6---2118---24
GJ11102017RFFrame03210.jpg---1---1551---30
GJ01142020JEFrame07560.jpg---2---2863---30
GJ12062018LJFrame00210.jpg---0---1828---30
GJ09112017KBFrame25740.jpg---3---2831---30
GJ01282020JMFrame04050.jpg---1---3239---30
GJ09112017KBFrame76020.jpg---0---2831---30
GJ10312017FSFrame26784.jpg---4---2301---24
GJ12062018LJFrame45930.jpg---0---1828---30
GJ09112017DRFrame59520.jpg---6---2033---30
GJ01182018MPFrame36624.jpg---5---2325---24
GJ04142020FCFrame59160.jpg---4---2589---30
GJ01182018MPFrame16752.jpg---3---2325---24
GJ04142020FCFrame40830.jpg---4---2589---30
GJ01142020JEFrame25650.jpg---3---2863---30
GJ03132018JGFrame18720.jpg---4---1711---24
GJ12212017MDFrame08112.jpg---0---2118---24
GJ06122017AMFrame02130.jpg---2---2220---30
GJ08082017GLFrame38856.jpg---4---3414---24
GJ09112017DRFrame18150.jpg---0---2033---30
GJ09212017JLFrame33408.jpg---6---1530---24
GJ04242018RSFrame26856.jpg---4---2494---24
GJ09212017JLFrame32880.jpg---0---1530---24
GJ12062018LJFrame35340.jpg---5---1828---30
GJ09122017DTFrame48168.jpg---5---2604---24
GJ03132018JGFrame20880.jpg---4---1711---24
GJ02012018TLFrame20664.jpg---4---1952---24
GJ01282020JMFrame08160.jpg---2---3239---30
GJ12212017MDFrame39624.jpg---5---2118---24
GJ09212017JLFrame08712.jpg---3---1530---24
GJ01142020JEFrame02250.jpg---0---2863---30
GJ07262018GBFrame45810.jpg---5---1775---30
GJ09212017JLFrame12600.jpg---0---1530---24
GJ08082017GLFrame66192.jpg---5---3414---24
GJ09112017DRFrame21300.jpg---4---2033---30
GJ09112017DRFrame58890.jpg---6---2033---30
GJ02092021CLFrame06630.jpg---2---2473---30
GJ02092021CLFrame47580.jpg---4---2473---30
GJ04142020FCFrame64290.jpg---5---2589---30
GJ05292018RWFrame14352.jpg---3---1504---24
GJ09112017KBFrame64470.jpg---5---2831---30
GJ05262020PHFrame17130.jpg---3---2607---30
GJ12062018LJFrame44820.jpg---5---1828---30
GJ12062018LJFrame51660.jpg---6---1828---30
GJ04142020FCFrame26310.jpg---3---2589---30
GJ11102017RFFrame19560.jpg---4---1551---30
GJ03272021NHFrame18030.jpg---0---4251---30
GJ04142020FCFrame73560.jpg---6---2589---30
GJ03132018JGFrame00384.jpg---0---1711---24
GJ04242018RSFrame13968.jpg---3---2494---24
GJ01142020JEFrame01790.jpg---1---2863---30
GJ03272021NHFrame117930.jpg---0---4251---30
GJ01142020JEFrame27750.jpg---3---2863---30
GJ09112017KBFrame82950.jpg---6---2831---30
GJ01282020JMFrame17310.jpg---0---3239---30
GJ07262018GBFrame37200.jpg---4---1775---30
GJ01142020JEFrame76710.jpg---5---2863---30
GJ09192017RMFrame36264.jpg---6---1643---24
GJ02092021CLFrame66270.jpg---6---2473---30
GJ02202021YKFrame27120.jpg---5---1458---30
GJ10052017WSFrame19248.jpg---4---1697---24
GJ12212017MDFrame10608.jpg---3---2118---24
GJ01182018MPFrame51048.jpg---6---2325---24
GJ12062018LJFrame05670.jpg---2---1828---30
GJ04142020FCFrame20700.jpg---2---2589---30
GJ02092021CLFrame18360.jpg---3---2473---30
GJ08082017GLFrame18576.jpg---2---3414---24
GJ02092021CLFrame43800.jpg---4---2473---30
GJ06122017AMFrame05580.jpg---2---2220---30
GJ05202019HWFrame39600.jpg---4---3102---30
GJ09112017KBFrame19170.jpg---3---2831---30
GJ09112017KBFrame27840.jpg---3---2831---30
GJ06122017AMFrame57180.jpg---5---2220---30
GJ01232018JHFrame37056.jpg---6---1612---24
GJ08082017GLFrame00432.jpg---1---3414---24
GJ05292018RWFrame04080.jpg---0---1504---24
GJ09192017RMFrame37896.jpg---6---1643---24
GJ10312017FSFrame46032.jpg---5---2301---24
GJ09262017PSFrame14808.jpg---3---2409---24
GJ01282020JMFrame23910.jpg---3---3239---30
GJ09122017DTFrame33120.jpg---4---2604---24
GJ02202021YKFrame12060.jpg---0---1458---30
GJ03272021NHFrame53640.jpg---4---4251---30
GJ09122017DTFrame15288.jpg---3---2604---24
GJ03272021NHFrame122160.jpg---6---4251---30
GJ01182018MPFrame41304.jpg---5---2325---24
GJ09262017PSFrame54264.jpg---6---2409---24
GJ01232018JHFrame15072.jpg---0---1612---24
GJ01282020JMFrame04140.jpg---1---3239---30
GJ10312017FSFrame12576.jpg---3---2301---24
GJ09192017RMFrame37416.jpg---6---1643---24
GJ12212017MDFrame50400.jpg---6---2118---24
GJ09262017PSFrame11760.jpg---0---2409---24
GJ05202019HWFrame44880.jpg---4---3102---30
GJ10052017WSFrame08976.jpg---0---1697---24
GJ09112017KBFrame19770.jpg---3---2831---30
GJ09212017JLFrame24840.jpg---5---1530---24
GJ07262018GBFrame31350.jpg---4---1775---30
GJ10052017WSFrame16080.jpg---0---1697---24
GJ09192017RMFrame35616.jpg---6---1643---24
GJ12212017MDFrame08664.jpg---3---2118---24
GJ10052017WSFrame02544.jpg---2---1697---24
GJ09212017JLFrame34152.jpg---6---1530---24
GJ03092021PFFrame67530.jpg---5---2943---30
GJ10052017WSFrame12096.jpg---3---1697---24
GJ09112017DRFrame53700.jpg---0---2033---30
GJ05202019HWFrame16650.jpg---2---3102---30
GJ09262017PSFrame51768.jpg---6---2409---24
GJ09122017DTFrame60528.jpg---6---2604---24
GJ03272021NHFrame21450.jpg---3---4251---30
GJ02092021CLFrame62040.jpg---5---2473---30
GJ09112017KBFrame02940.jpg---1---2831---30
GJ05202019HWFrame05730.jpg---0---3102---30
GJ05292018RWFrame20616.jpg---4---1504---24
GJ01282020JMFrame65370.jpg---5---3239---30
GJ01142020JEFrame00195.jpg---1---2863---30
GJ05202019HWFrame04110.jpg---0---3102---30
GJ01282020JMFrame30210.jpg---4---3239---30
GJ01282020JMFrame01740.jpg---1---3239---30
GJ02092021CLFrame57150.jpg---5---2473---30
GJ05202019HWFrame13980.jpg---2---3102---30
GJ09192017RMFrame00096.jpg---2---1643---24
GJ11302017AMFrame27096.jpg---4---2055---24
GJ01142020JEFrame66180.jpg---5---2863---30
GJ11102017RFFrame35580.jpg---5---1551---30
GJ09112017DRFrame24180.jpg---4---2033---30
GJ04142020FCFrame23910.jpg---3---2589---30
GJ09212017JLFrame21648.jpg---0---1530---24
GJ01142020JEFrame29010.jpg---0---2863---30
GJ09112017KBFrame62670.jpg---5---2831---30
GJ01142020JEFrame23400.jpg---3---2863---30
GJ04142020FCFrame52620.jpg---4---2589---30
GJ01142020JEFrame81930.jpg---6---2863---30
GJ02202021YKFrame16110.jpg---4---1458---30
GJ12062018LJFrame00750.jpg---0---1828---30
GJ03272021NHFrame29790.jpg---3---4251---30
GJ05262020PHFrame63930.jpg---6---2607---30
GJ09112017DRFrame44760.jpg---5---2033---30
GJ09122017DTFrame06960.jpg---2---2604---24
GJ12212017MDFrame46728.jpg---0---2118---24
GJ05292018RWFrame03408.jpg---1---1504---24
GJ02202021YKFrame12000.jpg---0---1458---30
GJ09122017DTFrame28344.jpg---4---2604---24
GJ07262018GBFrame20580.jpg---4---1775---30
GJ06122017AMFrame22200.jpg---3---2220---30
GJ10312017FSFrame41232.jpg---5---2301---24
GJ11102017RFFrame45420.jpg---6---1551---30
GJ05262020PHFrame02550.jpg---0---2607---30
GJ12062018LJFrame10170.jpg---3---1828---30
GJ01282020JMFrame78750.jpg---6---3239---30
GJ03132018JGFrame32880.jpg---5---1711---24
GJ05202019HWFrame30870.jpg---3---3102---30
GJ06122017AMFrame32550.jpg---4---2220---30
GJ08082017GLFrame12168.jpg---2---3414---24
GJ10312017FSFrame49512.jpg---6---2301---24
GJ09112017DRFrame51540.jpg---5---2033---30
GJ09192017RMFrame11160.jpg---3---1643---24
GJ01142020JEFrame22320.jpg---3---2863---30
GJ09112017KBFrame43800.jpg---4---2831---30
GJ10312017FSFrame12936.jpg---3---2301---24
GJ10052017WSFrame38052.jpg---6---1697---24
GJ01182018MPFrame09048.jpg---3---2325---24
GJ11302017AMFrame20520.jpg---4---2055---24
GJ09112017DRFrame03960.jpg---2---2033---30
GJ09262017PSFrame31608.jpg---4---2409---24
GJ01232018JHFrame27912.jpg---5---1612---24
GJ09122017DTFrame29640.jpg---4---2604---24
GJ01142020JEFrame83610.jpg---6---2863---30
GJ10312017FSFrame00792.jpg---0---2301---24
GJ11102017RFFrame18720.jpg---0---1551---30
GJ12062018LJFrame34680.jpg---5---1828---30
GJ06122017AMFrame22830.jpg---0---2220---30
GJ09262017PSFrame02392.jpg---1---2409---24
GJ05262020PHFrame12390.jpg---3---2607---30
GJ08082017GLFrame79296.jpg---6---3414---24
GJ03092021PFFrame01355.jpg---1---2943---30
GJ10312017FSFrame19704.jpg---3---2301---24
GJ09122017DTFrame37368.jpg---4---2604---24
GJ11302017AMFrame47376.jpg---6---2055---24
GJ06122017AMFrame22740.jpg---0---2220---30
GJ02092021CLFrame62370.jpg---5---2473---30
GJ01182018MPFrame20280.jpg---4---2325---24
GJ09112017KBFrame51180.jpg---4---2831---30
GJ05262020PHFrame31770.jpg---4---2607---30
GJ09262017PSFrame07032.jpg---2---2409---24
GJ09112017DRFrame17460.jpg---3---2033---30
GJ12212017MDFrame47640.jpg---6---2118---24
GJ04242018RSFrame10968.jpg---3---2494---24
GJ01232018JHFrame12960.jpg---3---1612---24
GJ10312017FSFrame00312.jpg---0---2301---24
GJ04142020FCFrame17040.jpg---2---2589---30
GJ11102017RFFrame35460.jpg---5---1551---30
GJ09212017JLFrame32904.jpg---0---1530---24
GJ11102017RFFrame03540.jpg---1---1551---30
GJ01232018JHFrame37752.jpg---6---1612---24
GJ11102017RFFrame05610.jpg---0---1551---30
GJ04142020FCFrame23550.jpg---3---2589---30
GJ09112017DRFrame17220.jpg---3---2033---30
GJ11102017RFFrame09660.jpg---2---1551---30
GJ07262018GBFrame01530.jpg---2---1775---30
GJ11302017AMFrame07848.jpg---2---2055---24
GJ08082017GLFrame02304.jpg---1---3414---24
GJ05202019HWFrame67500.jpg---5---3102---30
GJ12062018LJFrame46080.jpg---0---1828---30
GJ01142020JEFrame01475.jpg---1---2863---30
GJ10312017FSFrame37872.jpg---5---2301---24
GJ09122017DTFrame02856.jpg---2---2604---24
GJ03272021NHFrame32100.jpg---0---4251---30
GJ01142020JEFrame03060.jpg---0---2863---30
GJ02092021CLFrame70500.jpg---6---2473---30
GJ03132018JGFrame30024.jpg---5---1711---24
GJ09212017JLFrame14064.jpg---4---1530---24
GJ03092021PFFrame17010.jpg---2---2943---30
GJ01142020JEFrame00240.jpg---1---2863---30
GJ09112017KBFrame09720.jpg---2---2831---30
GJ05292018RWFrame00840.jpg---1---1504---24
GJ03272021NHFrame108210.jpg---5---4251---30
GJ09112017KBFrame10470.jpg---2---2831---30
GJ01232018JHFrame04776.jpg---2---1612---24
GJ08082017GLFrame24312.jpg---3---3414---24
GJ08082017GLFrame31728.jpg---3---3414---24
GJ08082017GLFrame07008.jpg---0---3414---24
GJ10312017FSFrame31992.jpg---0---2301---24
GJ01282020JMFrame03060.jpg---1---3239---30
GJ02012018TLFrame36696.jpg---5---1952---24
GJ09112017DRFrame28920.jpg---4---2033---30
GJ03272021NHFrame66690.jpg---4---4251---30
GJ04242018RSFrame41352.jpg---5---2494---24
GJ05262020PHFrame01185.jpg---1---2607---30
GJ02092021CLFrame01680.jpg---1---2473---30
GJ01182018MPFrame06552.jpg---2---2325---24
GJ03132018JGFrame06504.jpg---2---1711---24
GJ07262018GBFrame10260.jpg---2---1775---30
GJ01142020JEFrame64620.jpg---5---2863---30
GJ05262020PHFrame17220.jpg---3---2607---30
GJ12212017MDFrame44256.jpg---5---2118---24
GJ03272021NHFrame24060.jpg---3---4251---30
GJ09112017KBFrame04560.jpg---1---2831---30
GJ05202019HWFrame56310.jpg---4---3102---30
GJ06122017AMFrame13980.jpg---0---2220---30
GJ01232018JHFrame03196.jpg---1---1612---24
GJ01282020JMFrame49710.jpg---4---3239---30
GJ01142020JEFrame14550.jpg---2---2863---30
GJ09262017PSFrame27048.jpg---4---2409---24
GJ06122017AMFrame30300.jpg---4---2220---30
GJ06122017AMFrame22350.jpg---3---2220---30
GJ11102017RFFrame23190.jpg---4---1551---30
GJ02202021YKFrame13320.jpg---4---1458---30
GJ03272021NHFrame07440.jpg---2---4251---30
GJ05202019HWFrame27090.jpg---3---3102---30
GJ10052017WSFrame13104.jpg---3---1697---24
GJ10052017WSFrame11712.jpg---3---1697---24
GJ01182018MPFrame51984.jpg---6---2325---24
GJ02202021YKFrame28410.jpg---5---1458---30
GJ02092021CLFrame54720.jpg---4---2473---30
GJ11102017RFFrame39990.jpg---5---1551---30
GJ10052017WSFrame39704.jpg---6---1697---24
GJ05262020PHFrame46500.jpg---5---2607---30
GJ10312017FSFrame26352.jpg---4---2301---24
GJ05262020PHFrame62220.jpg---0---2607---30
GJ09112017KBFrame82230.jpg---6---2831---30
GJ09192017RMFrame10680.jpg---3---1643---24
GJ12212017MDFrame43464.jpg---5---2118---24
GJ05262020PHFrame00500.jpg---1---2607---30
GJ01182018MPFrame52032.jpg---6---2325---24
GJ05202019HWFrame00300.jpg---1---3102---30
GJ05292018RWFrame01128.jpg---1---1504---24
GJ01282020JMFrame69210.jpg---5---3239---30
GJ09212017JLFrame12168.jpg---0---1530---24
GJ01142020JEFrame42870.jpg---4---2863---30
GJ06122017AMFrame59400.jpg---5---2220---30
GJ08082017GLFrame02160.jpg---1---3414---24
GJ11102017RFFrame05850.jpg---2---1551---30
GJ01182018MPFrame39912.jpg---5---2325---24
GJ09112017DRFrame15930.jpg---3---2033---30
GJ09192017RMFrame14208.jpg---0---1643---24
GJ01282020JMFrame08850.jpg---2---3239---30
GJ02012018TLFrame15288.jpg---0---1952---24
GJ01142020JEFrame72300.jpg---5---2863---30
GJ11102017RFFrame45060.jpg---6---1551---30
GJ01142020JEFrame02760.jpg---0---2863---30
GJ04242018RSFrame20544.jpg---4---2494---24
GJ01142020JEFrame11100.jpg---2---2863---30
GJ09112017DRFrame08400.jpg---2---2033---30
GJ08082017GLFrame42960.jpg---4---3414---24
GJ05202019HWFrame60600.jpg---4---3102---30
GJ01282020JMFrame81840.jpg---6---3239---30
GJ11102017RFFrame02340.jpg---1---1551---30
GJ05202019HWFrame31560.jpg---3---3102---30
GJ09262017PSFrame51912.jpg---6---2409---24
GJ10052017WSFrame15696.jpg---0---1697---24
GJ10052017WSFrame26328.jpg---5---1697---24
GJ09262017PSFrame52008.jpg---6---2409---24
GJ05202019HWFrame16380.jpg---2---3102---30
GJ01142020JEFrame73290.jpg---5---2863---30
GJ11102017RFFrame07560.jpg---2---1551---30
GJ02092021CLFrame58830.jpg---5---2473---30
GJ03092021PFFrame01670.jpg---1---2943---30
GJ09122017DTFrame20976.jpg---0---2604---24
GJ03272021NHFrame01420.jpg---1---4251---30
GJ02202021YKFrame10620.jpg---3---1458---30
GJ09262017PSFrame06408.jpg---2---2409---24
GJ09112017KBFrame53670.jpg---5---2831---30
GJ03272021NHFrame88920.jpg---4---4251---30
GJ07262018GBFrame31890.jpg---4---1775---30
GJ05262020PHFrame63630.jpg---6---2607---30
GJ12062018LJFrame17520.jpg---0---1828---30
GJ09112017KBFrame82530.jpg---6---2831---30
GJ09122017DTFrame06024.jpg---2---2604---24
GJ08082017GLFrame68688.jpg---5---3414---24
GJ05292018RWFrame09408.jpg---2---1504---24
GJ01232018JHFrame12312.jpg---3---1612---24
GJ01142020JEFrame18360.jpg---3---2863---30
GJ05202019HWFrame16200.jpg---2---3102---30
GJ06122017AMFrame65280.jpg---6---2220---30
GJ12062018LJFrame19380.jpg---4---1828---30
GJ09112017DRFrame57360.jpg---6---2033---30
GJ10052017WSFrame39408.jpg---6---1697---24
GJ12062018LJFrame10770.jpg---3---1828---30
GJ09112017DRFrame14760.jpg---3---2033---30
GJ10052017WSFrame25872.jpg---5---1697---24
GJ05202019HWFrame50940.jpg---4---3102---30
GJ06122017AMFrame10950.jpg---2---2220---30
GJ08082017GLFrame03552.jpg---1---3414---24
GJ09112017KBFrame59640.jpg---5---2831---30
GJ03272021NHFrame00990.jpg---1---4251---30
GJ09212017JLFrame10656.jpg---3---1530---24
GJ02092021CLFrame53250.jpg---4---2473---30
GJ11102017RFFrame13385.jpg---3---1551---30
GJ01232018JHFrame26160.jpg---5---1612---24
GJ09112017KBFrame67020.jpg---5---2831---30
GJ11102017RFFrame21420.jpg---4---1551---30
GJ12062018LJFrame27930.jpg---4---1828---30
GJ03092021PFFrame06630.jpg---2---2943---30
GJ11302017AMFrame31272.jpg---4---2055---24
GJ08082017GLFrame34512.jpg---4---3414---24
GJ09192017RMFrame30168.jpg---5---1643---24
GJ07262018GBFrame44100.jpg---5---1775---30
GJ05262020PHFrame49350.jpg---5---2607---30
GJ01232018JHFrame02360.jpg---1---1612---24
GJ01142020JEFrame29220.jpg---0---2863---30
GJ09112017KBFrame01380.jpg---1---2831---30
GJ08082017GLFrame45816.jpg---4---3414---24
GJ09192017RMFrame37752.jpg---6---1643---24
GJ12212017MDFrame07752.jpg---0---2118---24
GJ09112017DRFrame07890.jpg---2---2033---30
GJ05292018RWFrame05880.jpg---0---1504---24
GJ09192017RMFrame30528.jpg---5---1643---24
GJ09112017KBFrame20490.jpg---3---2831---30
GJ05262020PHFrame54060.jpg---5---2607---30
GJ02092021CLFrame66120.jpg---6---2473---30
GJ09262017PSFrame00696.jpg---1---2409---24
GJ01282020JMFrame68910.jpg---5---3239---30
GJ02092021CLFrame05370.jpg---2---2473---30
GJ09212017JLFrame10944.jpg---3---1530---24
GJ12062018LJFrame01080.jpg---2---1828---30
GJ09112017KBFrame42870.jpg---4---2831---30
GJ01282020JMFrame60900.jpg---5---3239---30
GJ09122017DTFrame07440.jpg---2---2604---24
GJ09192017RMFrame13392.jpg---3---1643---24
GJ10052017WSFrame18432.jpg---4---1697---24
GJ03092021PFFrame11640.jpg---2---2943---30
GJ01282020JMFrame93600.jpg---6---3239---30
GJ09212017JLFrame06360.jpg---2---1530---24
GJ07262018GBFrame11730.jpg---0---1775---30
GJ03092021PFFrame64470.jpg---5---2943---30
GJ05262020PHFrame44880.jpg---5---2607---30
GJ11102017RFFrame16830.jpg---0---1551---30
GJ09112017KBFrame50430.jpg---4---2831---30
GJ05292018RWFrame07152.jpg---2---1504---24
GJ06122017AMFrame61830.jpg---6---2220---30
GJ02092021CLFrame55920.jpg---5---2473---30
GJ03132018JGFrame16536.jpg---4---1711---24
GJ01182018MPFrame32808.jpg---5---2325---24
GJ11302017AMFrame41136.jpg---5---2055---24
GJ02012018TLFrame25440.jpg---5---1952---24
GJ04142020FCFrame06210.jpg---0---2589---30
GJ01142020JEFrame09840.jpg---2---2863---30
GJ01182018MPFrame11304.jpg---3---2325---24
GJ09112017DRFrame35160.jpg---4---2033---30
GJ01232018JHFrame00456.jpg---0---1612---24
GJ02092021CLFrame08730.jpg---2---2473---30
GJ01282020JMFrame03690.jpg---1---3239---30
GJ08082017GLFrame55752.jpg---5---3414---24
GJ12212017MDFrame44808.jpg---5---2118---24
GJ04142020FCFrame74280.jpg---6---2589---30
GJ05262020PHFrame00565.jpg---1---2607---30
GJ05262020PHFrame05880.jpg---2---2607---30
GJ09192017RMFrame25536.jpg---5---1643---24
GJ11102017RFFrame42660.jpg---0---1551---30
GJ12062018LJFrame20340.jpg---4---1828---30
GJ06122017AMFrame52470.jpg---5---2220---30
GJ12212017MDFrame02088.jpg---2---2118---24
GJ09192017RMFrame35064.jpg---0---1643---24
GJ02012018TLFrame32928.jpg---5---1952---24
GJ10312017FSFrame07200.jpg---2---2301---24
GJ03272021NHFrame15330.jpg---2---4251---30
GJ11302017AMFrame34968.jpg---5---2055---24
GJ10052017WSFrame38088.jpg---6---1697---24
GJ03092021PFFrame86190.jpg---6---2943---30
GJ10312017FSFrame00480.jpg---0---2301---24
GJ06122017AMFrame17550.jpg---3---2220---30
GJ07262018GBFrame50010.jpg---6---1775---30
GJ05202019HWFrame72360.jpg---5---3102---30
GJ07262018GBFrame51990.jpg---6---1775---30
GJ06122017AMFrame39660.jpg---0---2220---30
GJ09262017PSFrame07968.jpg---2---2409---24
GJ10312017FSFrame28320.jpg---4---2301---24
GJ03092021PFFrame00375.jpg---1---2943---30
GJ04142020FCFrame22230.jpg---0---2589---30
GJ01282020JMFrame76110.jpg---0---3239---30
GJ02012018TLFrame03912.jpg---0---1952---24
GJ11302017AMFrame31560.jpg---4---2055---24
GJ03092021PFFrame61320.jpg---5---2943---30
GJ07262018GBFrame14940.jpg---3---1775---30
GJ03132018JGFrame24048.jpg---4---1711---24
GJ01142020JEFrame31680.jpg---4---2863---30
GJ08082017GLFrame00048.jpg---0---3414---24
GJ01142020JEFrame62580.jpg---0---2863---30
GJ05202019HWFrame00480.jpg---1---3102---30
GJ09122017DTFrame02616.jpg---2---2604---24
GJ01282020JMFrame23580.jpg---3---3239---30
GJ09212017JLFrame07656.jpg---3---1530---24
GJ12062018LJFrame00990.jpg---2---1828---30
GJ01182018MPFrame27648.jpg---4---2325---24
GJ04142020FCFrame41970.jpg---4---2589---30
GJ03272021NHFrame119070.jpg---6---4251---30
GJ02202021YKFrame00540.jpg---0---1458---30
GJ01142020JEFrame01040.jpg---1---2863---30
GJ12212017MDFrame00936.jpg---2---2118---24
GJ10312017FSFrame50976.jpg---6---2301---24
GJ09112017KBFrame01050.jpg---1---2831---30
GJ09212017JLFrame23040.jpg---5---1530---24
GJ04142020FCFrame72990.jpg---6---2589---30
GJ05262020PHFrame58860.jpg---5---2607---30
GJ10312017FSFrame27312.jpg---4---2301---24
GJ09192017RMFrame00456.jpg---2---1643---24
GJ09262017PSFrame05472.jpg---2---2409---24
GJ02092021CLFrame02280.jpg---1---2473---30
GJ01232018JHFrame30288.jpg---5---1612---24
GJ01232018JHFrame11760.jpg---3---1612---24
GJ09112017KBFrame73770.jpg---5---2831---30
GJ02012018TLFrame23592.jpg---0---1952---24
GJ09122017DTFrame62064.jpg---6---2604---24
GJ11102017RFFrame11490.jpg---2---1551---30
GJ09212017JLFrame00648.jpg---2---1530---24
GJ05262020PHFrame20070.jpg---0---2607---30
GJ11302017AMFrame47832.jpg---6---2055---24
GJ12212017MDFrame12096.jpg---3---2118---24
GJ08082017GLFrame71304.jpg---5---3414---24
GJ10312017FSFrame31152.jpg---4---2301---24
GJ01282020JMFrame77700.jpg---6---3239---30
GJ10052017WSFrame07368.jpg---2---1697---24
GJ04142020FCFrame69810.jpg---5---2589---30
GJ08082017GLFrame36480.jpg---4---3414---24
GJ08082017GLFrame33888.jpg---4---3414---24
GJ05262020PHFrame12630.jpg---3---2607---30
GJ01232018JHFrame06624.jpg---2---1612---24
GJ09112017KBFrame45390.jpg---4---2831---30
GJ02092021CLFrame63660.jpg---5---2473---30
GJ09262017PSFrame39264.jpg---5---2409---24
GJ05202019HWFrame43230.jpg---4---3102---30
GJ03092021PFFrame07500.jpg---2---2943---30
GJ10052017WSFrame22776.jpg---4---1697---24
GJ05262020PHFrame23820.jpg---4---2607---30
GJ02012018TLFrame13248.jpg---3---1952---24
GJ05292018RWFrame15984.jpg---0---1504---24
GJ11302017AMFrame11232.jpg---3---2055---24
GJ06122017AMFrame14220.jpg---3---2220---30
GJ09212017JLFrame17448.jpg---4---1530---24
GJ10052017WSFrame37296.jpg---5---1697---24
GJ04142020FCFrame69540.jpg---5---2589---30
GJ01142020JEFrame82800.jpg---6---2863---30
GJ08082017GLFrame04776.jpg---0---3414---24
GJ09212017JLFrame04392.jpg---2---1530---24
GJ02202021YKFrame04410.jpg---2---1458---30
GJ05262020PHFrame76890.jpg---6---2607---30
GJ02012018TLFrame18312.jpg---4---1952---24
GJ10312017FSFrame09048.jpg---2---2301---24
GJ12212017MDFrame13656.jpg---0---2118---24
GJ11102017RFFrame14670.jpg---3---1551---30
GJ10052017WSFrame40188.jpg---6---1697---24
GJ11302017AMFrame43128.jpg---5---2055---24
GJ11302017AMFrame42696.jpg---5---2055---24
GJ12212017MDFrame49944.jpg---6---2118---24
GJ06122017AMFrame52350.jpg---5---2220---30
GJ11102017RFFrame04470.jpg---1---1551---30
GJ03272021NHFrame02705.jpg---1---4251---30
GJ02202021YKFrame13860.jpg---4---1458---30
GJ12062018LJFrame23640.jpg---4---1828---30
GJ06122017AMFrame39780.jpg---0---2220---30
GJ09212017JLFrame21504.jpg---0---1530---24
GJ09112017KBFrame75480.jpg---0---2831---30
GJ09122017DTFrame24360.jpg---4---2604---24
GJ02092021CLFrame43260.jpg---4---2473---30
GJ01142020JEFrame39480.jpg---4---2863---30
GJ05202019HWFrame03690.jpg---0---3102---30
GJ05202019HWFrame79710.jpg---5---3102---30
GJ09262017PSFrame54288.jpg---6---2409---24
GJ03092021PFFrame63390.jpg---5---2943---30
GJ11302017AMFrame42552.jpg---5---2055---24
GJ02012018TLFrame34632.jpg---5---1952---24
GJ12062018LJFrame23370.jpg---4---1828---30
GJ03132018JGFrame35520.jpg---6---1711---24
GJ05262020PHFrame71250.jpg---6---2607---30
GJ03092021PFFrame20430.jpg---3---2943---30
GJ04242018RSFrame39792.jpg---5---2494---24
GJ01142020JEFrame45960.jpg---4---2863---30
GJ05292018RWFrame23040.jpg---4---1504---24
GJ10052017WSFrame17664.jpg---4---1697---24
GJ02202021YKFrame06450.jpg---3---1458---30
GJ01232018JHFrame34728.jpg---6---1612---24
GJ11102017RFFrame09030.jpg---2---1551---30
GJ09112017KBFrame20910.jpg---3---2831---30
GJ02092021CLFrame26910.jpg---0---2473---30
GJ10312017FSFrame08016.jpg---2---2301---24
GJ08082017GLFrame35232.jpg---4---3414---24
GJ06122017AMFrame24780.jpg---4---2220---30
GJ09112017KBFrame37350.jpg---4---2831---30
GJ01282020JMFrame02490.jpg---1---3239---30
GJ10052017WSFrame15840.jpg---0---1697---24
GJ09122017DTFrame61920.jpg---6---2604---24
GJ10052017WSFrame02424.jpg---2---1697---24
GJ12062018LJFrame39660.jpg---5---1828---30
GJ05202019HWFrame58980.jpg---4---3102---30
GJ03092021PFFrame12750.jpg---2---2943---30
GJ01142020JEFrame81060.jpg---6---2863---30
GJ08082017GLFrame00264.jpg---1---3414---24
GJ09122017DTFrame01128.jpg---2---2604---24
GJ01182018MPFrame11808.jpg---3---2325---24
GJ02092021CLFrame66690.jpg---6---2473---30
GJ04142020FCFrame19950.jpg---2---2589---30
GJ03272021NHFrame21630.jpg---3---4251---30
GJ04142020FCFrame48300.jpg---4---2589---30
GJ04142020FCFrame12240.jpg---2---2589---30
GJ01232018JHFrame03004.jpg---1---1612---24
GJ09112017DRFrame54240.jpg---0---2033---30
GJ04142020FCFrame18330.jpg---2---2589---30
GJ11102017RFFrame45955.jpg---6---1551---30
GJ08082017GLFrame13872.jpg---2---3414---24
GJ09112017DRFrame15480.jpg---3---2033---30
GJ01282020JMFrame00540.jpg---0---3239---30
GJ03272021NHFrame11280.jpg---2---4251---30
GJ05202019HWFrame63120.jpg---4---3102---30
GJ04242018RSFrame43440.jpg---5---2494---24
GJ09192017RMFrame16512.jpg---4---1643---24
GJ09192017RMFrame19512.jpg---4---1643---24
GJ03272021NHFrame31080.jpg---0---4251---30
GJ11102017RFFrame26430.jpg---4---1551---30
GJ05292018RWFrame11376.jpg---3---1504---24
GJ09112017DRFrame59760.jpg---6---2033---30
GJ05202019HWFrame58320.jpg---4---3102---30
GJ09192017RMFrame08616.jpg---3---1643---24
GJ03092021PFFrame07710.jpg---2---2943---30
GJ05202019HWFrame42300.jpg---4---3102---30
GJ12062018LJFrame51840.jpg---6---1828---30
GJ12062018LJFrame52380.jpg---6---1828---30
GJ05202019HWFrame56160.jpg---4---3102---30
GJ02092021CLFrame00450.jpg---0---2473---30
GJ12062018LJFrame42660.jpg---5---1828---30
GJ02012018TLFrame03768.jpg---0---1952---24
GJ01282020JMFrame72030.jpg---5---3239---30
GJ09112017DRFrame43710.jpg---5---2033---30
GJ11102017RFFrame01560.jpg---1---1551---30
GJ02012018TLFrame23568.jpg---0---1952---24
GJ09122017DTFrame56352.jpg---0---2604---24
GJ09122017DTFrame29808.jpg---4---2604---24
GJ09122017DTFrame28728.jpg---4---2604---24
GJ07262018GBFrame29640.jpg---4---1775---30
GJ01232018JHFrame21240.jpg---4---1612---24
GJ11302017AMFrame26328.jpg---4---2055---24
GJ04242018RSFrame50496.jpg---5---2494---24
GJ02092021CLFrame02270.jpg---1---2473---30
GJ03092021PFFrame86220.jpg---6---2943---30
GJ11302017AMFrame45240.jpg---5---2055---24
GJ09112017KBFrame49980.jpg---4---2831---30
GJ08082017GLFrame62208.jpg---5---3414---24
GJ09262017PSFrame13464.jpg---3---2409---24
GJ05202019HWFrame67290.jpg---5---3102---30
GJ01142020JEFrame82320.jpg---6---2863---30
GJ02202021YKFrame10380.jpg---3---1458---30
GJ09192017RMFrame08592.jpg---3---1643---24
GJ05292018RWFrame12576.jpg---3---1504---24
GJ02092021CLFrame11280.jpg---2---2473---30
GJ12062018LJFrame06030.jpg---2---1828---30
GJ01232018JHFrame01480.jpg---1---1612---24
GJ02092021CLFrame04890.jpg---2---2473---30
GJ01142020JEFrame20100.jpg---3---2863---30
GJ01182018MPFrame21768.jpg---4---2325---24
GJ03132018JGFrame06240.jpg---2---1711---24
GJ01142020JEFrame02610.jpg---0---2863---30
GJ10312017FSFrame10776.jpg---2---2301---24
GJ07262018GBFrame19980.jpg---0---1775---30
GJ09112017KBFrame50670.jpg---4---2831---30
GJ01142020JEFrame16230.jpg---2---2863---30
GJ03272021NHFrame00995.jpg---1---4251---30
GJ05202019HWFrame67050.jpg---5---3102---30
GJ01142020JEFrame70560.jpg---5---2863---30
GJ06122017AMFrame61290.jpg---0---2220---30
GJ10312017FSFrame04392.jpg---2---2301---24
GJ10052017WSFrame10896.jpg---3---1697---24
GJ05292018RWFrame17712.jpg---0---1504---24
GJ03132018JGFrame36864.jpg---6---1711---24
GJ11102017RFFrame00900.jpg---1---1551---30
GJ04242018RSFrame45864.jpg---5---2494---24
GJ09112017KBFrame77820.jpg---0---2831---30
GJ09112017KBFrame50070.jpg---4---2831---30
GJ09212017JLFrame34776.jpg---6---1530---24
GJ09112017DRFrame56640.jpg---6---2033---30
GJ11302017AMFrame08640.jpg---2---2055---24
GJ02092021CLFrame00755.jpg---1---2473---30
GJ02012018TLFrame37680.jpg---5---1952---24
GJ09192017RMFrame21816.jpg---4---1643---24
GJ02092021CLFrame06150.jpg---2---2473---30
GJ03272021NHFrame02080.jpg---1---4251---30
GJ10312017FSFrame48264.jpg---5---2301---24
GJ05292018RWFrame09456.jpg---2---1504---24
GJ09212017JLFrame22056.jpg---5---1530---24
GJ09112017KBFrame70620.jpg---5---2831---30
GJ01232018JHFrame08160.jpg---0---1612---24
GJ01232018JHFrame10080.jpg---3---1612---24
GJ06122017AMFrame33660.jpg---4---2220---30
GJ11302017AMFrame00072.jpg---0---2055---24
GJ01182018MPFrame08016.jpg---2---2325---24
GJ02092021CLFrame67590.jpg---6---2473---30
GJ03092021PFFrame59910.jpg---0---2943---30
GJ11302017AMFrame47876.jpg---6---2055---24
GJ05202019HWFrame64350.jpg---4---3102---30
GJ03132018JGFrame07512.jpg---2---1711---24
GJ01182018MPFrame00384.jpg---0---2325---24
GJ09192017RMFrame02568.jpg---2---1643---24
GJ06122017AMFrame65850.jpg---6---2220---30
GJ09192017RMFrame28944.jpg---5---1643---24
GJ12212017MDFrame06648.jpg---2---2118---24
GJ05292018RWFrame00432.jpg---1---1504---24
GJ11102017RFFrame05850.jpg---2---1551---30
GJ05292018RWFrame17328.jpg---0---1504---24
GJ11302017AMFrame47324.jpg---6---2055---24
GJ09192017RMFrame30240.jpg---5---1643---24
GJ07262018GBFrame34110.jpg---4---1775---30
GJ01182018MPFrame42216.jpg---5---2325---24
GJ03092021PFFrame11040.jpg---2---2943---30
GJ03092021PFFrame21930.jpg---3---2943---30
GJ01282020JMFrame57390.jpg---5---3239---30
GJ12212017MDFrame07176.jpg---2---2118---24
GJ01282020JMFrame71580.jpg---5---3239---30
GJ05292018RWFrame25152.jpg---4---1504---24
GJ03132018JGFrame07440.jpg---2---1711---24
GJ01142020JEFrame08550.jpg---2---2863---30
GJ09192017RMFrame13704.jpg---0---1643---24
GJ01142020JEFrame38790.jpg---4---2863---30
GJ09112017DRFrame18120.jpg---0---2033---30
GJ03092021PFFrame45900.jpg---4---2943---30
GJ11102017RFFrame41430.jpg---5---1551---30
GJ07262018GBFrame15930.jpg---3---1775---30
GJ09122017DTFrame53256.jpg---5---2604---24
GJ05202019HWFrame59730.jpg---4---3102---30
GJ01182018MPFrame04992.jpg---2---2325---24
GJ04142020FCFrame06210.jpg---0---2589---30
GJ03272021NHFrame15300.jpg---2---4251---30
GJ01232018JHFrame29472.jpg---5---1612---24
GJ09212017JLFrame24624.jpg---5---1530---24
GJ01282020JMFrame84270.jpg---6---3239---30
GJ05202019HWFrame69930.jpg---5---3102---30
GJ01282020JMFrame01410.jpg---1---3239---30
GJ01282020JMFrame76080.jpg---0---3239---30
GJ03092021PFFrame10230.jpg---2---2943---30
GJ12212017MDFrame49224.jpg---6---2118---24
GJ05202019HWFrame53310.jpg---4---3102---30
GJ11102017RFFrame41280.jpg---5---1551---30
GJ01232018JHFrame04224.jpg---2---1612---24
GJ11102017RFFrame45465.jpg---6---1551---30
GJ07262018GBFrame42900.jpg---5---1775---30
GJ09122017DTFrame17472.jpg---3---2604---24
GJ10312017FSFrame51600.jpg---6---2301---24
GJ09262017PSFrame13296.jpg---3---2409---24
GJ05262020PHFrame18900.jpg---3---2607---30
GJ07262018GBFrame52440.jpg---6---1775---30
GJ01142020JEFrame10200.jpg---2---2863---30
GJ10312017FSFrame13968.jpg---3---2301---24
GJ12062018LJFrame16020.jpg---3---1828---30
GJ03272021NHFrame32460.jpg---0---4251---30
GJ01182018MPFrame22416.jpg---4---2325---24
GJ09112017KBFrame68430.jpg---5---2831---30
GJ10312017FSFrame10344.jpg---2---2301---24
GJ08082017GLFrame25344.jpg---3---3414---24
GJ09112017DRFrame43350.jpg---5---2033---30
GJ09112017DRFrame06090.jpg---2---2033---30
GJ04142020FCFrame05340.jpg---0---2589---30
GJ08082017GLFrame49896.jpg---4---3414---24
GJ12062018LJFrame47160.jpg---6---1828---30
GJ06122017AMFrame60090.jpg---5---2220---30
GJ10052017WSFrame16224.jpg---0---1697---24
GJ09122017DTFrame06432.jpg---2---2604---24
GJ01142020JEFrame74790.jpg---5---2863---30
GJ01142020JEFrame01410.jpg---1---2863---30
GJ04142020FCFrame03990.jpg---1---2589---30
GJ01142020JEFrame19560.jpg---3---2863---30
GJ10312017FSFrame17400.jpg---3---2301---24
GJ06122017AMFrame39270.jpg---0---2220---30
GJ12062018LJFrame06810.jpg---2---1828---30
GJ02202021YKFrame02430.jpg---2---1458---30
GJ09112017DRFrame17280.jpg---3---2033---30
GJ10052017WSFrame37896.jpg---6---1697---24
GJ10312017FSFrame00216.jpg---0---2301---24
GJ01282020JMFrame07500.jpg---2---3239---30
GJ01282020JMFrame42810.jpg---4---3239---30
GJ07262018GBFrame03690.jpg---2---1775---30
GJ01232018JHFrame01648.jpg---1---1612---24
GJ06122017AMFrame21930.jpg---3---2220---30
GJ02202021YKFrame05130.jpg---2---1458---30
GJ07262018GBFrame07710.jpg---2---1775---30
GJ09262017PSFrame09528.jpg---2---2409---24
GJ12212017MDFrame07944.jpg---0---2118---24
GJ09112017DRFrame51060.jpg---5---2033---30
GJ09122017DTFrame60240.jpg---6---2604---24
GJ05202019HWFrame14430.jpg---2---3102---30
GJ01232018JHFrame15096.jpg---0---1612---24
GJ05202019HWFrame28770.jpg---3---3102---30
GJ10052017WSFrame16272.jpg---0---1697---24
GJ03132018JGFrame18600.jpg---4---1711---24
GJ09112017DRFrame34290.jpg---4---2033---30
GJ10052017WSFrame13896.jpg---3---1697---24
GJ02202021YKFrame28860.jpg---5---1458---30
GJ07262018GBFrame50850.jpg---6---1775---30
GJ06122017AMFrame64500.jpg---6---2220---30
GJ06122017AMFrame13470.jpg---0---2220---30
GJ09192017RMFrame16008.jpg---4---1643---24
GJ09192017RMFrame12432.jpg---3---1643---24
GJ01232018JHFrame14880.jpg---0---1612---24
GJ09262017PSFrame11568.jpg---0---2409---24
GJ10312017FSFrame32184.jpg---5---2301---24
GJ09112017DRFrame54750.jpg---6---2033---30
GJ02092021CLFrame62010.jpg---5---2473---30
GJ06122017AMFrame39330.jpg---0---2220---30
GJ09112017DRFrame54030.jpg---0---2033---30
GJ05202019HWFrame52740.jpg---4---3102---30
GJ05202019HWFrame83820.jpg---0---3102---30
GJ09262017PSFrame47712.jpg---5---2409---24
GJ04142020FCFrame51810.jpg---4---2589---30
GJ04142020FCFrame11490.jpg---2---2589---30
GJ04242018RSFrame13056.jpg---3---2494---24
GJ03092021PFFrame78750.jpg---6---2943---30
GJ03092021PFFrame17370.jpg---0---2943---30
GJ04142020FCFrame37230.jpg---4---2589---30
GJ07262018GBFrame38220.jpg---4---1775---30
GJ12062018LJFrame13080.jpg---3---1828---30
GJ10052017WSFrame16416.jpg---4---1697---24
GJ01142020JEFrame10470.jpg---2---2863---30
GJ05202019HWFrame03630.jpg---0---3102---30
GJ04242018RSFrame13128.jpg---3---2494---24
GJ09212017JLFrame05856.jpg---2---1530---24
GJ09192017RMFrame03744.jpg---2---1643---24
GJ01282020JMFrame94980.jpg---6---3239---30
GJ08082017GLFrame72840.jpg---5---3414---24
GJ09192017RMFrame33744.jpg---5---1643---24
GJ12062018LJFrame17940.jpg---0---1828---30
GJ09212017JLFrame29016.jpg---5---1530---24
GJ05202019HWFrame30630.jpg---3---3102---30
GJ01282020JMFrame88290.jpg---6---3239---30
GJ09192017RMFrame13944.jpg---0---1643---24
GJ09192017RMFrame09000.jpg---3---1643---24
GJ12212017MDFrame16632.jpg---4---2118---24
GJ04142020FCFrame02550.jpg---1---2589---30
GJ09262017PSFrame22272.jpg---0---2409---24
GJ09122017DTFrame14592.jpg---3---2604---24
GJ09122017DTFrame26928.jpg---4---2604---24
GJ08082017GLFrame18960.jpg---2---3414---24
GJ01282020JMFrame66720.jpg---5---3239---30
GJ05202019HWFrame83130.jpg---5---3102---30
GJ06122017AMFrame15420.jpg---3---2220---30
GJ05202019HWFrame29430.jpg---3---3102---30
GJ10312017FSFrame32400.jpg---5---2301---24
GJ02202021YKFrame27210.jpg---5---1458---30
GJ08082017GLFrame29448.jpg---3---3414---24
GJ03132018JGFrame08904.jpg---2---1711---24
GJ02092021CLFrame15690.jpg---0---2473---30
GJ02092021CLFrame12510.jpg---2---2473---30
GJ03272021NHFrame29910.jpg---3---4251---30
GJ01142020JEFrame13290.jpg---2---2863---30
GJ09192017RMFrame19824.jpg---4---1643---24
GJ06122017AMFrame65790.jpg---6---2220---30
GJ01232018JHFrame35424.jpg---6---1612---24
GJ09112017KBFrame12450.jpg---2---2831---30
GJ02202021YKFrame13530.jpg---4---1458---30
GJ10312017FSFrame18240.jpg---3---2301---24
GJ05292018RWFrame14472.jpg---3---1504---24
GJ05202019HWFrame09780.jpg---0---3102---30
GJ03272021NHFrame38400.jpg---4---4251---30
GJ08082017GLFrame41640.jpg---4---3414---24
GJ08082017GLFrame09336.jpg---2---3414---24
GJ09212017JLFrame20160.jpg---4---1530---24
GJ01232018JHFrame36768.jpg---6---1612---24
GJ09262017PSFrame23016.jpg---0---2409---24
GJ12062018LJFrame06750.jpg---2---1828---30
GJ05292018RWFrame20088.jpg---4---1504---24
GJ05262020PHFrame28200.jpg---4---2607---30
GJ05292018RWFrame24024.jpg---4---1504---24
GJ08082017GLFrame01896.jpg---1---3414---24
GJ03272021NHFrame02400.jpg---1---4251---30
GJ11302017AMFrame40368.jpg---5---2055---24
GJ05262020PHFrame14400.jpg---3---2607---30
GJ03272021NHFrame03810.jpg---0---4251---30
GJ11302017AMFrame41664.jpg---5---2055---24
GJ01182018MPFrame18408.jpg---0---2325---24
GJ09192017RMFrame15144.jpg---4---1643---24
GJ08082017GLFrame01968.jpg---1---3414---24
GJ07262018GBFrame49320.jpg---6---1775---30
GJ06122017AMFrame00090.jpg---0---2220---30
GJ09192017RMFrame37800.jpg---6---1643---24
GJ09122017DTFrame01488.jpg---2---2604---24
GJ01142020JEFrame01290.jpg---1---2863---30
GJ05262020PHFrame19560.jpg---0---2607---30
GJ08082017GLFrame13488.jpg---2---3414---24
GJ09112017DRFrame03090.jpg---2---2033---30
GJ11102017RFFrame37050.jpg---5---1551---30
GJ09192017RMFrame36816.jpg---6---1643---24
GJ11102017RFFrame02160.jpg---1---1551---30
GJ09112017KBFrame50970.jpg---4---2831---30
GJ09112017DRFrame00300.jpg---0---2033---30
GJ09212017JLFrame02952.jpg---2---1530---24
GJ02012018TLFrame21648.jpg---4---1952---24
GJ02092021CLFrame68550.jpg---6---2473---30
GJ05202019HWFrame52830.jpg---4---3102---30
GJ07262018GBFrame17850.jpg---3---1775---30
GJ11102017RFFrame28740.jpg---4---1551---30
GJ11102017RFFrame36990.jpg---5---1551---30
GJ05292018RWFrame03144.jpg---1---1504---24
GJ06122017AMFrame06390.jpg---2---2220---30
GJ09262017PSFrame55632.jpg---6---2409---24
GJ03272021NHFrame14040.jpg---2---4251---30
GJ09122017DTFrame20880.jpg---0---2604---24
GJ09112017KBFrame54270.jpg---5---2831---30
GJ01282020JMFrame07950.jpg---2---3239---30
GJ05292018RWFrame00936.jpg---1---1504---24
GJ02092021CLFrame12630.jpg---2---2473---30
GJ09112017DRFrame28830.jpg---4---2033---30
GJ04142020FCFrame13920.jpg---2---2589---30
GJ01142020JEFrame18480.jpg---3---2863---30
GJ01282020JMFrame12930.jpg---2---3239---30
GJ01232018JHFrame17424.jpg---4---1612---24
GJ01232018JHFrame25080.jpg---0---1612---24
GJ07262018GBFrame17310.jpg---3---1775---30
GJ09192017RMFrame35184.jpg---0---1643---24
GJ03272021NHFrame36690.jpg---4---4251---30
GJ07262018GBFrame02190.jpg---2---1775---30
GJ05202019HWFrame79050.jpg---5---3102---30
GJ04142020FCFrame23880.jpg---3---2589---30
GJ03092021PFFrame82680.jpg---6---2943---30
GJ12212017MDFrame21264.jpg---4---2118---24
GJ09262017PSFrame41400.jpg---5---2409---24
GJ02092021CLFrame67140.jpg---6---2473---30
GJ03272021NHFrame31530.jpg---0---4251---30
GJ02202021YKFrame06600.jpg---3---1458---30
GJ03092021PFFrame26580.jpg---3---2943---30
GJ12062018LJFrame12600.jpg---3---1828---30
GJ01182018MPFrame08712.jpg---3---2325---24
GJ09122017DTFrame38880.jpg---0---2604---24
GJ09212017JLFrame14784.jpg---4---1530---24
GJ01232018JHFrame01424.jpg---1---1612---24
GJ03092021PFFrame83190.jpg---6---2943---30
GJ08082017GLFrame18816.jpg---2---3414---24
GJ05202019HWFrame37260.jpg---0---3102---30
GJ02092021CLFrame01045.jpg---1---2473---30
GJ07262018GBFrame02220.jpg---2---1775---30
GJ10312017FSFrame45384.jpg---5---2301---24
GJ07262018GBFrame41700.jpg---5---1775---30
GJ04142020FCFrame12990.jpg---2---2589---30
GJ04142020FCFrame28290.jpg---3---2589---30
GJ06122017AMFrame06870.jpg---2---2220---30
GJ09112017KBFrame36060.jpg---4---2831---30
GJ05202019HWFrame27570.jpg---3---3102---30
GJ11102017RFFrame09210.jpg---2---1551---30
GJ05202019HWFrame50970.jpg---4---3102---30
GJ05202019HWFrame24990.jpg---2---3102---30
GJ09112017DRFrame47520.jpg---5---2033---30
GJ09192017RMFrame15552.jpg---4---1643---24
GJ01142020JEFrame27930.jpg---3---2863---30
GJ11102017RFFrame18450.jpg---0---1551---30
GJ06122017AMFrame26220.jpg---4---2220---30
GJ08082017GLFrame54576.jpg---0---3414---24
GJ02202021YKFrame00930.jpg---2---1458---30
GJ12212017MDFrame10728.jpg---3---2118---24
GJ02092021CLFrame22920.jpg---3---2473---30
GJ01282020JMFrame25440.jpg---3---3239---30
GJ09262017PSFrame03552.jpg---0---2409---24
GJ04142020FCFrame02725.jpg---1---2589---30
GJ05262020PHFrame46680.jpg---5---2607---30
GJ03092021PFFrame07020.jpg---2---2943---30
GJ01282020JMFrame22950.jpg---3---3239---30
GJ12062018LJFrame47790.jpg---6---1828---30
GJ04142020FCFrame02380.jpg---1---2589---30
GJ08082017GLFrame31224.jpg---3---3414---24
GJ11102017RFFrame44850.jpg---6---1551---30
GJ09262017PSFrame43512.jpg---5---2409---24
GJ09192017RMFrame07320.jpg---0---1643---24
GJ09192017RMFrame04032.jpg---2---1643---24
GJ05202019HWFrame91350.jpg---6---3102---30
GJ10312017FSFrame06000.jpg---2---2301---24
GJ02092021CLFrame60540.jpg---5---2473---30
GJ05202019HWFrame48660.jpg---4---3102---30
GJ02202021YKFrame25380.jpg---4---1458---30
GJ11102017RFFrame23730.jpg---4---1551---30
GJ11102017RFFrame36750.jpg---5---1551---30
GJ01282020JMFrame12690.jpg---2---3239---30
GJ01142020JEFrame67680.jpg---5---2863---30
GJ04242018RSFrame09840.jpg---3---2494---24
GJ03092021PFFrame74310.jpg---0---2943---30
GJ03272021NHFrame13050.jpg---2---4251---30
GJ10312017FSFrame18552.jpg---3---2301---24
GJ03272021NHFrame01745.jpg---1---4251---30
GJ01142020JEFrame15270.jpg---2---2863---30
GJ09112017DRFrame60150.jpg---6---2033---30
GJ02202021YKFrame21180.jpg---4---1458---30
GJ09262017PSFrame36816.jpg---5---2409---24
GJ04142020FCFrame68490.jpg---5---2589---30
GJ03132018JGFrame05976.jpg---2---1711---24
GJ05262020PHFrame00170.jpg---1---2607---30
GJ01232018JHFrame00432.jpg---0---1612---24
GJ03272021NHFrame125400.jpg---6---4251---30
GJ09112017DRFrame56460.jpg---6---2033---30
GJ07262018GBFrame23670.jpg---4---1775---30
GJ08082017GLFrame73920.jpg---6---3414---24
GJ01282020JMFrame56820.jpg---5---3239---30
GJ09112017DRFrame30600.jpg---4---2033---30
GJ12212017MDFrame13992.jpg---0---2118---24
GJ09122017DTFrame56904.jpg---6---2604---24
GJ04142020FCFrame32910.jpg---3---2589---30
GJ09122017DTFrame31896.jpg---4---2604---24
GJ05202019HWFrame39180.jpg---4---3102---30
GJ09112017KBFrame40800.jpg---4---2831---30
GJ10312017FSFrame00024.jpg---0---2301---24
GJ11102017RFFrame15380.jpg---3---1551---30
GJ03132018JGFrame28608.jpg---5---1711---24
GJ01232018JHFrame34656.jpg---6---1612---24
GJ04142020FCFrame16620.jpg---2---2589---30
GJ09262017PSFrame28032.jpg---4---2409---24
GJ04142020FCFrame12390.jpg---2---2589---30
GJ07262018GBFrame27060.jpg---4---1775---30
GJ01282020JMFrame73950.jpg---5---3239---30
GJ05202019HWFrame29310.jpg---3---3102---30
GJ12062018LJFrame45750.jpg---0---1828---30
GJ12212017MDFrame40512.jpg---5---2118---24
GJ11302017AMFrame48144.jpg---6---2055---24
GJ11102017RFFrame09060.jpg---2---1551---30
GJ11302017AMFrame09168.jpg---0---2055---24
GJ05202019HWFrame23100.jpg---2---3102---30
GJ10312017FSFrame46656.jpg---5---2301---24
GJ04242018RSFrame41160.jpg---5---2494---24
GJ09212017JLFrame21528.jpg---0---1530---24
GJ10312017FSFrame20352.jpg---0---2301---24
GJ11102017RFFrame14845.jpg---3---1551---30
GJ04242018RSFrame49896.jpg---5---2494---24
GJ01142020JEFrame80580.jpg---6---2863---30
GJ02092021CLFrame68700.jpg---6---2473---30
GJ12062018LJFrame23310.jpg---4---1828---30
GJ01232018JHFrame00936.jpg---1---1612---24
GJ09112017DRFrame60570.jpg---6---2033---30
GJ01182018MPFrame29640.jpg---5---2325---24
GJ07262018GBFrame38790.jpg---4---1775---30
GJ12062018LJFrame10860.jpg---3---1828---30
GJ04242018RSFrame08952.jpg---0---2494---24
GJ03092021PFFrame01595.jpg---1---2943---30
GJ06122017AMFrame25020.jpg---4---2220---30
GJ09212017JLFrame34056.jpg---6---1530---24
GJ03272021NHFrame00530.jpg---1---4251---30
GJ03272021NHFrame30660.jpg---3---4251---30
GJ05292018RWFrame04944.jpg---0---1504---24
GJ09112017KBFrame28890.jpg---3---2831---30
GJ02092021CLFrame58770.jpg---5---2473---30
GJ09262017PSFrame21504.jpg---0---2409---24
GJ01142020JEFrame22920.jpg---3---2863---30
GJ05202019HWFrame22080.jpg---2---3102---30
GJ12212017MDFrame47928.jpg---6---2118---24
GJ03092021PFFrame20010.jpg---3---2943---30
GJ01142020JEFrame01180.jpg---1---2863---30
GJ09192017RMFrame08568.jpg---3---1643---24
GJ11302017AMFrame45000.jpg---5---2055---24
GJ04142020FCFrame00840.jpg---0---2589---30
GJ07262018GBFrame23100.jpg---4---1775---30
GJ05292018RWFrame17808.jpg---0---1504---24
GJ09112017KBFrame18000.jpg---3---2831---30
GJ12212017MDFrame00432.jpg---2---2118---24
GJ03272021NHFrame34860.jpg---4---4251---30
GJ04242018RSFrame11544.jpg---3---2494---24
GJ07262018GBFrame21810.jpg---4---1775---30
GJ03132018JGFrame07368.jpg---2---1711---24
GJ12062018LJFrame16920.jpg---3---1828---30
GJ02012018TLFrame10824.jpg---3---1952---24
GJ10312017FSFrame05376.jpg---2---2301---24
GJ04242018RSFrame00768.jpg---0---2494---24
GJ01182018MPFrame00984.jpg---0---2325---24
GJ01232018JHFrame10968.jpg---3---1612---24
GJ05202019HWFrame44790.jpg---4---3102---30
GJ05292018RWFrame07848.jpg---2---1504---24
GJ03132018JGFrame03216.jpg---0---1711---24
GJ05292018RWFrame13008.jpg---3---1504---24
GJ09112017KBFrame81930.jpg---6---2831---30
GJ01142020JEFrame81210.jpg---6---2863---30
GJ01232018JHFrame25392.jpg---5---1612---24
GJ05202019HWFrame27060.jpg---3---3102---30
GJ07262018GBFrame52740.jpg---6---1775---30
GJ05262020PHFrame45150.jpg---5---2607---30
GJ10312017FSFrame14064.jpg---3---2301---24
GJ07262018GBFrame43050.jpg---5---1775---30
GJ03132018JGFrame23832.jpg---4---1711---24
GJ05262020PHFrame50700.jpg---5---2607---30
GJ12062018LJFrame17310.jpg---3---1828---30
GJ09192017RMFrame03624.jpg---2---1643---24
GJ10052017WSFrame38476.jpg---6---1697---24
GJ03132018JGFrame08592.jpg---2---1711---24
GJ11302017AMFrame21864.jpg---4---2055---24
GJ11102017RFFrame01830.jpg---1---1551---30
GJ01142020JEFrame80430.jpg---6---2863---30
GJ05202019HWFrame69060.jpg---5---3102---30
GJ05262020PHFrame64110.jpg---6---2607---30
GJ03132018JGFrame24192.jpg---4---1711---24
GJ09262017PSFrame49848.jpg---6---2409---24
GJ02092021CLFrame04380.jpg---0---2473---30
GJ03132018JGFrame04992.jpg---2---1711---24
GJ11302017AMFrame46544.jpg---6---2055---24
GJ10312017FSFrame23400.jpg---4---2301---24
GJ09262017PSFrame18792.jpg---3---2409---24
GJ07262018GBFrame50610.jpg---6---1775---30
GJ09212017JLFrame07944.jpg---3---1530---24
GJ05202019HWFrame87090.jpg---6---3102---30
GJ09122017DTFrame51432.jpg---5---2604---24
GJ12062018LJFrame51900.jpg---6---1828---30
GJ02092021CLFrame13740.jpg---2---2473---30
GJ09192017RMFrame35040.jpg---0---1643---24
GJ01282020JMFrame26010.jpg---3---3239---30
GJ12212017MDFrame00120.jpg---0---2118---24
GJ11102017RFFrame16020.jpg---3---1551---30
GJ05202019HWFrame52770.jpg---4---3102---30
GJ09192017RMFrame27192.jpg---5---1643---24
GJ05292018RWFrame10296.jpg---0---1504---24
GJ02202021YKFrame13710.jpg---4---1458---30
GJ02012018TLFrame12168.jpg---3---1952---24
GJ09262017PSFrame16272.jpg---3---2409---24
GJ03092021PFFrame24150.jpg---3---2943---30
GJ09112017KBFrame14910.jpg---0---2831---30
GJ09122017DTFrame03672.jpg---2---2604---24
GJ05262020PHFrame01255.jpg---1---2607---30
GJ01182018MPFrame33336.jpg---5---2325---24
GJ05292018RWFrame05808.jpg---0---1504---24
GJ05202019HWFrame31440.jpg---3---3102---30
GJ02012018TLFrame20952.jpg---4---1952---24
GJ03132018JGFrame09216.jpg---0---1711---24
GJ11102017RFFrame02130.jpg---1---1551---30
GJ12212017MDFrame09912.jpg---3---2118---24
GJ05262020PHFrame00195.jpg---1---2607---30
GJ01232018JHFrame31296.jpg---5---1612---24
GJ07262018GBFrame14190.jpg---3---1775---30
GJ04242018RSFrame15072.jpg---0---2494---24
GJ05202019HWFrame17670.jpg---2---3102---30
GJ09192017RMFrame12288.jpg---3---1643---24
GJ10052017WSFrame39340.jpg---6---1697---24
GJ09212017JLFrame15960.jpg---4---1530---24
GJ09262017PSFrame29496.jpg---4---2409---24
GJ09122017DTFrame58440.jpg---6---2604---24
GJ06122017AMFrame05880.jpg---2---2220---30
GJ05262020PHFrame02550.jpg---0---2607---30
GJ03272021NHFrame123990.jpg---6---4251---30
GJ09212017JLFrame15624.jpg---4---1530---24
GJ05262020PHFrame41430.jpg---4---2607---30
GJ06122017AMFrame65430.jpg---6---2220---30
GJ03272021NHFrame20460.jpg---3---4251---30
GJ11302017AMFrame03144.jpg---2---2055---24
GJ04142020FCFrame20580.jpg---2---2589---30
GJ09112017KBFrame13560.jpg---2---2831---30
GJ07262018GBFrame18060.jpg---3---1775---30
GJ10312017FSFrame23952.jpg---4---2301---24
GJ06122017AMFrame21900.jpg---3---2220---30
GJ09262017PSFrame42984.jpg---5---2409---24
GJ11102017RFFrame30630.jpg---5---1551---30
GJ12212017MDFrame39576.jpg---5---2118---24
GJ04142020FCFrame11130.jpg---2---2589---30
GJ08082017GLFrame23256.jpg---3---3414---24
GJ02092021CLFrame26130.jpg---3---2473---30
GJ02012018TLFrame17160.jpg---4---1952---24
GJ05262020PHFrame14490.jpg---3---2607---30
GJ09262017PSFrame23976.jpg---4---2409---24
GJ09112017DRFrame32430.jpg---4---2033---30
GJ01142020JEFrame67860.jpg---5---2863---30
GJ01282020JMFrame19020.jpg---3---3239---30
GJ03092021PFFrame63780.jpg---5---2943---30
GJ01232018JHFrame12000.jpg---3---1612---24
GJ07262018GBFrame42570.jpg---5---1775---30
GJ11102017RFFrame44190.jpg---6---1551---30
GJ03092021PFFrame00920.jpg---1---2943---30
GJ09112017KBFrame52530.jpg---4---2831---30
GJ01142020JEFrame83580.jpg---6---2863---30
GJ05262020PHFrame25620.jpg---4---2607---30
GJ01142020JEFrame14520.jpg---2---2863---30
GJ09112017KBFrame08250.jpg---2---2831---30
GJ12212017MDFrame43008.jpg---5---2118---24
GJ09122017DTFrame18984.jpg---3---2604---24
GJ10052017WSFrame16224.jpg---0---1697---24
GJ05292018RWFrame03936.jpg---1---1504---24
GJ06122017AMFrame58770.jpg---5---2220---30
GJ09112017KBFrame08640.jpg---2---2831---30
GJ05292018RWFrame15576.jpg---0---1504---24
GJ01142020JEFrame09780.jpg---2---2863---30
GJ03272021NHFrame05730.jpg---2---4251---30
GJ09112017DRFrame54870.jpg---6---2033---30
GJ02092021CLFrame21390.jpg---3---2473---30
GJ09112017KBFrame63930.jpg---5---2831---30
GJ12212017MDFrame48288.jpg---6---2118---24
GJ05202019HWFrame86280.jpg---6---3102---30
GJ05262020PHFrame00190.jpg---1---2607---30
GJ11102017RFFrame13140.jpg---3---1551---30
GJ07262018GBFrame15960.jpg---3---1775---30
GJ01232018JHFrame10008.jpg---3---1612---24
GJ02012018TLFrame04536.jpg---0---1952---24
GJ01282020JMFrame06270.jpg---0---3239---30
GJ07262018GBFrame37050.jpg---4---1775---30
GJ06122017AMFrame30480.jpg---4---2220---30
GJ01142020JEFrame15300.jpg---2---2863---30
GJ09212017JLFrame36240.jpg---6---1530---24
GJ05202019HWFrame26820.jpg---3---3102---30
GJ10052017WSFrame17880.jpg---4---1697---24
GJ10312017FSFrame03096.jpg---2---2301---24
GJ12062018LJFrame38220.jpg---5---1828---30
GJ09192017RMFrame36480.jpg---6---1643---24
GJ09212017JLFrame01512.jpg---2---1530---24
GJ09122017DTFrame55656.jpg---5---2604---24
GJ03272021NHFrame12870.jpg---2---4251---30
GJ09212017JLFrame34080.jpg---6---1530---24
GJ09122017DTFrame49440.jpg---5---2604---24
GJ05202019HWFrame52500.jpg---4---3102---30
GJ09112017KBFrame15870.jpg---3---2831---30
GJ09112017KBFrame11940.jpg---2---2831---30
GJ05202019HWFrame00630.jpg---1---3102---30
GJ09192017RMFrame16104.jpg---4---1643---24
GJ07262018GBFrame24120.jpg---4---1775---30
GJ02092021CLFrame07080.jpg---2---2473---30
GJ09112017KBFrame46590.jpg---4---2831---30
GJ04242018RSFrame21120.jpg---4---2494---24
GJ01232018JHFrame03312.jpg---1---1612---24
GJ09112017DRFrame05460.jpg---2---2033---30
GJ04242018RSFrame10584.jpg---3---2494---24
GJ05262020PHFrame00190.jpg---1---2607---30
GJ09112017DRFrame47460.jpg---5---2033---30
GJ12212017MDFrame01416.jpg---2---2118---24
GJ04142020FCFrame74910.jpg---6---2589---30
GJ03272021NHFrame02550.jpg---1---4251---30
GJ02092021CLFrame72210.jpg---6---2473---30
GJ09112017KBFrame10500.jpg---2---2831---30
GJ06122017AMFrame56340.jpg---5---2220---30
GJ09112017DRFrame58380.jpg---6---2033---30
GJ09112017KBFrame49110.jpg---4---2831---30
GJ07262018GBFrame12330.jpg---3---1775---30
GJ12062018LJFrame16590.jpg---3---1828---30
GJ05262020PHFrame73500.jpg---6---2607---30
GJ05262020PHFrame60540.jpg---5---2607---30
GJ09192017RMFrame19296.jpg---4---1643---24
GJ07262018GBFrame52410.jpg---6---1775---30
GJ04142020FCFrame09480.jpg---0---2589---30
GJ02012018TLFrame28536.jpg---5---1952---24
GJ10052017WSFrame12648.jpg---3---1697---24
GJ11302017AMFrame10224.jpg---3---2055---24
GJ02012018TLFrame27000.jpg---5---1952---24
GJ02012018TLFrame32760.jpg---5---1952---24
GJ09122017DTFrame00888.jpg---2---2604---24
GJ09122017DTFrame04128.jpg---2---2604---24
GJ09112017KBFrame34830.jpg---4---2831---30
GJ11302017AMFrame25632.jpg---4---2055---24
GJ05202019HWFrame85950.jpg---6---3102---30
GJ05262020PHFrame11250.jpg---2---2607---30
GJ03092021PFFrame53850.jpg---4---2943---30
GJ01232018JHFrame27480.jpg---5---1612---24
GJ04242018RSFrame45720.jpg---5---2494---24
GJ08082017GLFrame19896.jpg---2---3414---24
GJ07262018GBFrame36810.jpg---4---1775---30
GJ10052017WSFrame37776.jpg---0---1697---24
GJ05202019HWFrame55110.jpg---4---3102---30
GJ03272021NHFrame00745.jpg---1---4251---30
GJ09122017DTFrame01512.jpg---2---2604---24
GJ09212017JLFrame35136.jpg---6---1530---24
GJ05292018RWFrame14472.jpg---3---1504---24
GJ06122017AMFrame14010.jpg---0---2220---30
GJ03092021PFFrame00495.jpg---1---2943---30
GJ09262017PSFrame39024.jpg---5---2409---24
GJ01142020JEFrame26610.jpg---3---2863---30
GJ01282020JMFrame42960.jpg---4---3239---30
GJ04242018RSFrame17592.jpg---0---2494---24
GJ03132018JGFrame09048.jpg---0---1711---24
GJ10052017WSFrame10776.jpg---3---1697---24
GJ10312017FSFrame01200.jpg---0---2301---24
GJ01182018MPFrame04536.jpg---2---2325---24
GJ12062018LJFrame00810.jpg---2---1828---30
GJ08082017GLFrame07752.jpg---0---3414---24
GJ08082017GLFrame62424.jpg---5---3414---24
GJ07262018GBFrame52650.jpg---6---1775---30
GJ09212017JLFrame08112.jpg---3---1530---24
GJ10052017WSFrame39912.jpg---6---1697---24
GJ08082017GLFrame78744.jpg---6---3414---24
GJ05202019HWFrame22830.jpg---2---3102---30
GJ09212017JLFrame35400.jpg---6---1530---24
GJ03272021NHFrame12360.jpg---2---4251---30
GJ05202019HWFrame43290.jpg---4---3102---30
GJ03092021PFFrame84090.jpg---6---2943---30
GJ11102017RFFrame13680.jpg---3---1551---30
GJ05202019HWFrame38310.jpg---4---3102---30
GJ01142020JEFrame54480.jpg---4---2863---30
GJ01182018MPFrame51432.jpg---6---2325---24
GJ04142020FCFrame62520.jpg---5---2589---30
GJ05202019HWFrame88740.jpg---6---3102---30
GJ05262020PHFrame00240.jpg---1---2607---30
GJ05262020PHFrame69630.jpg---6---2607---30
GJ03092021PFFrame66630.jpg---5---2943---30
GJ05202019HWFrame46860.jpg---4---3102---30
GJ01182018MPFrame43032.jpg---5---2325---24
GJ09112017DRFrame00240.jpg---0---2033---30
GJ10052017WSFrame32472.jpg---5---1697---24
GJ01282020JMFrame79590.jpg---6---3239---30
GJ09262017PSFrame47064.jpg---5---2409---24
GJ12062018LJFrame05730.jpg---2---1828---30
GJ09122017DTFrame12264.jpg---3---2604---24
GJ01142020JEFrame03930.jpg---0---2863---30
GJ05292018RWFrame17112.jpg---0---1504---24
GJ09192017RMFrame07248.jpg---0---1643---24
GJ11302017AMFrame09072.jpg---0---2055---24
GJ11102017RFFrame14850.jpg---3---1551---30
GJ05262020PHFrame28380.jpg---4---2607---30
GJ09192017RMFrame07944.jpg---3---1643---24
GJ11102017RFFrame12540.jpg---0---1551---30
GJ03132018JGFrame20304.jpg---4---1711---24
GJ03092021PFFrame17700.jpg---3---2943---30
GJ09212017JLFrame34536.jpg---6---1530---24
GJ10052017WSFrame26664.jpg---5---1697---24
GJ03092021PFFrame00530.jpg---1---2943---30
GJ01282020JMFrame28470.jpg---0---3239---30
GJ11102017RFFrame26910.jpg---4---1551---30
GJ09122017DTFrame50352.jpg---5---2604---24
GJ09122017DTFrame16080.jpg---3---2604---24
GJ01282020JMFrame59250.jpg---5---3239---30
GJ01182018MPFrame19608.jpg---4---2325---24
GJ04242018RSFrame38088.jpg---5---2494---24
GJ12062018LJFrame40530.jpg---5---1828---30
GJ05202019HWFrame09420.jpg---0---3102---30
GJ11102017RFFrame14350.jpg---3---1551---30
GJ09262017PSFrame19704.jpg---0---2409---24
GJ03132018JGFrame31968.jpg---5---1711---24
GJ01142020JEFrame00870.jpg---1---2863---30
GJ11302017AMFrame05544.jpg---2---2055---24
GJ01232018JHFrame06672.jpg---2---1612---24
GJ06122017AMFrame63360.jpg---6---2220---30
GJ01142020JEFrame74670.jpg---5---2863---30
GJ05202019HWFrame25650.jpg---3---3102---30
GJ05202019HWFrame18060.jpg---2---3102---30
GJ11302017AMFrame09192.jpg---0---2055---24
GJ09262017PSFrame06216.jpg---2---2409---24
GJ02092021CLFrame28530.jpg---4---2473---30
GJ06122017AMFrame54510.jpg---5---2220---30
GJ11302017AMFrame13584.jpg---3---2055---24
GJ09122017DTFrame01272.jpg---2---2604---24
GJ01282020JMFrame04290.jpg---1---3239---30
GJ03272021NHFrame22440.jpg---3---4251---30
GJ04142020FCFrame33660.jpg---3---2589---30
GJ07262018GBFrame40740.jpg---5---1775---30
GJ03132018JGFrame07896.jpg---2---1711---24
GJ05262020PHFrame03570.jpg---0---2607---30
GJ01182018MPFrame29184.jpg---0---2325---24
GJ03272021NHFrame02310.jpg---1---4251---30
GJ10312017FSFrame53088.jpg---6---2301---24
GJ01142020JEFrame62760.jpg---5---2863---30
GJ01142020JEFrame08970.jpg---2---2863---30
GJ10052017WSFrame34632.jpg---5---1697---24
GJ09112017KBFrame50400.jpg---4---2831---30
GJ12062018LJFrame09120.jpg---2---1828---30
GJ01182018MPFrame07944.jpg---2---2325---24
GJ09122017DTFrame07920.jpg---0---2604---24
GJ01142020JEFrame51870.jpg---4---2863---30
GJ01182018MPFrame17640.jpg---3---2325---24
GJ12062018LJFrame11580.jpg---3---1828---30
GJ12062018LJFrame19410.jpg---4---1828---30
GJ02092021CLFrame25920.jpg---3---2473---30
GJ09212017JLFrame12360.jpg---0---1530---24
GJ06122017AMFrame09780.jpg---2---2220---30
GJ01182018MPFrame47088.jpg---5---2325---24
GJ12212017MDFrame30576.jpg---4---2118---24
GJ03132018JGFrame36168.jpg---6---1711---24
GJ02012018TLFrame09960.jpg---3---1952---24
GJ05202019HWFrame16710.jpg---2---3102---30
GJ08082017GLFrame00720.jpg---1---3414---24
GJ02092021CLFrame24600.jpg---3---2473---30
GJ09262017PSFrame01192.jpg---1---2409---24
GJ10052017WSFrame31704.jpg---5---1697---24
GJ01232018JHFrame21384.jpg---4---1612---24
GJ05202019HWFrame27120.jpg---3---3102---30
GJ06122017AMFrame64350.jpg---6---2220---30
GJ09192017RMFrame03696.jpg---2---1643---24
GJ03272021NHFrame15210.jpg---2---4251---30
GJ06122017AMFrame64200.jpg---6---2220---30
GJ09122017DTFrame19200.jpg---3---2604---24
GJ09112017KBFrame05850.jpg---2---2831---30
GJ12212017MDFrame04152.jpg---2---2118---24
GJ04142020FCFrame18570.jpg---2---2589---30
GJ04142020FCFrame72120.jpg---6---2589---30
GJ04142020FCFrame70740.jpg---0---2589---30
GJ05202019HWFrame35580.jpg---0---3102---30
GJ06122017AMFrame36450.jpg---4---2220---30
GJ03092021PFFrame14820.jpg---2---2943---30
GJ05202019HWFrame02010.jpg---1---3102---30
GJ01182018MPFrame51312.jpg---6---2325---24
GJ01142020JEFrame70770.jpg---5---2863---30
GJ06122017AMFrame61860.jpg---6---2220---30
GJ06122017AMFrame20220.jpg---3---2220---30
GJ01232018JHFrame05112.jpg---2---1612---24
GJ09262017PSFrame09648.jpg---2---2409---24
GJ03092021PFFrame64050.jpg---5---2943---30
GJ09112017KBFrame04230.jpg---1---2831---30
GJ06122017AMFrame65940.jpg---6---2220---30
GJ07262018GBFrame50850.jpg---6---1775---30
GJ05202019HWFrame80940.jpg---5---3102---30
GJ03132018JGFrame34176.jpg---5---1711---24
GJ09262017PSFrame20640.jpg---0---2409---24
GJ01232018JHFrame34104.jpg---0---1612---24
GJ09212017JLFrame13896.jpg---4---1530---24
GJ05262020PHFrame05010.jpg---2---2607---30
GJ05202019HWFrame26040.jpg---3---3102---30
GJ04242018RSFrame13680.jpg---3---2494---24
GJ04242018RSFrame11904.jpg---3---2494---24
GJ09112017DRFrame32250.jpg---4---2033---30
GJ03272021NHFrame92400.jpg---4---4251---30
GJ04242018RSFrame24648.jpg---4---2494---24
GJ11102017RFFrame11190.jpg---2---1551---30
GJ10312017FSFrame05736.jpg---2---2301---24
GJ02092021CLFrame01870.jpg---1---2473---30
GJ12062018LJFrame09180.jpg---2---1828---30
GJ11102017RFFrame01740.jpg---1---1551---30
GJ01182018MPFrame18984.jpg---0---2325---24
GJ09122017DTFrame03528.jpg---2---2604---24
GJ12062018LJFrame17940.jpg---0---1828---30
GJ02202021YKFrame26970.jpg---5---1458---30
GJ11102017RFFrame30870.jpg---5---1551---30
GJ07262018GBFrame26970.jpg---4---1775---30
GJ09112017DRFrame17310.jpg---3---2033---30
GJ10312017FSFrame22656.jpg---4---2301---24
GJ02202021YKFrame09720.jpg---3---1458---30
GJ01232018JHFrame04464.jpg---2---1612---24
GJ12212017MDFrame13320.jpg---0---2118---24
GJ02012018TLFrame35808.jpg---5---1952---24
GJ10052017WSFrame16872.jpg---4---1697---24
GJ09192017RMFrame07512.jpg---0---1643---24
GJ09112017DRFrame12000.jpg---3---2033---30
GJ09192017RMFrame22824.jpg---0---1643---24
GJ04142020FCFrame31590.jpg---3---2589---30
GJ09212017JLFrame11904.jpg---0---1530---24
GJ08082017GLFrame12288.jpg---2---3414---24
GJ11302017AMFrame10128.jpg---3---2055---24
GJ09212017JLFrame14256.jpg---4---1530---24
GJ08082017GLFrame31392.jpg---3---3414---24
GJ03272021NHFrame74700.jpg---4---4251---30
GJ07262018GBFrame50550.jpg---6---1775---30
GJ05202019HWFrame13320.jpg---2---3102---30
GJ03092021PFFrame02100.jpg---0---2943---30
GJ01142020JEFrame83790.jpg---6---2863---30
GJ05202019HWFrame80010.jpg---5---3102---30
GJ11102017RFFrame17730.jpg---0---1551---30
GJ04242018RSFrame02952.jpg---0---2494---24
GJ06122017AMFrame49410.jpg---5---2220---30
GJ04242018RSFrame37848.jpg---5---2494---24
GJ09112017KBFrame77220.jpg---0---2831---30
GJ03092021PFFrame03510.jpg---0---2943---30
GJ09262017PSFrame28488.jpg---4---2409---24
GJ12212017MDFrame03264.jpg---2---2118---24
GJ05202019HWFrame90450.jpg---6---3102---30
GJ11102017RFFrame01980.jpg---1---1551---30
GJ04142020FCFrame27390.jpg---3---2589---30
GJ04242018RSFrame25824.jpg---4---2494---24
GJ04142020FCFrame03330.jpg---1---2589---30
GJ09262017PSFrame29760.jpg---4---2409---24
GJ05292018RWFrame09600.jpg---2---1504---24
GJ06122017AMFrame09000.jpg---2---2220---30
GJ09212017JLFrame33288.jpg---6---1530---24
GJ09192017RMFrame38496.jpg---6---1643---24
GJ06122017AMFrame53700.jpg---5---2220---30
GJ09192017RMFrame35712.jpg---6---1643---24
GJ01282020JMFrame26910.jpg---3---3239---30
GJ10052017WSFrame38112.jpg---6---1697---24
GJ03272021NHFrame07500.jpg---2---4251---30
GJ02012018TLFrame12072.jpg---3---1952---24
GJ09262017PSFrame50472.jpg---6---2409---24
GJ04242018RSFrame04248.jpg---0---2494---24
GJ09262017PSFrame07896.jpg---2---2409---24
GJ01182018MPFrame12096.jpg---3---2325---24
GJ11302017AMFrame47688.jpg---6---2055---24
GJ04142020FCFrame39690.jpg---4---2589---30
GJ09192017RMFrame26496.jpg---5---1643---24
GJ05292018RWFrame17712.jpg---0---1504---24
GJ11302017AMFrame46348.jpg---6---2055---24
GJ12062018LJFrame22050.jpg---4---1828---30
GJ01282020JMFrame22140.jpg---3---3239---30
GJ11102017RFFrame44985.jpg---6---1551---30
GJ07262018GBFrame21720.jpg---4---1775---30
GJ03132018JGFrame06480.jpg---2---1711---24
GJ04242018RSFrame10128.jpg---3---2494---24
GJ09122017DTFrame23328.jpg---4---2604---24
GJ11302017AMFrame47280.jpg---6---2055---24
GJ09112017KBFrame71550.jpg---5---2831---30
GJ01282020JMFrame23700.jpg---3---3239---30
GJ01182018MPFrame50784.jpg---6---2325---24
GJ05292018RWFrame20808.jpg---4---1504---24
GJ01232018JHFrame05904.jpg---2---1612---24
GJ11102017RFFrame40110.jpg---5---1551---30
GJ12212017MDFrame08184.jpg---3---2118---24
GJ09112017DRFrame17970.jpg---0---2033---30
GJ03092021PFFrame04680.jpg---0---2943---30
GJ01232018JHFrame35016.jpg---6---1612---24
GJ09112017KBFrame21300.jpg---3---2831---30
GJ09212017JLFrame08040.jpg---3---1530---24
GJ09262017PSFrame22176.jpg---0---2409---24
GJ09122017DTFrame59232.jpg---6---2604---24
GJ06122017AMFrame34920.jpg---4---2220---30
GJ03272021NHFrame120030.jpg---6---4251---30
GJ09112017KBFrame02250.jpg---1---2831---30
GJ01182018MPFrame15264.jpg---3---2325---24
GJ12212017MDFrame37128.jpg---5---2118---24
GJ04142020FCFrame01575.jpg---1---2589---30
GJ11102017RFFrame04530.jpg---1---1551---30
GJ07262018GBFrame28620.jpg---4---1775---30
GJ03092021PFFrame02310.jpg---0---2943---30
GJ02092021CLFrame25260.jpg---3---2473---30
GJ12212017MDFrame06672.jpg---2---2118---24
GJ11302017AMFrame48672.jpg---6---2055---24
GJ12062018LJFrame44250.jpg---5---1828---30
GJ01232018JHFrame18216.jpg---4---1612---24
GJ11102017RFFrame02100.jpg---1---1551---30
GJ03272021NHFrame30270.jpg---3---4251---30
GJ08082017GLFrame00432.jpg---1---3414---24
GJ11102017RFFrame11280.jpg---2---1551---30
GJ04242018RSFrame36408.jpg---5---2494---24
GJ08082017GLFrame09744.jpg---2---3414---24
GJ02202021YKFrame12240.jpg---0---1458---30
GJ03092021PFFrame36840.jpg---4---2943---30
GJ05202019HWFrame69720.jpg---5---3102---30
GJ02092021CLFrame09510.jpg---2---2473---30
GJ05292018RWFrame10704.jpg---3---1504---24
GJ09112017KBFrame38040.jpg---4---2831---30
GJ10312017FSFrame00936.jpg---0---2301---24
GJ08082017GLFrame02328.jpg---1---3414---24
GJ01282020JMFrame04110.jpg---1---3239---30
GJ02092021CLFrame18480.jpg---3---2473---30
GJ03272021NHFrame02385.jpg---1---4251---30
GJ04242018RSFrame21624.jpg---4---2494---24
GJ03092021PFFrame00915.jpg---1---2943---30
GJ07262018GBFrame26700.jpg---4---1775---30
GJ05202019HWFrame17940.jpg---2---3102---30
GJ04242018RSFrame11304.jpg---3---2494---24
GJ06122017AMFrame42030.jpg---5---2220---30
GJ04242018RSFrame02568.jpg---0---2494---24
GJ01232018JHFrame01224.jpg---1---1612---24
GJ12212017MDFrame02016.jpg---2---2118---24
GJ01142020JEFrame40020.jpg---4---2863---30
GJ01232018JHFrame17400.jpg---4---1612---24
GJ02202021YKFrame01050.jpg---2---1458---30
GJ09122017DTFrame21048.jpg---0---2604---24
GJ12212017MDFrame42192.jpg---5---2118---24
GJ09122017DTFrame40944.jpg---5---2604---24
GJ03132018JGFrame03840.jpg---2---1711---24
GJ01282020JMFrame77070.jpg---6---3239---30
GJ09192017RMFrame13272.jpg---3---1643---24
GJ01142020JEFrame01335.jpg---1---2863---30
GJ09262017PSFrame38736.jpg---5---2409---24
GJ11302017AMFrame35784.jpg---5---2055---24
GJ09192017RMFrame35616.jpg---6---1643---24
GJ08082017GLFrame01872.jpg---1---3414---24
GJ09192017RMFrame17472.jpg---4---1643---24
GJ01232018JHFrame16776.jpg---4---1612---24
GJ05202019HWFrame55920.jpg---4---3102---30
GJ05202019HWFrame22050.jpg---2---3102---30
GJ09262017PSFrame01728.jpg---1---2409---24
GJ05202019HWFrame88950.jpg---6---3102---30
GJ02092021CLFrame01740.jpg---1---2473---30
GJ01282020JMFrame01920.jpg---1---3239---30
GJ02092021CLFrame63540.jpg---5---2473---30
GJ11102017RFFrame14970.jpg---3---1551---30
GJ05202019HWFrame70290.jpg---5---3102---30
GJ02092021CLFrame02275.jpg---1---2473---30
GJ07262018GBFrame43530.jpg---5---1775---30
GJ03132018JGFrame33336.jpg---5---1711---24
GJ02012018TLFrame16224.jpg---4---1952---24
GJ12212017MDFrame06576.jpg---2---2118---24
GJ06122017AMFrame29580.jpg---4---2220---30
GJ09112017KBFrame67560.jpg---5---2831---30
GJ09262017PSFrame03288.jpg---0---2409---24
GJ02202021YKFrame16020.jpg---4---1458---30
GJ12212017MDFrame13440.jpg---0---2118---24
GJ03132018JGFrame02328.jpg---0---1711---24
GJ04242018RSFrame11040.jpg---3---2494---24
GJ05292018RWFrame21120.jpg---4---1504---24
GJ02092021CLFrame01700.jpg---1---2473---30
GJ05292018RWFrame11760.jpg---3---1504---24
GJ02202021YKFrame01080.jpg---2---1458---30
GJ09262017PSFrame53664.jpg---6---2409---24
GJ09192017RMFrame22368.jpg---0---1643---24
GJ11102017RFFrame13980.jpg---3---1551---30
GJ09262017PSFrame38352.jpg---5---2409---24
GJ01232018JHFrame19872.jpg---4---1612---24
GJ01182018MPFrame27720.jpg---4---2325---24
GJ03132018JGFrame37656.jpg---6---1711---24
GJ05202019HWFrame00930.jpg---1---3102---30
GJ10312017FSFrame51240.jpg---6---2301---24
GJ03272021NHFrame00780.jpg---1---4251---30
GJ03272021NHFrame107850.jpg---5---4251---30
GJ02092021CLFrame03150.jpg---0---2473---30
GJ10312017FSFrame31536.jpg---4---2301---24
GJ05262020PHFrame04290.jpg---2---2607---30
GJ01232018JHFrame05592.jpg---2---1612---24
GJ09122017DTFrame59832.jpg---6---2604---24
GJ01182018MPFrame09144.jpg---3---2325---24
GJ03092021PFFrame00345.jpg---1---2943---30
GJ10052017WSFrame23088.jpg---0---1697---24
GJ04142020FCFrame02855.jpg---1---2589---30
GJ01232018JHFrame29904.jpg---5---1612---24
GJ02202021YKFrame00030.jpg---0---1458---30
GJ05292018RWFrame03480.jpg---1---1504---24
GJ05202019HWFrame14340.jpg---2---3102---30
GJ10312017FSFrame27624.jpg---4---2301---24
GJ03132018JGFrame27072.jpg---5---1711---24
GJ01282020JMFrame16410.jpg---2---3239---30
GJ07262018GBFrame05160.jpg---2---1775---30
GJ11102017RFFrame02670.jpg---1---1551---30
GJ12212017MDFrame12624.jpg---3---2118---24
GJ02092021CLFrame01805.jpg---1---2473---30
GJ12212017MDFrame44208.jpg---5---2118---24
GJ11102017RFFrame05310.jpg---0---1551---30
GJ04142020FCFrame07860.jpg---0---2589---30
GJ01282020JMFrame12030.jpg---2---3239---30
GJ09192017RMFrame30000.jpg---5---1643---24
GJ05202019HWFrame92880.jpg---6---3102---30
GJ09122017DTFrame44640.jpg---5---2604---24
GJ10052017WSFrame25560.jpg---5---1697---24
GJ01182018MPFrame07704.jpg---2---2325---24
GJ01282020JMFrame58740.jpg---5---3239---30
GJ05202019HWFrame40200.jpg---4---3102---30
GJ05292018RWFrame17208.jpg---0---1504---24
GJ09112017KBFrame03300.jpg---1---2831---30
GJ08082017GLFrame15816.jpg---2---3414---24
GJ09112017DRFrame46980.jpg---5---2033---30
GJ05262020PHFrame29490.jpg---4---2607---30
GJ04142020FCFrame12600.jpg---2---2589---30
GJ09212017JLFrame07200.jpg---3---1530---24
GJ08082017GLFrame37104.jpg---4---3414---24
GJ11302017AMFrame09168.jpg---0---2055---24
GJ09192017RMFrame37704.jpg---6---1643---24
GJ09262017PSFrame00504.jpg---1---2409---24
GJ03272021NHFrame00855.jpg---1---4251---30
GJ02202021YKFrame29430.jpg---5---1458---30
GJ05202019HWFrame37530.jpg---0---3102---30
GJ02012018TLFrame04032.jpg---0---1952---24
GJ03132018JGFrame03408.jpg---2---1711---24
GJ02092021CLFrame12930.jpg---2---2473---30
GJ01282020JMFrame76500.jpg---6---3239---30
GJ09122017DTFrame00264.jpg---2---2604---24
GJ09262017PSFrame17136.jpg---3---2409---24
GJ12212017MDFrame38952.jpg---5---2118---24
GJ10312017FSFrame50232.jpg---6---2301---24
GJ04242018RSFrame29472.jpg---4---2494---24
GJ03272021NHFrame111480.jpg---5---4251---30
GJ02092021CLFrame11850.jpg---2---2473---30
GJ05202019HWFrame92370.jpg---6---3102---30
[truncated: 1,617,326 more chars]
