# Supplementary material for: Kinematic Adaptive Frame Recognition (KAFR): A Novel Framework for Video Segmentation via Frame Similarity and Surgical Tool Tracking
Source: IEEE Access. Author manuscript; Available in PMC 2025 Aug 22. (PMC12369944; doi:10.1109/access.2025.3573264)
Supplement: access-3573264-mm [file NIHMS2090652-supplement-access-3573264-mm.zip › supplementary_v3/v2/source codes/train_pj.txt]

PW11182013MBFrame12768.jpg---4---1481---24
PW10212013GHFrame30144.jpg---2---2618---24
PW11172015EBFrame48528.jpg---5---2461---24
PW04232013GSFrame06312.jpg---1---1882---24
PW11052015DFFrame21792.jpg---0---1656---24
PW06042013RWFrame26160.jpg---4---2169---24
PW05122016NBFrame23520.jpg---5---2111---24
PW03172016JRFrame36312.jpg---5---1712---24
PW01142016EHFrame35448.jpg---0---2899---24
PW05122016NBFrame47400.jpg---6---2111---24
PW05122016NBFrame20640.jpg---0---2111---24
PW11102015BVFrame12216.jpg---0---1352---24
PW05232013AGFrame33720.jpg---5---2193---24
PW09182014MWFrame26352.jpg---4---2640---24
PW03042013DTFrame29856.jpg---5---1816---24
PW09222015GSFrame33936.jpg---5---2500---24
PW03042013DTFrame40344.jpg---6---1816---24
PW08062013RCFrame06432.jpg---1---2231---24
PW07082013TDFrame39216.jpg---5---2116---24
PW04232013GSFrame39648.jpg---0---1882---24
PW04132013WMFrame49224.jpg---6---2153---24
PW08052013JCFrame51048.jpg---0---2430---24
PW03182013BPFrame50328.jpg---0---2301---24
PW04262016SHFrame13920.jpg---4---1713---24
PW03182013BPFrame07920.jpg---2---2301---24
PW08252015VWFrame08745.jpg---2---1440---30
PW09032015MPFrame05508.jpg---2---1570---24
PW07082013TDFrame17544.jpg---3---2116---24
PW08252015VWFrame19980.jpg---0---1440---30
PW09182012CRFrame14136.jpg---0---1800---24
PW02042016ASFrame17088.jpg---5---1279---24
PW11192015ROFrame18876.jpg---3---1740---24
PW11102015BVFrame12908.jpg---3---1352---24
PW09032015MPFrame06456.jpg---2---1570---24
PW09182014MWFrame15312.jpg---2---2640---24
PW06042013RWFrame51576.jpg---6---2169---24
PW10132014SWFrame13468.jpg---3---1891---24
PW06162015MKFrame12840.jpg---4---1544---24
PW10212013GHFrame37848.jpg---3---2618---24
PW09052013NWFrame00120.jpg---1---1696---24
PW04262016SHFrame30096.jpg---5---1713---24
PW01142016EHFrame63360.jpg---6---2899---24
PW02092016PCFrame15900.jpg---3---1847---24
PW08052013JCFrame15144.jpg---2---2430---24
PW03042013DTFrame40632.jpg---6---1816---24
PW01052016CZFrame04848.jpg---1---2447---24
PW10062015REFrame01848.jpg---1---1473---24
PW09032015MPFrame16536.jpg---4---1570---24
PW09052013NWFrame09792.jpg---2---1696---24
PW08112016DHFrame39696.jpg---6---1765---24
PW07082013TDFrame46560.jpg---6---2116---24
PW06282016JSFrame29976.jpg---6---1362---24
PW09052013NWFrame17136.jpg---4---1696---24
PW09032015MPFrame34368.jpg---6---1570---24
PW04232013GSFrame21480.jpg---4---1882---24
PW03182013BPFrame17760.jpg---4---2301---24
PW10022014JFFrame24600.jpg---5---1849---24
PW07052016JCFrame09120.jpg---2---1822---24
PW08192013TBFrame07032.jpg---2---2054---24
PW08052013JCFrame05760.jpg---0---2430---24
PW11182013MBFrame33024.jpg---6---1481---24
PW08252015VWFrame03960.jpg---1---1440---30
PW01052016CZFrame40608.jpg---5---2447---24
PW11172015EBFrame20880.jpg---0---2461---24
PW09222015GSFrame32184.jpg---5---2500---24
PW11102015BVFrame19248.jpg---0---1352---24
PW06162015MKFrame12768.jpg---4---1544---24
PW01282016FBFrame11640.jpg---0---1239---24
PW06282016JSFrame09072.jpg---2---1362---24
PW08252015VWFrame10165.jpg---3---1440---30
PW02092016PCFrame06528.jpg---2---1847---24
PW11172014DLFrame20472.jpg---0---1573---24
PW11172014DLFrame36816.jpg---6---1573---24
PW06302015BCFrame17808.jpg---4---2146---24
PW04232013GSFrame44736.jpg---6---1882---24
PW08112016DHFrame13704.jpg---0---1765---24
PW07022015GKFrame15696.jpg---4---1615---24
PW06162015MKFrame22968.jpg---5---1544---24
PW09032015MPFrame06408.jpg---2---1570---24
PW08252015VWFrame05310.jpg---1---1440---30
PW08112016DHFrame26592.jpg---5---1765---24
PW02092013HSFrame03432.jpg---1---1635---24
PW09012015JHFrame06024.jpg---0---1923---24
PW08252015VWFrame10740.jpg---3---1440---30
PW09052013NWFrame33816.jpg---5---1696---24
PW04282014JMFrame15720.jpg---4---1699---24
PW07022015GKFrame38376.jpg---6---1615---24
PW03042013DTFrame20496.jpg---4---1816---24
PW07022015GKFrame10556.jpg---3---1615---24
PW09182014MWFrame54096.jpg---5---2640---24
PW08252015VWFrame00660.jpg---1---1440---30
PW08052013JCFrame24264.jpg---4---2430---24
PW08052013JCFrame04776.jpg---1---2430---24
PW06022016JFFrame13200.jpg---0---1659---24
PW09032015MPFrame15768.jpg---4---1570---24
PW05232013AGFrame06408.jpg---2---2193---24
PW06162015MKFrame08664.jpg---2---1544---24
PW05072013WPFrame14696.jpg---3---2151---24
PW11042013RRFrame11784.jpg---0---1108---24
PW09182014MWFrame02592.jpg---1---2640---24
PW07052016JCFrame00096.jpg---1---1822---24
PW11042013RRFrame11688.jpg---0---1108---24
PW04282014JMFrame12592.jpg---3---1699---24
PW03182015HMFrame18624.jpg---0---1442---24
PW07022015GKFrame36864.jpg---6---1615---24
PW07082013TDFrame20520.jpg---0---2116---24
PW11032014HHFrame11704.jpg---3---1595---24
PW08042016TMFrame12436.jpg---3---1652---24
PW06282016JSFrame08352.jpg---0---1362---24
PW04262016SHFrame16008.jpg---4---1713---24
PW08112016DHFrame37224.jpg---6---1765---24
PW06162015MKFrame11084.jpg---3---1544---24
PW09222015GSFrame01536.jpg---1---2500---24
PW06302015BCFrame14352.jpg---4---2146---24
PW07122016WBFrame10824.jpg---2---1766---24
PW11032014HHFrame11676.jpg---3---1595---24
PW11102015BVFrame23688.jpg---5---1352---24
PW08062013RCFrame26400.jpg---4---2231---24
PW06042013RWFrame51792.jpg---6---2169---24
PW10092012JWFrame20736.jpg---4---1830---24
PW10022014JFFrame03864.jpg---1---1849---24
PW09182012CRFrame06096.jpg---0---1800---24
PW11172015WTFrame01800.jpg---1---1575---24
PW04282014JMFrame26640.jpg---5---1699---24
PW05232013AGFrame20208.jpg---4---2193---24
PW01052016CZFrame04488.jpg---1---2447---24
PW03152016DSFrame20616.jpg---5---1555---24
PW01282016FBFrame15624.jpg---4---1239---24
PW08252015VWFrame12300.jpg---0---1440---30
PW09182012CRFrame29520.jpg---5---1800---24
PW01052016CZFrame49344.jpg---5---2447---24
PW01052016CZFrame58488.jpg---6---2447---24
PW09222015GSFrame38640.jpg---5---2500---24
PW09222015GSFrame58128.jpg---6---2500---24
PW05232013AGFrame03648.jpg---1---2193---24
PW09052013NWFrame37584.jpg---6---1696---24
PW10022014JFFrame14388.jpg---3---1849---24
PW12092013JKFrame01104.jpg---1---2091---24
PW08052013JCFrame28392.jpg---4---2430---24
PW11172014DLFrame14760.jpg---3---1573---24
PW06162015MKFrame05880.jpg---2---1544---24
PW03172016JRFrame23592.jpg---5---1712---24
PW06162015MKFrame10212.jpg---3---1544---24
PW11052015DFFrame18696.jpg---4---1656---24
PW10022014JFFrame16152.jpg---4---1849---24
PW08042016TMFrame31920.jpg---6---1652---24
PW11172015EBFrame17172.jpg---3---2461---24
PW11172015WTFrame00912.jpg---1---1575---24
PW02042016ASFrame00024.jpg---1---1279---24
PW11102015BVFrame31520.jpg---6---1352---24
PW11142013JSFrame15624.jpg---4---1548---24
PW09012015JHFrame20376.jpg---4---1923---24
PW11052015GOFrame16512.jpg---4---1588---24
PW12092013JKFrame16560.jpg---3---2091---24
PW06042013RWFrame07776.jpg---0---2169---24
PW04262016SHFrame12928.jpg---3---1713---24
PW03172016JRFrame06288.jpg---2---1712---24
PW11142013JSFrame12032.jpg---3---1548---24
PW04262016SHFrame30624.jpg---5---1713---24
PW11102015BVFrame08616.jpg---2---1352---24
PW10092012JWFrame17568.jpg---4---1830---24
PW09052013NWFrame13512.jpg---0---1696---24
PW08112016DHFrame12124.jpg---3---1765---24
PW09032015MPFrame08844.jpg---3---1570---24
PW05232013AGFrame44424.jpg---5---2193---24
PW12092013JKFrame04632.jpg---1---2091---24
PW11172015EBFrame39744.jpg---5---2461---24
PW04232013GSFrame19512.jpg---4---1882---24
PW07082013TDFrame50784.jpg---0---2116---24
PW10132014SWFrame42480.jpg---6---1891---24
PW04282014JMFrame37344.jpg---6---1699---24
PW03152016DSFrame09600.jpg---2---1555---24
PW03182013BPFrame14112.jpg---0---2301---24
PW03182015HMFrame17472.jpg---4---1442---24
PW07122016WBFrame41712.jpg---6---1766---24
PW09182014MWFrame62544.jpg---6---2640---24
PW01282016FBFrame15840.jpg---4---1239---24
PW10092012JWFrame43128.jpg---6---1830---24
PW06022016JFFrame24672.jpg---5---1659---24
PW09222015GSFrame03432.jpg---1---2500---24
PW11032014HHFrame05856.jpg---1---1595---24
PW06022016JFFrame14004.jpg---3---1659---24
PW08052013JCFrame11592.jpg---2---2430---24
PW05122016NBFrame00576.jpg---1---2111---24
PW10022014JFFrame37944.jpg---5---1849---24
PW11172015WTFrame17616.jpg---4---1575---24
PW07052016JCFrame04032.jpg---1---1822---24
PW06022016JFFrame09552.jpg---2---1659---24
PW09052013NWFrame35976.jpg---0---1696---24
PW11052015GOFrame35688.jpg---5---1588---24
PW10212013GHFrame29904.jpg---2---2618---24
PW09012015JHFrame34680.jpg---5---1923---24
PW01282016FBFrame18312.jpg---5---1239---24
PW07122016WBFrame07920.jpg---2---1766---24
PW01052016CZFrame19488.jpg---0---2447---24
PW06022016JFFrame04968.jpg---1---1659---24
PW10132014SWFrame13400.jpg---3---1891---24
PW09012015JHFrame15000.jpg---4---1923---24
PW09032015MPFrame07248.jpg---2---1570---24
PW08252015VWFrame39900.jpg---6---1440---30
PW08252015VWFrame04950.jpg---1---1440---30
PW10132014SWFrame16872.jpg---4---1891---24
PW03152016DSFrame10968.jpg---3---1555---24
PW11172014DLFrame25392.jpg---5---1573---24
PW08042016TMFrame06480.jpg---2---1652---24
PW07052016JCFrame07176.jpg---2---1822---24
PW07082013TDFrame49752.jpg---6---2116---24
PW01142016EHFrame60936.jpg---0---2899---24
PW06022016JFFrame12600.jpg---2---1659---24
PW08042016TMFrame12796.jpg---3---1652---24
PW11172014DLFrame31056.jpg---5---1573---24
PW12092013JKFrame09096.jpg---2---2091---24
PW11182013MBFrame10748.jpg---3---1481---24
PW01282016FBFrame07584.jpg---2---1239---24
PW05202014RAFrame10200.jpg---2---2147---24
PW01282016FBFrame14688.jpg---4---1239---24
PW09222015GSFrame03768.jpg---1---2500---24
PW11142013JSFrame14472.jpg---4---1548---24
PW11142013JSFrame14736.jpg---4---1548---24
PW04232013GSFrame13748.jpg---3---1882---24
PW11172014DLFrame02496.jpg---1---1573---24
PW07052016JCFrame08832.jpg---2---1822---24
PW08062013RCFrame07080.jpg---0---2231---24
PW06282016JSFrame13320.jpg---4---1362---24
PW05232013AGFrame17904.jpg---4---2193---24
PW04232013GSFrame42720.jpg---6---1882---24
PW08192013TBFrame11208.jpg---1---2054---24
PW08112016DHFrame25440.jpg---5---1765---24
PW09222015GSFrame12720.jpg---2---2500---24
PW08052013JCFrame16872.jpg---1---2430---24
PW03182015HMFrame27360.jpg---5---1442---24
PW03172014DSFrame06432.jpg---0---1718---24
PW02092013HSFrame16104.jpg---0---1635---24
PW08042016TMFrame15192.jpg---4---1652---24
PW06162015MKFrame10776.jpg---3---1544---24
PW08112016DHFrame00576.jpg---1---1765---24
PW08192013TBFrame33456.jpg---5---2054---24
PW01052016CZFrame02952.jpg---1---2447---24
PW08042016TMFrame15120.jpg---4---1652---24
PW05122016NBFrame11088.jpg---3---2111---24
PW11052015GOFrame37944.jpg---6---1588---24
PW01282016FBFrame06432.jpg---2---1239---24
PW09032015MPFrame17112.jpg---0---1570---24
PW04282014JMFrame33432.jpg---5---1699---24
PW06022016JFFrame28344.jpg---5---1659---24
PW11032014HHFrame08880.jpg---2---1595---24
PW03172016JRFrame07080.jpg---2---1712---24
PW07052016JCFrame11392.jpg---3---1822---24
PW09012015JHFrame19344.jpg---4---1923---24
PW08052013JCFrame13584.jpg---2---2430---24
PW06022016JFFrame12504.jpg---2---1659---24
PW11102015BVFrame09048.jpg---2---1352---24
PW05202014RAFrame11736.jpg---0---2147---24
PW01282016FBFrame10876.jpg---3---1239---24
PW11052015DFFrame36816.jpg---5---1656---24
PW11052015DFFrame09864.jpg---0---1656---24
PW11172015EBFrame03648.jpg---1---2461---24
PW06022016JFFrame19776.jpg---0---1659---24
PW11142013JSFrame35400.jpg---6---1548---24
PW07122016WBFrame11736.jpg---2---1766---24
PW09222015GSFrame56208.jpg---6---2500---24
PW02092013HSFrame06768.jpg---2---1635---24
PW04282014JMFrame16704.jpg---4---1699---24
PW11032014HHFrame17808.jpg---0---1595---24
PW08052013JCFrame21192.jpg---3---2430---24
PW10062015REFrame09912.jpg---2---1473---24
PW09182012CRFrame13968.jpg---0---1800---24
PW04282014JMFrame20952.jpg---0---1699---24
PW02092013HSFrame14272.jpg---3---1635---24
PW04132013WMFrame09336.jpg---2---2153---24
PW06282016JSFrame29784.jpg---6---1362---24
PW11052015DFFrame17424.jpg---4---1656---24
PW05232013AGFrame10936.jpg---3---2193---24
PW06282016JSFrame11568.jpg---2---1362---24
PW03182013BPFrame50808.jpg---6---2301---24
PW02042016ASFrame18288.jpg---5---1279---24
PW11172015EBFrame24360.jpg---4---2461---24
PW05202014RAFrame09600.jpg---2---2147---24
PW03182013BPFrame13656.jpg---3---2301---24
PW11142013JSFrame05688.jpg---1---1548---24
PW07022015GKFrame16776.jpg---5---1615---24
PW01282016FBFrame11928.jpg---0---1239---24
PW11172015EBFrame58972.jpg---6---2461---24
PW11172015EBFrame58908.jpg---6---2461---24
PW07082013TDFrame16032.jpg---0---2116---24
PW05072013WPFrame19440.jpg---4---2151---24
PW08052013JCFrame12768.jpg---2---2430---24
PW11102015BVFrame32184.jpg---6---1352---24
PW05232013AGFrame31224.jpg---5---2193---24
PW02092016PCFrame16376.jpg---3---1847---24
PW02092016PCFrame00072.jpg---1---1847---24
PW11032014HHFrame17472.jpg---4---1595---24
PW07122016WBFrame36672.jpg---0---1766---24
PW04232013GSFrame13724.jpg---3---1882---24
PW11192015ROFrame18200.jpg---3---1740---24
PW01062015TDFrame27000.jpg---5---1856---24
PW04282014JMFrame04896.jpg---1---1699---24
PW08052013JCFrame01800.jpg---1---2430---24
PW01052016CZFrame18092.jpg---3---2447---24
PW06162015MKFrame11568.jpg---0---1544---24
PW09222015GSFrame12960.jpg---2---2500---24
PW07082013TDFrame13488.jpg---2---2116---24
PW04262016SHFrame12312.jpg---3---1713---24
PW09182014MWFrame15792.jpg---2---2640---24
PW08252015VWFrame38700.jpg---0---1440---30
PW06302015BCFrame13536.jpg---4---2146---24
PW06212016JK Frame34680.jpg---0---1735---24
PW03172016JRFrame25896.jpg---5---1712---24
PW02092016PCFrame04608.jpg---1---1847---24
PW11142013JSFrame26736.jpg---5---1548---24
PW07022015GKFrame10632.jpg---3---1615---24
PW08062013RCFrame25488.jpg---4---2231---24
PW06162015MKFrame12048.jpg---4---1544---24
PW07122016WBFrame37080.jpg---0---1766---24
PW09012015JHFrame06720.jpg---2---1923---24
PW04282014JMFrame15840.jpg---4---1699---24
PW09182014MWFrame62400.jpg---6---2640---24
PW06042013RWFrame19608.jpg---0---2169---24
PW07122016WBFrame32448.jpg---5---1766---24
PW03172014DSFrame14712.jpg---4---1718---24
PW12092013JKFrame49512.jpg---6---2091---24
PW10212013GHFrame20184.jpg---1---2618---24
PW09012015JHFrame13024.jpg---3---1923---24
PW07082013TDFrame11160.jpg---2---2116---24
PW01052016CZFrame16944.jpg---0---2447---24
PW11142013JSFrame36168.jpg---6---1548---24
PW11032014HHFrame10128.jpg---2---1595---24
PW06212016JK Frame10176.jpg---2---1735---24
PW04262016SHFrame29424.jpg---5---1713---24
PW03152016DSFrame28848.jpg---5---1555---24
PW06282016JSFrame13608.jpg---4---1362---24
PW08062013RCFrame31632.jpg---5---2231---24
PW06302015BCFrame07464.jpg---2---2146---24
PW08042016TMFrame19416.jpg---5---1652---24
PW12092013JKFrame08808.jpg---2---2091---24
PW08052013JCFrame20952.jpg---3---2430---24
PW11172015EBFrame40224.jpg---5---2461---24
PW06162015MKFrame16848.jpg---4---1544---24
PW01282016FBFrame17328.jpg---4---1239---24
PW03182015HMFrame01224.jpg---1---1442---24
PW12092013JKFrame17160.jpg---0---2091---24
PW10092012JWFrame03264.jpg---0---1830---24
PW03042013DTFrame08952.jpg---0---1816---24
PW08062013RCFrame34272.jpg---5---2231---24
PW06282016JSFrame08712.jpg---2---1362---24
PW04282014JMFrame23640.jpg---5---1699---24
PW02042016ASFrame15072.jpg---0---1279---24
PW09222015GSFrame01392.jpg---1---2500---24
PW06302015BCFrame37008.jpg---5---2146---24
PW10062015REFrame34368.jpg---6---1473---24
PW03152016DSFrame36792.jpg---6---1555---24
PW09012015JHFrame42072.jpg---6---1923---24
PW06042013RWFrame23040.jpg---3---2169---24
PW11172014DLFrame15504.jpg---0---1573---24
PW03182013BPFrame13016.jpg---3---2301---24
PW01282016FBFrame24264.jpg---6---1239---24
PW08252015VWFrame13710.jpg---4---1440---30
PW11142013JSFrame11388.jpg---3---1548---24
PW01062015TDFrame31368.jpg---5---1856---24
PW05202014RAFrame36816.jpg---5---2147---24
PW05232013AGFrame10260.jpg---3---2193---24
PW09052013NWFrame17016.jpg---4---1696---24
PW08042016TMFrame29376.jpg---5---1652---24
PW11172014DLFrame15464.jpg---3---1573---24
PW04262016SHFrame17544.jpg---4---1713---24
PW01282016FBFrame11976.jpg---0---1239---24
PW11172015EBFrame58204.jpg---6---2461---24
PW07082013TDFrame02520.jpg---1---2116---24
PW05232013AGFrame34584.jpg---5---2193---24
PW03182015HMFrame11592.jpg---3---1442---24
PW08042016TMFrame14496.jpg---4---1652---24
PW02092016PCFrame43440.jpg---6---1847---24
PW12092013JKFrame34920.jpg---5---2091---24
PW04232013GSFrame14640.jpg---0---1882---24
PW01282016FBFrame01056.jpg---1---1239---24
PW01062015TDFrame01608.jpg---1---1856---24
PW08192013TBFrame30888.jpg---5---2054---24
PW11142013JSFrame06168.jpg---0---1548---24
PW02042016ASFrame19968.jpg---5---1279---24
PW06042013RWFrame23088.jpg---3---2169---24
PW06042013RWFrame03360.jpg---1---2169---24
PW06042013RWFrame21596.jpg---3---2169---24
PW02092016PCFrame05376.jpg---1---1847---24
PW03182013BPFrame14064.jpg---0---2301---24
PW06042013RWFrame32664.jpg---4---2169---24
PW07122016WBFrame39888.jpg---6---1766---24
PW11172015WTFrame03168.jpg---1---1575---24
PW09182014MWFrame16416.jpg---2---2640---24
PW11102015BVFrame13196.jpg---3---1352---24
PW10212013GHFrame12936.jpg---1---2618---24
PW11052015DFFrame22896.jpg---5---1656---24
PW08052013JCFrame54480.jpg---6---2430---24
PW05232013AGFrame03336.jpg---1---2193---24
PW07052016JCFrame41184.jpg---6---1822---24
PW11102015BVFrame26184.jpg---5---1352---24
PW11052015DFFrame08064.jpg---1---1656---24
PW05232013AGFrame10456.jpg---3---2193---24
PW07082013TDFrame50280.jpg---6---2116---24
PW08252015VWFrame08390.jpg---2---1440---30
PW11052015DFFrame21984.jpg---0---1656---24
PW04262016SHFrame10632.jpg---2---1713---24
PW07052016JCFrame39552.jpg---6---1822---24
PW09012015JHFrame12868.jpg---3---1923---24
PW04282014JMFrame12432.jpg---3---1699---24
PW06282016JSFrame26520.jpg---5---1362---24
PW09182014MWFrame35712.jpg---4---2640---24
PW08112016DHFrame13344.jpg---0---1765---24
PW04262016SHFrame01080.jpg---1---1713---24
PW02042016ASFrame13728.jpg---4---1279---24
PW03172014DSFrame34080.jpg---6---1718---24
PW09012015JHFrame15096.jpg---4---1923---24
PW07052016JCFrame41352.jpg---6---1822---24
PW11102015BVFrame15744.jpg---4---1352---24
PW09182014MWFrame61296.jpg---0---2640---24
PW11182013MBFrame17448.jpg---4---1481---24
PW01062015TDFrame22392.jpg---0---1856---24
PW10062015REFrame32016.jpg---6---1473---24
PW05122016NBFrame10660.jpg---3---2111---24
PW01142016EHFrame27192.jpg---4---2899---24
PW08192013TBFrame15168.jpg---0---2054---24
PW03172016JRFrame40392.jpg---6---1712---24
PW01142016EHFrame32544.jpg---4---2899---24
PW03182015HMFrame10996.jpg---3---1442---24
PW02092013HSFrame25200.jpg---5---1635---24
PW07122016WBFrame13900.jpg---3---1766---24
PW09182014MWFrame23088.jpg---3---2640---24
PW10092012JWFrame26496.jpg---5---1830---24
PW05232013AGFrame49992.jpg---6---2193---24
PW11052015GOFrame29448.jpg---5---1588---24
PW01282016FBFrame21744.jpg---5---1239---24
PW11172014DLFrame12960.jpg---2---1573---24
PW09182014MWFrame31752.jpg---4---2640---24
PW11042013RRFrame14328.jpg---5---1108---24
PW08042016TMFrame00072.jpg---1---1652---24
PW11032014HHFrame06240.jpg---0---1595---24
PW11102015BVFrame11016.jpg---2---1352---24
PW08192013TBFrame27360.jpg---5---2054---24
PW10022014JFFrame12816.jpg---2---1849---24
PW11172015EBFrame58132.jpg---6---2461---24
PW10092012JWFrame39120.jpg---6---1830---24
PW07122016WBFrame05328.jpg---1---1766---24
PW01052016CZFrame56688.jpg---6---2447---24
PW06212016JK Frame30288.jpg---5---1735---24
PW06162015MKFrame14496.jpg---4---1544---24
PW06282016JSFrame07080.jpg---1---1362---24
PW04132013WMFrame45000.jpg---0---2153---24
PW09182014MWFrame06000.jpg---1---2640---24
PW05202014RAFrame11464.jpg---3---2147---24
PW08042016TMFrame30744.jpg---0---1652---24
PW09032015MPFrame04536.jpg---0---1570---24
PW01142016EHFrame19248.jpg---3---2899---24
PW11102015BVFrame08040.jpg---2---1352---24
PW03172016JRFrame12216.jpg---4---1712---24
PW11042013RRFrame21480.jpg---6---1108---24
PW07022015GKFrame11640.jpg---4---1615---24
PW08042016TMFrame01752.jpg---1---1652---24
PW09182014MWFrame22832.jpg---3---2640---24
PW04262016SHFrame01272.jpg---1---1713---24
PW09182012CRFrame20616.jpg---4---1800---24
PW04282014JMFrame36696.jpg---6---1699---24
PW10022014JFFrame25248.jpg---5---1849---24
PW03182013BPFrame30648.jpg---4---2301---24
PW05232013AGFrame10056.jpg---3---2193---24
PW06212016JK Frame15412.jpg---3---1735---24
PW11052015DFFrame00600.jpg---1---1656---24
PW11102015BVFrame13116.jpg---3---1352---24
PW06162015MKFrame02568.jpg---1---1544---24
PW02042016ASFrame05976.jpg---2---1279---24
PW07052016JCFrame24216.jpg---5---1822---24
PW05232013AGFrame25032.jpg---0---2193---24
PW09182014MWFrame25176.jpg---4---2640---24
PW08252015VWFrame02040.jpg---1---1440---30
PW10062015REFrame04680.jpg---1---1473---24
PW10022014JFFrame24984.jpg---5---1849---24
PW05232013AGFrame06912.jpg---2---2193---24
PW09182012CRFrame06360.jpg---0---1800---24
PW07022015GKFrame05664.jpg---1---1615---24
PW08192013TBFrame08784.jpg---2---2054---24
PW03182013BPFrame04176.jpg---0---2301---24
PW09012015JHFrame13728.jpg---0---1923---24
PW04232013GSFrame22344.jpg---0---1882---24
PW10022014JFFrame17232.jpg---4---1849---24
PW03172016JRFrame00840.jpg---1---1712---24
PW09052013NWFrame07416.jpg---0---1696---24
PW03152016DSFrame15000.jpg---4---1555---24
PW02092013HSFrame12384.jpg---2---1635---24
PW06212016JK Frame07776.jpg---2---1735---24
PW09182012CRFrame12884.jpg---3---1800---24
PW09182012CRFrame02544.jpg---1---1800---24
PW04282014JMFrame15600.jpg---4---1699---24
PW10092012JWFrame38136.jpg---0---1830---24
PW01062015TDFrame11592.jpg---2---1856---24
PW05122016NBFrame13872.jpg---4---2111---24
PW08112016DHFrame11448.jpg---2---1765---24
PW03172014DSFrame13632.jpg---4---1718---24
PW08192013TBFrame14304.jpg---3---2054---24
PW06042013RWFrame15144.jpg---2---2169---24
PW03172016JRFrame05016.jpg---1---1712---24
PW11172014DLFrame15096.jpg---3---1573---24
PW01062015TDFrame08376.jpg---2---1856---24
PW08112016DHFrame30768.jpg---5---1765---24
PW08252015VWFrame11115.jpg---3---1440---30
PW04232013GSFrame43608.jpg---6---1882---24
PW06022016JFFrame16824.jpg---4---1659---24
PW10022014JFFrame14168.jpg---3---1849---24
PW08052013JCFrame26976.jpg---4---2430---24
PW06042013RWFrame14520.jpg---2---2169---24
PW03152016DSFrame30216.jpg---5---1555---24
PW05122016NBFrame15144.jpg---4---2111---24
PW05122016NBFrame02160.jpg---1---2111---24
PW01052016CZFrame18136.jpg---3---2447---24
PW04262016SHFrame31920.jpg---5---1713---24
PW08112016DHFrame12732.jpg---3---1765---24
PW05122016NBFrame48720.jpg---6---2111---24
PW11172014DLFrame14540.jpg---3---1573---24
PW02042016ASFrame02688.jpg---1---1279---24
PW03172014DSFrame10464.jpg---2---1718---24
PW02042016ASFrame12624.jpg---4---1279---24
PW08042016TMFrame09024.jpg---2---1652---24
PW08062013RCFrame02160.jpg---1---2231---24
PW03172014DSFrame08640.jpg---2---1718---24
PW01142016EHFrame62160.jpg---6---2899---24
PW06042013RWFrame15456.jpg---2---2169---24
PW08062013RCFrame21720.jpg---4---2231---24
PW10022014JFFrame14624.jpg---3---1849---24
PW08062013RCFrame33264.jpg---5---2231---24
PW09182014MWFrame46896.jpg---5---2640---24
PW09182014MWFrame45240.jpg---5---2640---24
PW07052016JCFrame11000.jpg---3---1822---24
PW08112016DHFrame11592.jpg---0---1765---24
PW07052016JCFrame40344.jpg---6---1822---24
PW08252015VWFrame02220.jpg---1---1440---30
PW09222015GSFrame02352.jpg---1---2500---24
PW08192013TBFrame14404.jpg---3---2054---24
PW03172014DSFrame16752.jpg---4---1718---24
PW05122016NBFrame06960.jpg---2---2111---24
PW08052013JCFrame20064.jpg---3---2430---24
PW01142016EHFrame23520.jpg---0---2899---24
PW12092013JKFrame14520.jpg---0---2091---24
PW09222015GSFrame53856.jpg---6---2500---24
PW02092016PCFrame00408.jpg---1---1847---24
PW12092013JKFrame18120.jpg---4---2091---24
PW03182013BPFrame35280.jpg---5---2301---24
PW06022016JFFrame12120.jpg---2---1659---24
PW03172014DSFrame22992.jpg---5---1718---24
PW06162015MKFrame10224.jpg---3---1544---24
PW11192015ROFrame18092.jpg---3---1740---24
PW03182015HMFrame06792.jpg---2---1442---24
PW07082013TDFrame17500.jpg---3---2116---24
PW08252015VWFrame05370.jpg---1---1440---30
PW04262016SHFrame20160.jpg---0---1713---24
PW11032014HHFrame17064.jpg---4---1595---24
PW04232013GSFrame12288.jpg---2---1882---24
PW03152016DSFrame11748.jpg---3---1555---24
PW10062015REFrame12544.jpg---3---1473---24
PW09182012CRFrame05496.jpg---1---1800---24
PW05232013AGFrame26160.jpg---5---2193---24
PW11172015WTFrame18264.jpg---4---1575---24
PW03182013BPFrame17592.jpg---4---2301---24
PW08192013TBFrame49248.jpg---6---2054---24
PW05072013WPFrame49560.jpg---6---2151---24
PW01052016CZFrame18040.jpg---3---2447---24
PW09222015GSFrame32904.jpg---5---2500---24
PW09222015GSFrame26616.jpg---4---2500---24
PW04232013GSFrame14248.jpg---3---1882---24
PW07082013TDFrame28776.jpg---0---2116---24
PW11102015BVFrame09384.jpg---2---1352---24
PW11102015BVFrame31696.jpg---6---1352---24
PW04232013GSFrame08472.jpg---0---1882---24
PW09182012CRFrame38304.jpg---6---1800---24
PW08192013TBFrame31152.jpg---5---2054---24
PW01062015TDFrame18480.jpg---4---1856---24
PW06212016JK Frame14784.jpg---3---1735---24
PW08062013RCFrame27336.jpg---4---2231---24
PW11192015ROFrame22224.jpg---4---1740---24
PW11142013JSFrame05208.jpg---1---1548---24
PW11172015WTFrame14112.jpg---0---1575---24
PW11052015GOFrame37208.jpg---6---1588---24
PW01052016CZFrame55416.jpg---6---2447---24
PW06212016JK Frame09456.jpg---2---1735---24
PW07022015GKFrame06264.jpg---2---1615---24
PW01052016CZFrame29832.jpg---4---2447---24
PW09222015GSFrame10968.jpg---2---2500---24
PW07052016JCFrame10008.jpg---2---1822---24
PW07122016WBFrame08760.jpg---2---1766---24
PW09052013NWFrame06768.jpg---0---1696---24
PW07122016WBFrame20472.jpg---4---1766---24
PW03182015HMFrame11232.jpg---3---1442---24
PW02092013HSFrame14204.jpg---3---1635---24
PW06042013RWFrame26256.jpg---4---2169---24
PW07052016JCFrame41712.jpg---6---1822---24
PW09222015GSFrame14040.jpg---2---2500---24
PW09032015MPFrame30624.jpg---5---1570---24
PW04282014JMFrame17184.jpg---4---1699---24
PW06282016JSFrame30144.jpg---6---1362---24
PW10022014JFFrame12024.jpg---2---1849---24
PW06302015BCFrame40152.jpg---5---2146---24
PW02092013HSFrame00480.jpg---1---1635---24
PW10132014SWFrame22560.jpg---4---1891---24
PW07082013TDFrame48984.jpg---6---2116---24
PW10022014JFFrame33072.jpg---5---1849---24
PW11192015ROFrame18856.jpg---3---1740---24
PW06282016JSFrame05472.jpg---1---1362---24
PW10212013GHFrame53136.jpg---5---2618---24
PW07082013TDFrame16912.jpg---3---2116---24
PW01052016CZFrame44256.jpg---5---2447---24
PW05122016NBFrame10964.jpg---3---2111---24
PW08252015VWFrame10400.jpg---3---1440---30
PW09182012CRFrame30288.jpg---5---1800---24
PW02092013HSFrame11280.jpg---2---1635---24
PW05122016NBFrame37032.jpg---5---2111---24
PW05072013WPFrame26616.jpg---0---2151---24
PW11032014HHFrame36648.jpg---6---1595---24
PW03152016DSFrame11548.jpg---3---1555---24
PW10212013GHFrame14136.jpg---1---2618---24
PW09052013NWFrame40320.jpg---6---1696---24
PW03172014DSFrame37704.jpg---6---1718---24
PW09052013NWFrame36768.jpg---6---1696---24
PW09032015MPFrame36984.jpg---6---1570---24
PW01282016FBFrame20832.jpg---5---1239---24
PW07052016JCFrame05592.jpg---1---1822---24
PW01062015TDFrame14424.jpg---3---1856---24
PW10212013GHFrame05448.jpg---0---2618---24
PW10132014SWFrame14088.jpg---3---1891---24
PW06212016JK Frame10224.jpg---2---1735---24
PW08252015VWFrame14070.jpg---4---1440---30
PW02092013HSFrame09360.jpg---1---1635---24
PW09222015GSFrame18608.jpg---3---2500---24
PW10022014JFFrame01680.jpg---1---1849---24
PW07082013TDFrame49848.jpg---6---2116---24
PW03152016DSFrame11576.jpg---3---1555---24
PW03152016DSFrame13968.jpg---4---1555---24
PW08062013RCFrame28008.jpg---0---2231---24
PW11182013MBFrame21672.jpg---5---1481---24
PW01052016CZFrame18052.jpg---3---2447---24
PW11182013MBFrame09968.jpg---3---1481---24
PW04232013GSFrame21168.jpg---4---1882---24
PW01052016CZFrame27600.jpg---4---2447---24
PW11052015GOFrame03960.jpg---1---1588---24
PW11142013JSFrame20880.jpg---0---1548---24
PW03182013BPFrame09456.jpg---1---2301---24
PW03182013BPFrame26136.jpg---4---2301---24
PW09222015GSFrame29664.jpg---5---2500---24
PW04282014JMFrame12308.jpg---3---1699---24
PW11032014HHFrame11824.jpg---3---1595---24
PW05202014RAFrame47808.jpg---6---2147---24
PW08112016DHFrame25992.jpg---5---1765---24
PW03182015HMFrame04272.jpg---1---1442---24
PW06212016JK Frame03480.jpg---1---1735---24
PW10212013GHFrame47184.jpg---5---2618---24
PW02092013HSFrame36648.jpg---6---1635---24
PW10132014SWFrame09192.jpg---2---1891---24
PW10062015REFrame04656.jpg---1---1473---24
PW08192013TBFrame47280.jpg---6---2054---24
PW05072013WPFrame34920.jpg---5---2151---24
PW10132014SWFrame13500.jpg---3---1891---24
PW11102015BVFrame04584.jpg---1---1352---24
PW07122016WBFrame37560.jpg---6---1766---24
PW09182012CRFrame04296.jpg---1---1800---24
PW03152016DSFrame08592.jpg---2---1555---24
PW09032015MPFrame33576.jpg---6---1570---24
PW04282014JMFrame13200.jpg---0---1699---24
PW04282014JMFrame18120.jpg---4---1699---24
PW09052013NWFrame14856.jpg---0---1696---24
PW01142016EHFrame64824.jpg---6---2899---24
PW06212016JK Frame32232.jpg---5---1735---24
PW01282016FBFrame10500.jpg---3---1239---24
PW01142016EHFrame04656.jpg---1---2899---24
PW11182013MBFrame04752.jpg---1---1481---24
PW06212016JK Frame26688.jpg---5---1735---24
PW03182015HMFrame18240.jpg---0---1442---24
PW08192013TBFrame48720.jpg---6---2054---24
PW07082013TDFrame09432.jpg---0---2116---24
PW11052015DFFrame30456.jpg---5---1656---24
PW09032015MPFrame16392.jpg---4---1570---24
PW10212013GHFrame48624.jpg---5---2618---24
PW11042013RRFrame20688.jpg---0---1108---24
PW11172015WTFrame13016.jpg---3---1575---24
PW07052016JCFrame43368.jpg---6---1822---24
PW10212013GHFrame36600.jpg---3---2618---24
PW11052015DFFrame04080.jpg---1---1656---24
PW03182013BPFrame12624.jpg---3---2301---24
PW11172015EBFrame10728.jpg---2---2461---24
PW02092013HSFrame18744.jpg---4---1635---24
PW03182015HMFrame19008.jpg---5---1442---24
PW11172015EBFrame52944.jpg---5---2461---24
PW11142013JSFrame20472.jpg---0---1548---24
PW11052015DFFrame18768.jpg---4---1656---24
PW10212013GHFrame54456.jpg---5---2618---24
PW09222015GSFrame53016.jpg---6---2500---24
PW06212016JK Frame12576.jpg---0---1735---24
PW11052015GOFrame37408.jpg---6---1588---24
PW06022016JFFrame10848.jpg---2---1659---24
PW12092013JKFrame06696.jpg---1---2091---24
PW09012015JHFrame21504.jpg---0---1923---24
PW10092012JWFrame01632.jpg---1---1830---24
PW05202014RAFrame11472.jpg---3---2147---24
PW11172014DLFrame19968.jpg---4---1573---24
PW11102015BVFrame12752.jpg---3---1352---24
PW03182015HMFrame30792.jpg---6---1442---24
PW05072013WPFrame14672.jpg---3---2151---24
PW07082013TDFrame30528.jpg---0---2116---24
PW11142013JSFrame01392.jpg---1---1548---24
PW08042016TMFrame21312.jpg---5---1652---24
PW09032015MPFrame07128.jpg---2---1570---24
PW07022015GKFrame10656.jpg---3---1615---24
PW12092013JKFrame05856.jpg---1---2091---24
PW08112016DHFrame14880.jpg---4---1765---24
PW05122016NBFrame28608.jpg---5---2111---24
PW09052013NWFrame21672.jpg---4---1696---24
PW05202014RAFrame19848.jpg---0---2147---24
PW01052016CZFrame42816.jpg---5---2447---24
PW11052015GOFrame37616.jpg---6---1588---24
PW05072013WPFrame18360.jpg---4---2151---24
PW06212016JK Frame38232.jpg---6---1735---24
PW11032014HHFrame11716.jpg---3---1595---24
PW06042013RWFrame44280.jpg---5---2169---24
PW01282016FBFrame24480.jpg---6---1239---24
PW08042016TMFrame14904.jpg---4---1652---24
PW04262016SHFrame39912.jpg---6---1713---24
PW09012015JHFrame36888.jpg---5---1923---24
PW03042013DTFrame39840.jpg---6---1816---24
PW08052013JCFrame20048.jpg---3---2430---24
PW09222015GSFrame15648.jpg---2---2500---24
PW09052013NWFrame14060.jpg---3---1696---24
PW08252015VWFrame41880.jpg---6---1440---30
PW11032014HHFrame11952.jpg---0---1595---24
PW08252015VWFrame20490.jpg---0---1440---30
PW01062015TDFrame09264.jpg---2---1856---24
PW03182015HMFrame17760.jpg---0---1442---24
PW10132014SWFrame01248.jpg---1---1891---24
PW09032015MPFrame01272.jpg---1---1570---24
PW09222015GSFrame10320.jpg---2---2500---24
PW06162015MKFrame04176.jpg---1---1544---24
PW04132013WMFrame04608.jpg---1---2153---24
PW06162015MKFrame06552.jpg---2---1544---24
PW05072013WPFrame11040.jpg---2---2151---24
PW10022014JFFrame24312.jpg---0---1849---24
PW10022014JFFrame01008.jpg---1---1849---24
PW06022016JFFrame02256.jpg---1---1659---24
PW08062013RCFrame39936.jpg---5---2231---24
PW10092012JWFrame09336.jpg---2---1830---24
PW06022016JFFrame37248.jpg---6---1659---24
PW11172015EBFrame07104.jpg---1---2461---24
PW02092016PCFrame40392.jpg---0---1847---24
PW07052016JCFrame08640.jpg---2---1822---24
PW03182015HMFrame31224.jpg---6---1442---24
PW08252015VWFrame08815.jpg---2---1440---30
PW04262016SHFrame24720.jpg---5---1713---24
PW04262016SHFrame13092.jpg---3---1713---24
PW09182012CRFrame13824.jpg---0---1800---24
PW09052013NWFrame11064.jpg---2---1696---24
PW06022016JFFrame11616.jpg---2---1659---24
PW08052013JCFrame54264.jpg---6---2430---24
PW09052013NWFrame36072.jpg---0---1696---24
PW11182013MBFrame09804.jpg---3---1481---24
PW11042013RRFrame00496.jpg---3---1108---24
PW01062015TDFrame42504.jpg---6---1856---24
PW12092013JKFrame24288.jpg---4---2091---24
PW11182013MBFrame07944.jpg---2---1481---24
PW04282014JMFrame36048.jpg---0---1699---24
PW11172015WTFrame11280.jpg---2---1575---24
PW11052015DFFrame13056.jpg---2---1656---24
PW06212016JK Frame14780.jpg---3---1735---24
PW05232013AGFrame08448.jpg---2---2193---24
PW10092012JWFrame13056.jpg---3---1830---24
PW10022014JFFrame11256.jpg---2---1849---24
PW02042016ASFrame09160.jpg---3---1279---24
PW03182013BPFrame48528.jpg---5---2301---24
PW09012015JHFrame04320.jpg---1---1923---24
PW11172015EBFrame05784.jpg---1---2461---24
PW10092012JWFrame24984.jpg---0---1830---24
PW11142013JSFrame09816.jpg---2---1548---24
PW06162015MKFrame16608.jpg---4---1544---24
PW02042016ASFrame09404.jpg---3---1279---24
PW10212013GHFrame55368.jpg---5---2618---24
PW09182014MWFrame23408.jpg---3---2640---24
PW08062013RCFrame47184.jpg---6---2231---24
PW11142013JSFrame24720.jpg---5---1548---24
PW04282014JMFrame12420.jpg---3---1699---24
PW08062013RCFrame47496.jpg---6---2231---24
PW03042013DTFrame41712.jpg---6---1816---24
PW03152016DSFrame05976.jpg---2---1555---24
PW06212016JK Frame19392.jpg---4---1735---24
PW11182013MBFrame07104.jpg---2---1481---24
PW05232013AGFrame45312.jpg---5---2193---24
PW01282016FBFrame11736.jpg---0---1239---24
PW02092013HSFrame08808.jpg---1---1635---24
PW11182013MBFrame15216.jpg---4---1481---24
PW11032014HHFrame07464.jpg---2---1595---24
PW11192015ROFrame00336.jpg---1---1740---24
PW06302015BCFrame09144.jpg---0---2146---24
PW06302015BCFrame19680.jpg---0---2146---24
PW11052015GOFrame13052.jpg---3---1588---24
PW11102015BVFrame29520.jpg---5---1352---24
PW12092013JKFrame25992.jpg---0---2091---24
PW01052016CZFrame15504.jpg---2---2447---24
PW09032015MPFrame04464.jpg---0---1570---24
PW03042013DTFrame37752.jpg---5---1816---24
PW11032014HHFrame37488.jpg---6---1595---24
PW02092013HSFrame14496.jpg---3---1635---24
PW04232013GSFrame21240.jpg---4---1882---24
PW06282016JSFrame18360.jpg---4---1362---24
PW01062015TDFrame17352.jpg---4---1856---24
PW08252015VWFrame10260.jpg---3---1440---30
PW03152016DSFrame18624.jpg---0---1555---24
PW07122016WBFrame11880.jpg---2---1766---24
PW03152016DSFrame00960.jpg---1---1555---24
PW01282016FBFrame21600.jpg---5---1239---24
PW10132014SWFrame12792.jpg---3---1891---24
PW05072013WPFrame14712.jpg---3---2151---24
PW05232013AGFrame52032.jpg---6---2193---24
PW02042016ASFrame12072.jpg---4---1279---24
PW11042013RRFrame15888.jpg---5---1108---24
PW11102015BVFrame09576.jpg---2---1352---24
PW09032015MPFrame32112.jpg---5---1570---24
PW03182015HMFrame24528.jpg---5---1442---24
PW03182015HMFrame34152.jpg---6---1442---24
PW11052015DFFrame02088.jpg---1---1656---24
PW12092013JKFrame20688.jpg---4---2091---24
PW03182013BPFrame02352.jpg---1---2301---24
PW01052016CZFrame49656.jpg---5---2447---24
PW06022016JFFrame14196.jpg---3---1659---24
PW11142013JSFrame17832.jpg---4---1548---24
PW05202014RAFrame01872.jpg---1---2147---24
PW03172016JRFrame15528.jpg---4---1712---24
PW09182014MWFrame23120.jpg---3---2640---24
PW11052015DFFrame01080.jpg---1---1656---24
PW03182015HMFrame11056.jpg---3---1442---24
PW11042013RRFrame19224.jpg---5---1108---24
PW07082013TDFrame36096.jpg---5---2116---24
PW04262016SHFrame12144.jpg---0---1713---24
PW02092013HSFrame04080.jpg---0---1635---24
PW09052013NWFrame11304.jpg---2---1696---24
PW02092013HSFrame11352.jpg---2---1635---24
PW09032015MPFrame20016.jpg---5---1570---24
PW12092013JKFrame15928.jpg---3---2091---24
PW08042016TMFrame12936.jpg---3---1652---24
PW04262016SHFrame20616.jpg---0---1713---24
PW11172014DLFrame30936.jpg---5---1573---24
PW01062015TDFrame26352.jpg---5---1856---24
PW08052013JCFrame18288.jpg---2---2430---24
PW09182014MWFrame00312.jpg---1---2640---24
PW11172015WTFrame08544.jpg---2---1575---24
PW01282016FBFrame17880.jpg---0---1239---24
PW04232013GSFrame10968.jpg---2---1882---24
PW11172015WTFrame15192.jpg---4---1575---24
PW05232013AGFrame16032.jpg---4---2193---24
PW08112016DHFrame17112.jpg---4---1765---24
PW03182015HMFrame13176.jpg---4---1442---24
PW03172014DSFrame33672.jpg---6---1718---24
PW01142016EHFrame32664.jpg---4---2899---24
PW09052013NWFrame16968.jpg---4---1696---24
PW02042016ASFrame23208.jpg---5---1279---24
PW06282016JSFrame31080.jpg---6---1362---24
PW11102015BVFrame17880.jpg---4---1352---24
PW11142013JSFrame19512.jpg---4---1548---24
PW05122016NBFrame14664.jpg---4---2111---24
PW11102015BVFrame01392.jpg---1---1352---24
PW08052013JCFrame11640.jpg---2---2430---24
PW11182013MBFrame07824.jpg---2---1481---24
PW02092013HSFrame22704.jpg---5---1635---24
PW12092013JKFrame01920.jpg---1---2091---24
PW11172015EBFrame59004.jpg---6---2461---24
PW06162015MKFrame02376.jpg---1---1544---24
PW04282014JMFrame12764.jpg---3---1699---24
PW08042016TMFrame25920.jpg---5---1652---24
PW06022016JFFrame33504.jpg---0---1659---24
PW06212016JK Frame18384.jpg---4---1735---24
PW09182014MWFrame19632.jpg---2---2640---24
PW03182015HMFrame09432.jpg---2---1442---24
PW11042013RRFrame09672.jpg---4---1108---24
PW09032015MPFrame37152.jpg---6---1570---24
PW01052016CZFrame35616.jpg---5---2447---24
PW11172014DLFrame21312.jpg---0---1573---24
PW07082013TDFrame26208.jpg---4---2116---24
PW03152016DSFrame13392.jpg---4---1555---24
PW04282014JMFrame11976.jpg---0---1699---24
PW09182014MWFrame33600.jpg---4---2640---24
PW09222015GSFrame17520.jpg---0---2500---24
PW11172015EBFrame12600.jpg---2---2461---24
PW08042016TMFrame17664.jpg---0---1652---24
PW07052016JCFrame10656.jpg---0---1822---24
PW08192013TBFrame08352.jpg---2---2054---24
PW11182013MBFrame06888.jpg---2---1481---24
PW11032014HHFrame34176.jpg---6---1595---24
PW03172014DSFrame40992.jpg---6---1718---24
PW03182015HMFrame14496.jpg---4---1442---24
PW03172014DSFrame37680.jpg---6---1718---24
PW11102015BVFrame30960.jpg---0---1352---24
PW01142016EHFrame66888.jpg---6---2899---24
PW06302015BCFrame18360.jpg---4---2146---24
PW04232013GSFrame40536.jpg---6---1882---24
PW07022015GKFrame11472.jpg---4---1615---24
PW01282016FBFrame02088.jpg---1---1239---24
PW06212016JK Frame39504.jpg---6---1735---24
PW06302015BCFrame06528.jpg---2---2146---24
PW05072013WPFrame12672.jpg---2---2151---24
PW07082013TDFrame47496.jpg---6---2116---24
PW12092013JKFrame49104.jpg---6---2091---24
PW09182014MWFrame21384.jpg---0---2640---24
PW09032015MPFrame15000.jpg---4---1570---24
PW11142013JSFrame32712.jpg---6---1548---24
PW10062015REFrame08280.jpg---2---1473---24
PW11172014DLFrame14280.jpg---0---1573---24
PW04282014JMFrame12352.jpg---3---1699---24
PW03182013BPFrame04968.jpg---2---2301---24
PW01062015TDFrame06960.jpg---1---1856---24
PW06022016JFFrame20064.jpg---0---1659---24
PW04132013WMFrame03360.jpg---1---2153---24
PW11042013RRFrame26544.jpg---6---1108---24
PW01062015TDFrame16176.jpg---4---1856---24
PW08112016DHFrame11256.jpg---2---1765---24
PW01052016CZFrame10536.jpg---2---2447---24
PW03152016DSFrame11284.jpg---3---1555---24
PW02092016PCFrame14208.jpg---0---1847---24
PW09182012CRFrame13648.jpg---3---1800---24
PW01062015TDFrame08880.jpg---2---1856---24
PW08062013RCFrame35064.jpg---5---2231---24
PW11032014HHFrame02064.jpg---1---1595---24
PW11052015DFFrame12192.jpg---2---1656---24
PW06302015BCFrame00072.jpg---1---2146---24
PW11042013RRFrame05232.jpg---4---1108---24
PW06302015BCFrame07896.jpg---2---2146---24
PW01282016FBFrame10480.jpg---3---1239---24
PW08042016TMFrame16392.jpg---4---1652---24
PW04282014JMFrame40344.jpg---6---1699---24
PW06212016JK Frame01104.jpg---1---1735---24
PW08062013RCFrame42312.jpg---5---2231---24
PW03042013DTFrame42024.jpg---6---1816---24
PW11052015GOFrame01392.jpg---1---1588---24
PW05072013WPFrame00048.jpg---1---2151---24
PW01282016FBFrame10704.jpg---3---1239---24
PW02092016PCFrame20688.jpg---4---1847---24
PW11172015WTFrame07560.jpg---0---1575---24
PW06302015BCFrame11856.jpg---0---2146---24
PW01052016CZFrame00216.jpg---1---2447---24
PW02092016PCFrame18120.jpg---0---1847---24
PW11172015EBFrame14568.jpg---2---2461---24
PW09032015MPFrame00240.jpg---1---1570---24
PW04262016SHFrame25560.jpg---5---1713---24
PW06282016JSFrame13060.jpg---3---1362---24
PW10092012JWFrame12008.jpg---3---1830---24
PW04132013WMFrame21820.jpg---3---2153---24
PW10212013GHFrame00264.jpg---4---2618---24
PW06302015BCFrame50616.jpg---6---2146---24
PW09182012CRFrame13704.jpg---3---1800---24
PW09222015GSFrame33336.jpg---5---2500---24
PW10062015REFrame12472.jpg---3---1473---24
PW03172014DSFrame06864.jpg---0---1718---24
PW09052013NWFrame12816.jpg---0---1696---24
PW09182014MWFrame22272.jpg---3---2640---24
PW10022014JFFrame11232.jpg---2---1849---24
PW06282016JSFrame31488.jpg---6---1362---24
PW10132014SWFrame06336.jpg---0---1891---24
PW07082013TDFrame23544.jpg---4---2116---24
PW11182013MBFrame32712.jpg---6---1481---24
PW09052013NWFrame14688.jpg---3---1696---24
PW01052016CZFrame58128.jpg---6---2447---24
PW01062015TDFrame21192.jpg---4---1856---24
PW07082013TDFrame25008.jpg---4---2116---24
PW04132013WMFrame02928.jpg---1---2153---24
PW06212016JK Frame12024.jpg---0---1735---24
PW05122016NBFrame07128.jpg---2---2111---24
PW03172014DSFrame35280.jpg---6---1718---24
PW12092013JKFrame23496.jpg---4---2091---24
PW11172015EBFrame21888.jpg---4---2461---24
PW06162015MKFrame23448.jpg---5---1544---24
PW02092016PCFrame43488.jpg---6---1847---24
PW08252015VWFrame39180.jpg---0---1440---30
PW03172014DSFrame18072.jpg---4---1718---24
PW06162015MKFrame09048.jpg---2---1544---24
PW08252015VWFrame07230.jpg---2---1440---30
PW07022015GKFrame33048.jpg---5---1615---24
PW11192015ROFrame18604.jpg---3---1740---24
PW09032015MPFrame01752.jpg---1---1570---24
PW10132014SWFrame00024.jpg---1---1891---24
PW06042013RWFrame37656.jpg---5---2169---24
PW11182013MBFrame35112.jpg---6---1481---24
PW05072013WPFrame48840.jpg---6---2151---24
PW07052016JCFrame25896.jpg---5---1822---24
PW01142016EHFrame67440.jpg---6---2899---24
PW06042013RWFrame21568.jpg---3---2169---24
PW10132014SWFrame36912.jpg---5---1891---24
PW04232013GSFrame09048.jpg---2---1882---24
PW03172016JRFrame02472.jpg---1---1712---24
PW01062015TDFrame42312.jpg---6---1856---24
PW08042016TMFrame19968.jpg---5---1652---24
PW08052013JCFrame20684.jpg---3---2430---24
PW02042016ASFrame29544.jpg---6---1279---24
PW03172014DSFrame12192.jpg---0---1718---24
PW08252015VWFrame04890.jpg---1---1440---30
PW08052013JCFrame55512.jpg---6---2430---24
PW09012015JHFrame12552.jpg---3---1923---24
PW02092013HSFrame03144.jpg---1---1635---24
PW02042016ASFrame12384.jpg---4---1279---24
PW10212013GHFrame03528.jpg---4---2618---24
PW11102015BVFrame18384.jpg---0---1352---24
PW03042013DTFrame22464.jpg---4---1816---24
PW02042016ASFrame09432.jpg---3---1279---24
PW11172015EBFrame20280.jpg---0---2461---24
PW11172015WTFrame26784.jpg---5---1575---24
PW11182013MBFrame07416.jpg---2---1481---24
PW07082013TDFrame36120.jpg---5---2116---24
PW11102015BVFrame31496.jpg---6---1352---24
PW11032014HHFrame18312.jpg---0---1595---24
PW05072013WPFrame41064.jpg---5---2151---24
PW11102015BVFrame13136.jpg---3---1352---24
PW08052013JCFrame06072.jpg---0---2430---24
PW10022014JFFrame09672.jpg---0---1849---24
PW11172014DLFrame28512.jpg---5---1573---24
PW09182012CRFrame25944.jpg---5---1800---24
PW07082013TDFrame21288.jpg---4---2116---24
PW09012015JHFrame08784.jpg---2---1923---24
PW07022015GKFrame10424.jpg---3---1615---24
PW05072013WPFrame22776.jpg---4---2151---24
PW05202014RAFrame26880.jpg---5---2147---24
PW10212013GHFrame05112.jpg---4---2618---24
PW08052013JCFrame25176.jpg---4---2430---24
PW06212016JK Frame14800.jpg---3---1735---24
PW06042013RWFrame44088.jpg---5---2169---24
PW11172015WTFrame26736.jpg---5---1575---24
PW09222015GSFrame59136.jpg---6---2500---24
PW02092016PCFrame11568.jpg---0---1847---24
PW12092013JKFrame11976.jpg---2---2091---24
PW11052015DFFrame29832.jpg---5---1656---24
PW05072013WPFrame06480.jpg---0---2151---24
PW08052013JCFrame20208.jpg---3---2430---24
PW09182012CRFrame38592.jpg---6---1800---24
PW09032015MPFrame23016.jpg---5---1570---24
PW09012015JHFrame10584.jpg---2---1923---24
PW01142016EHFrame33264.jpg---4---2899---24
PW09052013NWFrame21336.jpg---4---1696---24
PW02092013HSFrame28728.jpg---5---1635---24
PW08192013TBFrame12792.jpg---0---2054---24
PW08192013TBFrame10464.jpg---1---2054---24
PW08192013TBFrame06408.jpg---0---2054---24
PW11032014HHFrame09792.jpg---2---1595---24
PW07082013TDFrame50760.jpg---6---2116---24
PW03172014DSFrame09960.jpg---2---1718---24
PW11052015DFFrame10008.jpg---0---1656---24
PW10212013GHFrame62760.jpg---6---2618---24
PW09222015GSFrame18912.jpg---0---2500---24
PW03042013DTFrame10800.jpg---2---1816---24
PW04282014JMFrame07032.jpg---1---1699---24
PW05232013AGFrame11304.jpg---0---2193---24
PW04232013GSFrame02136.jpg---1---1882---24
PW07082013TDFrame36768.jpg---5---2116---24
PW02042016ASFrame18864.jpg---5---1279---24
PW01142016EHFrame03360.jpg---1---2899---24
PW09032015MPFrame03528.jpg---1---1570---24
PW01282016FBFrame11904.jpg---0---1239---24
PW06042013RWFrame26136.jpg---4---2169---24
PW03172016JRFrame40200.jpg---6---1712---24
PW05232013AGFrame37440.jpg---5---2193---24
PW03182013BPFrame00456.jpg---1---2301---24
PW03172014DSFrame40512.jpg---6---1718---24
PW08042016TMFrame12372.jpg---3---1652---24
PW05072013WPFrame17712.jpg---4---2151---24
PW08052013JCFrame24456.jpg---4---2430---24
PW11032014HHFrame02280.jpg---1---1595---24
PW05072013WPFrame17400.jpg---4---2151---24
PW07022015GKFrame03336.jpg---1---1615---24
PW02092013HSFrame13872.jpg---3---1635---24
PW06042013RWFrame50976.jpg---6---2169---24
PW01062015TDFrame04656.jpg---1---1856---24
PW04232013GSFrame44160.jpg---6---1882---24
PW11172015EBFrame14472.jpg---2---2461---24
PW09182014MWFrame15456.jpg---2---2640---24
PW11052015DFFrame06720.jpg---1---1656---24
PW09012015JHFrame11736.jpg---0---1923---24
PW03182013BPFrame48048.jpg---5---2301---24
PW09012015JHFrame18024.jpg---4---1923---24
PW01062015TDFrame20520.jpg---4---1856---24
PW09032015MPFrame06072.jpg---2---1570---24
PW10092012JWFrame42864.jpg---6---1830---24
PW08062013RCFrame07512.jpg---0---2231---24
PW10132014SWFrame04560.jpg---1---1891---24
PW07122016WBFrame40584.jpg---6---1766---24
PW04282014JMFrame10560.jpg---2---1699---24
PW11102015BVFrame31392.jpg---0---1352---24
PW09222015GSFrame15912.jpg---2---2500---24
PW05122016NBFrame23016.jpg---5---2111---24
PW11142013JSFrame11608.jpg---3---1548---24
PW11142013JSFrame11748.jpg---3---1548---24
PW02092013HSFrame05208.jpg---0---1635---24
PW06302015BCFrame18144.jpg---4---2146---24
PW11042013RRFrame09024.jpg---4---1108---24
PW11172015EBFrame11640.jpg---2---2461---24
PW01282016FBFrame10928.jpg---3---1239---24
PW11142013JSFrame13992.jpg---4---1548---24
PW02092013HSFrame11328.jpg---2---1635---24
PW11172015EBFrame17040.jpg---3---2461---24
PW01142016EHFrame12048.jpg---2---2899---24
PW09182012CRFrame31224.jpg---5---1800---24
PW11142013JSFrame34896.jpg---6---1548---24
PW11172015EBFrame05256.jpg---1---2461---24
PW11172015EBFrame23712.jpg---4---2461---24
PW05232013AGFrame50784.jpg---6---2193---24
PW10212013GHFrame04512.jpg---4---2618---24
PW08042016TMFrame12456.jpg---3---1652---24
PW09052013NWFrame15528.jpg---0---1696---24
PW11192015ROFrame11784.jpg---2---1740---24
PW10092012JWFrame11760.jpg---3---1830---24
PW07052016JCFrame11640.jpg---3---1822---24
PW03182015HMFrame07056.jpg---2---1442---24
PW02092016PCFrame35688.jpg---5---1847---24
PW12092013JKFrame18072.jpg---4---2091---24
PW05072013WPFrame46872.jpg---6---2151---24
PW06022016JFFrame00768.jpg---1---1659---24
PW11052015DFFrame08184.jpg---1---1656---24
PW09182012CRFrame08400.jpg---2---1800---24
PW10062015REFrame06696.jpg---0---1473---24
PW08052013JCFrame54072.jpg---6---2430---24
PW04262016SHFrame18240.jpg---4---1713---24
PW03152016DSFrame22128.jpg---5---1555---24
PW06022016JFFrame36168.jpg---6---1659---24
PW10022014JFFrame16656.jpg---4---1849---24
PW10132014SWFrame12800.jpg---3---1891---24
PW06022016JFFrame09240.jpg---2---1659---24
PW09222015GSFrame21648.jpg---4---2500---24
PW10092012JWFrame38232.jpg---6---1830---24
PW02092016PCFrame00744.jpg---1---1847---24
PW11172015EBFrame58200.jpg---6---2461---24
PW12092013JKFrame22080.jpg---4---2091---24
PW05072013WPFrame11880.jpg---2---2151---24
PW11102015BVFrame12764.jpg---3---1352---24
PW08052013JCFrame50088.jpg---5---2430---24
PW12092013JKFrame08736.jpg---2---2091---24
PW08042016TMFrame29352.jpg---5---1652---24
PW03182013BPFrame14088.jpg---0---2301---24
PW09182014MWFrame03120.jpg---1---2640---24
PW11172015EBFrame58536.jpg---6---2461---24
PW02092013HSFrame16536.jpg---4---1635---24
PW03172014DSFrame21216.jpg---5---1718---24
PW05202014RAFrame47496.jpg---6---2147---24
PW02092013HSFrame35640.jpg---6---1635---24
PW01282016FBFrame11184.jpg---0---1239---24
PW01142016EHFrame09600.jpg---0---2899---24
PW09182012CRFrame09936.jpg---2---1800---24
PW12092013JKFrame32544.jpg---5---2091---24
PW07052016JCFrame07272.jpg---2---1822---24
PW10092012JWFrame19680.jpg---4---1830---24
PW04232013GSFrame18192.jpg---4---1882---24
PW11142013JSFrame33408.jpg---6---1548---24
PW01062015TDFrame42144.jpg---6---1856---24
PW08042016TMFrame08400.jpg---2---1652---24
PW04262016SHFrame28368.jpg---5---1713---24
PW05072013WPFrame10416.jpg---0---2151---24
PW09052013NWFrame11688.jpg---2---1696---24
PW08042016TMFrame09648.jpg---2---1652---24
PW11052015DFFrame13560.jpg---2---1656---24
PW08062013RCFrame17328.jpg---0---2231---24
PW05232013AGFrame49800.jpg---6---2193---24
PW08062013RCFrame00288.jpg---1---2231---24
PW10132014SWFrame06768.jpg---2---1891---24
PW06022016JFFrame33360.jpg---0---1659---24
PW03152016DSFrame12240.jpg---0---1555---24
PW10132014SWFrame43824.jpg---6---1891---24
PW08052013JCFrame07032.jpg---0---2430---24
PW06162015MKFrame35664.jpg---6---1544---24
PW01052016CZFrame13968.jpg---2---2447---24
PW04282014JMFrame09504.jpg---2---1699---24
PW09222015GSFrame18096.jpg---3---2500---24
PW03182013BPFrame13460.jpg---3---2301---24
PW04132013WMFrame24624.jpg---0---2153---24
PW03182013BPFrame07032.jpg---2---2301---24
PW10062015REFrame24048.jpg---5---1473---24
PW05072013WPFrame14796.jpg---3---2151---24
PW03152016DSFrame04176.jpg---1---1555---24
PW06022016JFFrame13080.jpg---0---1659---24
PW03182013BPFrame27120.jpg---4---2301---24
PW10062015REFrame12488.jpg---3---1473---24
PW04262016SHFrame13008.jpg---3---1713---24
PW10022014JFFrame07056.jpg---1---1849---24
PW02042016ASFrame09308.jpg---3---1279---24
PW07122016WBFrame16992.jpg---4---1766---24
PW07122016WBFrame12988.jpg---3---1766---24
PW10092012JWFrame12472.jpg---3---1830---24
PW10212013GHFrame30624.jpg---2---2618---24
PW06042013RWFrame40128.jpg---5---2169---24
PW04232013GSFrame11808.jpg---2---1882---24
PW04262016SHFrame38832.jpg---6---1713---24
PW09222015GSFrame18392.jpg---3---2500---24
PW06212016JK Frame18048.jpg---4---1735---24
PW07052016JCFrame39840.jpg---6---1822---24
PW11102015BVFrame32424.jpg---6---1352---24
PW11172015EBFrame00312.jpg---1---2461---24
PW05232013AGFrame03336.jpg---1---2193---24
PW06212016JK Frame15664.jpg---3---1735---24
PW11142013JSFrame32088.jpg---0---1548---24
PW02042016ASFrame25656.jpg---6---1279---24
PW11172014DLFrame32760.jpg---6---1573---24
PW09012015JHFrame12528.jpg---3---1923---24
PW06022016JFFrame20208.jpg---0---1659---24
PW09222015GSFrame18096.jpg---3---2500---24
PW07022015GKFrame06456.jpg---2---1615---24
PW10022014JFFrame24168.jpg---0---1849---24
PW07022015GKFrame12024.jpg---4---1615---24
PW06042013RWFrame02712.jpg---1---2169---24
PW07022015GKFrame21048.jpg---5---1615---24
PW07052016JCFrame26928.jpg---5---1822---24
PW03182015HMFrame17184.jpg---4---1442---24
PW11182013MBFrame04824.jpg---1---1481---24
PW08112016DHFrame07368.jpg---2---1765---24
PW05072013WPFrame20976.jpg---4---2151---24
PW07082013TDFrame00360.jpg---1---2116---24
PW09012015JHFrame17448.jpg---4---1923---24
PW07082013TDFrame37656.jpg---5---2116---24
PW06212016JK Frame25776.jpg---5---1735---24
PW10132014SWFrame25392.jpg---4---1891---24
PW03172014DSFrame17856.jpg---4---1718---24
PW11102015BVFrame13464.jpg---0---1352---24
PW09222015GSFrame23184.jpg---4---2500---24
PW04282014JMFrame15792.jpg---4---1699---24
PW05232013AGFrame37656.jpg---5---2193---24
PW08052013JCFrame12360.jpg---2---2430---24
PW11172014DLFrame17904.jpg---4---1573---24
PW08192013TBFrame45192.jpg---6---2054---24
PW02092013HSFrame37008.jpg---6---1635---24
PW02092013HSFrame00744.jpg---1---1635---24
PW06042013RWFrame21432.jpg---3---2169---24
PW09032015MPFrame00456.jpg---1---1570---24
PW10062015REFrame18960.jpg---0---1473---24
PW06212016JK Frame14880.jpg---3---1735---24
PW12092013JKFrame16204.jpg---3---2091---24
PW10212013GHFrame26712.jpg---2---2618---24
PW10022014JFFrame20448.jpg---4---1849---24
PW05072013WPFrame17304.jpg---4---2151---24
PW10062015REFrame00744.jpg---1---1473---24
PW03152016DSFrame05760.jpg---2---1555---24
PW09222015GSFrame44304.jpg---5---2500---24
PW02092013HSFrame38376.jpg---6---1635---24
PW11192015ROFrame12024.jpg---2---1740---24
PW03042013DTFrame10752.jpg---2---1816---24
PW11172014DLFrame05616.jpg---1---1573---24
PW11052015DFFrame09840.jpg---0---1656---24
PW11042013RRFrame09888.jpg---4---1108---24
PW11182013MBFrame09868.jpg---3---1481---24
PW04262016SHFrame38520.jpg---6---1713---24
PW04282014JMFrame27720.jpg---5---1699---24
PW07122016WBFrame06624.jpg---1---1766---24
PW09012015JHFrame04656.jpg---1---1923---24
PW06212016JK Frame40200.jpg---6---1735---24
PW11172015EBFrame58772.jpg---6---2461---24
PW04262016SHFrame12552.jpg---3---1713---24
PW01062015TDFrame12264.jpg---2---1856---24
PW01062015TDFrame40176.jpg---6---1856---24
PW08062013RCFrame01608.jpg---1---2231---24
PW10212013GHFrame18024.jpg---1---2618---24
PW03182013BPFrame07344.jpg---2---2301---24
PW01142016EHFrame52224.jpg---5---2899---24
PW10062015REFrame15648.jpg---4---1473---24
PW05232013AGFrame18840.jpg---4---2193---24
PW09182012CRFrame01320.jpg---1---1800---24
PW06212016JK Frame26424.jpg---5---1735---24
PW07082013TDFrame49896.jpg---6---2116---24
PW05072013WPFrame12168.jpg---2---2151---24
PW01062015TDFrame14224.jpg---3---1856---24
PW11142013JSFrame36288.jpg---6---1548---24
PW03172014DSFrame36552.jpg---6---1718---24
PW01282016FBFrame23904.jpg---6---1239---24
PW12092013JKFrame24864.jpg---4---2091---24
PW05202014RAFrame02808.jpg---1---2147---24
PW06302015BCFrame01560.jpg---1---2146---24
PW08052013JCFrame25272.jpg---4---2430---24
PW10132014SWFrame12072.jpg---0---1891---24
PW05072013WPFrame51192.jpg---6---2151---24
PW11182013MBFrame05016.jpg---1---1481---24
PW09222015GSFrame19080.jpg---0---2500---24
PW03172014DSFrame34272.jpg---6---1718---24
PW10022014JFFrame10776.jpg---2---1849---24
PW08252015VWFrame01290.jpg---1---1440---30
PW05232013AGFrame42480.jpg---5---2193---24
PW07052016JCFrame43608.jpg---6---1822---24
PW06282016JSFrame01464.jpg---1---1362---24
PW03182013BPFrame36360.jpg---5---2301---24
PW04282014JMFrame33480.jpg---5---1699---24
PW04132013WMFrame20984.jpg---3---2153---24
PW01282016FBFrame26832.jpg---6---1239---24
PW11192015ROFrame25416.jpg---4---1740---24
PW11172014DLFrame14476.jpg---3---1573---24
PW10212013GHFrame44760.jpg---5---2618---24
PW11052015DFFrame37296.jpg---5---1656---24
PW03182015HMFrame02688.jpg---1---1442---24
PW06042013RWFrame24048.jpg---0---2169---24
PW09182014MWFrame26592.jpg---4---2640---24
PW11142013JSFrame24984.jpg---5---1548---24
PW02092013HSFrame02088.jpg---1---1635---24
PW10062015REFrame34464.jpg---6---1473---24
PW03152016DSFrame13272.jpg---4---1555---24
PW11042013RRFrame25176.jpg---6---1108---24
PW07082013TDFrame13656.jpg---2---2116---24
PW11172015EBFrame26064.jpg---4---2461---24
PW09032015MPFrame27888.jpg---5---1570---24
PW11172015EBFrame21360.jpg---4---2461---24
PW09182014MWFrame40512.jpg---5---2640---24
PW09052013NWFrame05160.jpg---1---1696---24
PW04232013GSFrame39768.jpg---0---1882---24
PW06042013RWFrame31320.jpg---4---2169---24
PW09182012CRFrame38952.jpg---6---1800---24
PW10212013GHFrame53928.jpg---5---2618---24
PW02092013HSFrame27336.jpg---5---1635---24
PW04232013GSFrame21024.jpg---4---1882---24
PW10022014JFFrame39768.jpg---6---1849---24
PW08112016DHFrame32040.jpg---5---1765---24
PW03172016JRFrame11020.jpg---3---1712---24
PW11172014DLFrame14924.jpg---3---1573---24
PW11052015GOFrame10032.jpg---2---1588---24
PW02092016PCFrame09816.jpg---2---1847---24
PW06282016JSFrame12624.jpg---3---1362---24
PW11172015WTFrame02040.jpg---1---1575---24
PW11142013JSFrame18576.jpg---4---1548---24
PW09012015JHFrame12460.jpg---3---1923---24
PW08112016DHFrame35664.jpg---5---1765---24
PW04132013WMFrame00504.jpg---1---2153---24
PW06302015BCFrame01152.jpg---1---2146---24
PW11102015BVFrame12504.jpg---0---1352---24
PW03152016DSFrame27312.jpg---5---1555---24
PW03182013BPFrame13260.jpg---3---2301---24
PW03182013BPFrame33288.jpg---4---2301---24
PW03172016JRFrame18072.jpg---4---1712---24
PW02042016ASFrame09276.jpg---3---1279---24
PW03182015HMFrame26064.jpg---5---1442---24
PW07052016JCFrame08040.jpg---2---1822---24
PW04262016SHFrame13440.jpg---0---1713---24
PW10092012JWFrame01080.jpg---1---1830---24
PW06042013RWFrame30144.jpg---4---2169---24
PW11052015GOFrame30960.jpg---5---1588---24
PW01282016FBFrame06096.jpg---0---1239---24
PW11052015GOFrame16320.jpg---4---1588---24
PW11172015EBFrame18792.jpg---0---2461---24
PW01062015TDFrame05640.jpg---1---1856---24
PW08052013JCFrame20832.jpg---3---2430---24
PW07122016WBFrame04632.jpg---1---1766---24
PW09182012CRFrame11820.jpg---3---1800---24
PW10212013GHFrame58128.jpg---6---2618---24
PW07022015GKFrame29760.jpg---5---1615---24
PW03042013DTFrame36960.jpg---5---1816---24
PW06162015MKFrame10320.jpg---3---1544---24
PW03152016DSFrame29016.jpg---5---1555---24
PW02092013HSFrame11208.jpg---2---1635---24
PW11142013JSFrame27864.jpg---5---1548---24
PW03172014DSFrame31176.jpg---5---1718---24
PW08052013JCFrame04632.jpg---1---2430---24
PW01142016EHFrame15168.jpg---2---2899---24
PW08042016TMFrame19152.jpg---0---1652---24
PW07082013TDFrame17112.jpg---3---2116---24
PW01282016FBFrame12984.jpg---4---1239---24
PW05122016NBFrame30624.jpg---5---2111---24
PW09222015GSFrame19152.jpg---0---2500---24
PW06022016JFFrame02976.jpg---1---1659---24
PW11182013MBFrame29328.jpg---5---1481---24
PW11172014DLFrame07680.jpg---1---1573---24
PW07052016JCFrame07368.jpg---2---1822---24
PW03182015HMFrame11176.jpg---3---1442---24
PW06022016JFFrame19536.jpg---0---1659---24
PW01062015TDFrame18504.jpg---4---1856---24
PW11142013JSFrame18264.jpg---4---1548---24
PW06162015MKFrame09360.jpg---0---1544---24
PW06042013RWFrame45960.jpg---5---2169---24
PW11172015WTFrame09600.jpg---2---1575---24
PW03172014DSFrame01680.jpg---1---1718---24
PW07082013TDFrame11664.jpg---2---2116---24
PW02042016ASFrame07200.jpg---2---1279---24
PW01282016FBFrame26112.jpg---6---1239---24
PW10062015REFrame27336.jpg---5---1473---24
PW05232013AGFrame07536.jpg---2---2193---24
PW09052013NWFrame30168.jpg---5---1696---24
PW10022014JFFrame38904.jpg---6---1849---24
PW09222015GSFrame53904.jpg---6---2500---24
PW03182015HMFrame04416.jpg---1---1442---24
PW09032015MPFrame00336.jpg---1---1570---24
PW10092012JWFrame42168.jpg---6---1830---24
PW11042013RRFrame06720.jpg---4---1108---24
PW06282016JSFrame12396.jpg---3---1362---24
PW02092016PCFrame18192.jpg---0---1847---24
PW03172016JRFrame09288.jpg---2---1712---24
PW04232013GSFrame14164.jpg---3---1882---24
PW11102015BVFrame04416.jpg---1---1352---24
PW09182012CRFrame33000.jpg---5---1800---24
PW09222015GSFrame05328.jpg---1---2500---24
PW03042013DTFrame20856.jpg---4---1816---24
PW10022014JFFrame11616.jpg---2---1849---24
PW06212016JK Frame21696.jpg---4---1735---24
PW11032014HHFrame18168.jpg---0---1595---24
PW07082013TDFrame10080.jpg---2---2116---24
PW11142013JSFrame01176.jpg---1---1548---24
PW05232013AGFrame02520.jpg---1---2193---24
PW03182015HMFrame21312.jpg---5---1442---24
PW05072013WPFrame12264.jpg---2---2151---24
PW04232013GSFrame36576.jpg---5---1882---24
PW03172016JRFrame25512.jpg---5---1712---24
PW08052013JCFrame07800.jpg---0---2430---24
PW12092013JKFrame12744.jpg---0---2091---24
PW11042013RRFrame07128.jpg---4---1108---24
PW10062015REFrame14880.jpg---4---1473---24
PW09032015MPFrame09624.jpg---0---1570---24
PW08052013JCFrame20088.jpg---3---2430---24
PW06042013RWFrame00912.jpg---1---2169---24
PW01052016CZFrame55248.jpg---6---2447---24
PW11182013MBFrame11544.jpg---0---1481---24
PW11192015ROFrame18296.jpg---3---1740---24
PW01142016EHFrame13608.jpg---2---2899---24
PW04282014JMFrame00456.jpg---1---1699---24
PW04262016SHFrame13440.jpg---0---1713---24
PW08042016TMFrame21096.jpg---5---1652---24
PW06302015BCFrame00336.jpg---1---2146---24
PW03152016DSFrame04416.jpg---1---1555---24
PW01282016FBFrame12120.jpg---4---1239---24
PW10092012JWFrame23040.jpg---4---1830---24
PW11142013JSFrame36264.jpg---6---1548---24
PW11142013JSFrame14208.jpg---4---1548---24
PW03152016DSFrame03936.jpg---1---1555---24
PW06212016JK Frame30384.jpg---5---1735---24
PW03182015HMFrame11208.jpg---3---1442---24
PW06302015BCFrame19920.jpg---5---2146---24
PW02092013HSFrame13608.jpg---0---1635---24
PW10212013GHFrame04488.jpg---4---2618---24
PW07082013TDFrame14520.jpg---2---2116---24
PW02042016ASFrame06144.jpg---2---1279---24
PW08062013RCFrame20112.jpg---3---2231---24
PW04282014JMFrame33360.jpg---5---1699---24
PW04232013GSFrame15960.jpg---4---1882---24
PW04262016SHFrame11304.jpg---2---1713---24
PW09182014MWFrame62876.jpg---6---2640---24
PW07022015GKFrame03120.jpg---1---1615---24
PW09012015JHFrame44256.jpg---6---1923---24
PW09222015GSFrame08760.jpg---2---2500---24
PW04232013GSFrame43896.jpg---6---1882---24
PW05122016NBFrame03384.jpg---1---2111---24
PW10092012JWFrame12624.jpg---3---1830---24
PW09012015JHFrame12284.jpg---3---1923---24
PW12092013JKFrame23112.jpg---4---2091---24
PW10022014JFFrame18264.jpg---4---1849---24
PW03182013BPFrame04416.jpg---0---2301---24
PW01052016CZFrame13176.jpg---2---2447---24
PW09012015JHFrame44352.jpg---6---1923---24
PW09222015GSFrame52656.jpg---0---2500---24
PW06022016JFFrame07824.jpg---2---1659---24
PW03182015HMFrame30912.jpg---6---1442---24
PW05072013WPFrame48120.jpg---6---2151---24
PW06022016JFFrame23280.jpg---5---1659---24
PW06282016JSFrame29640.jpg---6---1362---24
PW10212013GHFrame04992.jpg---4---2618---24
PW09182014MWFrame22252.jpg---3---2640---24
PW01052016CZFrame03336.jpg---1---2447---24
PW03182015HMFrame33888.jpg---6---1442---24
PW03182013BPFrame13904.jpg---3---2301---24
PW08252015VWFrame17760.jpg---4---1440---30
PW03172016JRFrame12504.jpg---4---1712---24
PW06282016JSFrame08160.jpg---0---1362---24
PW08052013JCFrame22224.jpg---0---2430---24
PW07022015GKFrame20088.jpg---5---1615---24
PW11172014DLFrame37128.jpg---6---1573---24
PW10132014SWFrame14496.jpg---3---1891---24
PW11192015ROFrame00384.jpg---1---1740---24
PW08062013RCFrame01680.jpg---1---2231---24
PW09052013NWFrame29040.jpg---5---1696---24
PW09052013NWFrame13584.jpg---3---1696---24
PW11142013JSFrame00696.jpg---1---1548---24
PW04132013WMFrame38712.jpg---0---2153---24
PW03172014DSFrame39624.jpg---6---1718---24
PW08252015VWFrame00390.jpg---1---1440---30
PW03182015HMFrame03000.jpg---1---1442---24
PW01052016CZFrame54384.jpg---5---2447---24
PW10062015REFrame12060.jpg---3---1473---24
PW03182015HMFrame06816.jpg---2---1442---24
PW11192015ROFrame21144.jpg---4---1740---24
PW07052016JCFrame12216.jpg---0---1822---24
PW01282016FBFrame15984.jpg---4---1239---24
PW11172014DLFrame15244.jpg---3---1573---24
PW01052016CZFrame02688.jpg---1---2447---24
PW06302015BCFrame02448.jpg---1---2146---24
PW03182013BPFrame06744.jpg---2---2301---24
PW08062013RCFrame19668.jpg---3---2231---24
PW07122016WBFrame36648.jpg---0---1766---24
PW07022015GKFrame10680.jpg---3---1615---24
PW10062015REFrame09600.jpg---2---1473---24
PW01142016EHFrame54264.jpg---5---2899---24
PW10132014SWFrame10512.jpg---2---1891---24
PW03182013BPFrame11448.jpg---0---2301---24
PW05202014RAFrame23376.jpg---5---2147---24
PW05202014RAFrame06216.jpg---0---2147---24
PW10022014JFFrame14384.jpg---3---1849---24
PW11192015ROFrame36096.jpg---5---1740---24
PW10132014SWFrame07680.jpg---2---1891---24
PW11172015WTFrame13464.jpg---3---1575---24
PW11172015EBFrame59008.jpg---6---2461---24
PW06162015MKFrame01584.jpg---1---1544---24
PW06162015MKFrame06960.jpg---2---1544---24
PW09012015JHFrame04584.jpg---1---1923---24
PW03042013DTFrame21168.jpg---4---1816---24
PW10092012JWFrame12960.jpg---3---1830---24
PW12092013JKFrame00120.jpg---1---2091---24
PW09052013NWFrame18816.jpg---4---1696---24
PW07082013TDFrame13992.jpg---2---2116---24
PW06022016JFFrame10872.jpg---2---1659---24
PW11052015GOFrame37512.jpg---6---1588---24
PW04232013GSFrame17688.jpg---4---1882---24
PW10062015REFrame22680.jpg---5---1473---24
PW03042013DTFrame12312.jpg---2---1816---24
PW01062015TDFrame36072.jpg---5---1856---24
PW01142016EHFrame36240.jpg---0---2899---24
PW08192013TBFrame07776.jpg---2---2054---24
PW07052016JCFrame02352.jpg---1---1822---24
PW04262016SHFrame16032.jpg---4---1713---24
PW04282014JMFrame37008.jpg---6---1699---24
PW09182012CRFrame28320.jpg---5---1800---24
PW09052013NWFrame11592.jpg---2---1696---24
PW05122016NBFrame11400.jpg---0---2111---24
PW05072013WPFrame18168.jpg---4---2151---24
PW09182012CRFrame38688.jpg---6---1800---24
PW01142016EHFrame19148.jpg---3---2899---24
PW07122016WBFrame05376.jpg---1---1766---24
PW01062015TDFrame12288.jpg---2---1856---24
PW08112016DHFrame09720.jpg---2---1765---24
PW01052016CZFrame06384.jpg---1---2447---24
PW01052016CZFrame13200.jpg---2---2447---24
PW03042013DTFrame15360.jpg---0---1816---24
PW11182013MBFrame11424.jpg---0---1481---24
PW11032014HHFrame09672.jpg---2---1595---24
PW07052016JCFrame25872.jpg---5---1822---24
PW11052015DFFrame14256.jpg---0---1656---24
PW03172014DSFrame11196.jpg---3---1718---24
PW01282016FBFrame27408.jpg---6---1239---24
PW11172015EBFrame29640.jpg---0---2461---24
PW11192015ROFrame10536.jpg---2---1740---24
PW11052015GOFrame01032.jpg---1---1588---24
PW05122016NBFrame14184.jpg---4---2111---24
PW08192013TBFrame45216.jpg---6---2054---24
PW07022015GKFrame08952.jpg---2---1615---24
PW11172015WTFrame35208.jpg---5---1575---24
PW07052016JCFrame11400.jpg---3---1822---24
PW11172014DLFrame36936.jpg---6---1573---24
PW07022015GKFrame05784.jpg---1---1615---24
PW11052015DFFrame18696.jpg---4---1656---24
PW03182015HMFrame13224.jpg---4---1442---24
PW08062013RCFrame21096.jpg---4---2231---24
PW10062015REFrame07200.jpg---2---1473---24
PW02042016ASFrame18696.jpg---5---1279---24
PW11172015WTFrame09912.jpg---2---1575---24
PW06302015BCFrame37560.jpg---5---2146---24
PW03172016JRFrame13680.jpg---4---1712---24
PW10132014SWFrame12736.jpg---3---1891---24
PW07052016JCFrame11368.jpg---3---1822---24
PW04282014JMFrame08520.jpg---2---1699---24
PW12092013JKFrame08424.jpg---0---2091---24
PW11052015GOFrame37192.jpg---6---1588---24
PW11032014HHFrame11536.jpg---3---1595---24
PW10132014SWFrame43608.jpg---6---1891---24
PW02092016PCFrame22968.jpg---4---1847---24
PW11052015GOFrame12732.jpg---3---1588---24
PW01062015TDFrame09144.jpg---2---1856---24
PW04282014JMFrame17424.jpg---4---1699---24
PW03172014DSFrame01896.jpg---1---1718---24
PW06212016JK Frame29328.jpg---5---1735---24
PW07052016JCFrame43680.jpg---6---1822---24
PW01062015TDFrame39960.jpg---6---1856---24
PW06302015BCFrame09984.jpg---3---2146---24
PW12092013JKFrame15960.jpg---3---2091---24
PW01282016FBFrame19944.jpg---5---1239---24
PW03172016JRFrame15216.jpg---4---1712---24
PW05232013AGFrame31608.jpg---5---2193---24
PW11172014DLFrame37224.jpg---6---1573---24
PW08042016TMFrame35304.jpg---6---1652---24
PW02092013HSFrame11400.jpg---2---1635---24
PW10092012JWFrame09120.jpg---2---1830---24
PW07052016JCFrame11896.jpg---3---1822---24
PW10062015REFrame03432.jpg---1---1473---24
PW08062013RCFrame01584.jpg---1---2231---24
PW04232013GSFrame18984.jpg---4---1882---24
PW10212013GHFrame27984.jpg---2---2618---24
PW04132013WMFrame51168.jpg---6---2153---24
PW11052015DFFrame16144.jpg---3---1656---24
PW09012015JHFrame00264.jpg---1---1923---24
PW11102015BVFrame13064.jpg---3---1352---24
PW06042013RWFrame49488.jpg---6---2169---24
PW03042013DTFrame40872.jpg---6---1816---24
PW12092013JKFrame24360.jpg---4---2091---24
PW06212016JK Frame06672.jpg---1---1735---24
PW11142013JSFrame21576.jpg---0---1548---24
PW03042013DTFrame14376.jpg---3---1816---24
PW07082013TDFrame18120.jpg---0---2116---24
PW10132014SWFrame08856.jpg---2---1891---24
PW03182013BPFrame27312.jpg---4---2301---24
PW05202014RAFrame48000.jpg---6---2147---24
PW09012015JHFrame11760.jpg---3---1923---24
PW02092013HSFrame36120.jpg---6---1635---24
PW03152016DSFrame13224.jpg---4---1555---24
PW11102015BVFrame29424.jpg---5---1352---24
PW08042016TMFrame29808.jpg---5---1652---24
PW11102015BVFrame15648.jpg---4---1352---24
PW11102015BVFrame32036.jpg---6---1352---24
PW03152016DSFrame07632.jpg---2---1555---24
PW10062015REFrame31584.jpg---0---1473---24
PW06042013RWFrame01368.jpg---1---2169---24
PW07052016JCFrame42120.jpg---6---1822---24
PW10062015REFrame34800.jpg---6---1473---24
PW10092012JWFrame43488.jpg---6---1830---24
PW01062015TDFrame11064.jpg---2---1856---24
PW01282016FBFrame14736.jpg---4---1239---24
PW06282016JSFrame28584.jpg---5---1362---24
PW03042013DTFrame19392.jpg---4---1816---24
PW06042013RWFrame23116.jpg---3---2169---24
PW09222015GSFrame29304.jpg---0---2500---24
PW11182013MBFrame34200.jpg---6---1481---24
PW03172014DSFrame11284.jpg---3---1718---24
PW11142013JSFrame11992.jpg---3---1548---24
PW01282016FBFrame11124.jpg---3---1239---24
PW08112016DHFrame15624.jpg---4---1765---24
PW09182012CRFrame04848.jpg---1---1800---24
PW09182014MWFrame39696.jpg---0---2640---24
PW02092013HSFrame10944.jpg---2---1635---24
PW07082013TDFrame42336.jpg---5---2116---24
PW09032015MPFrame03648.jpg---1---1570---24
PW07122016WBFrame25800.jpg---5---1766---24
PW10062015REFrame28896.jpg---5---1473---24
PW07122016WBFrame38472.jpg---6---1766---24
PW02092013HSFrame03960.jpg---1---1635---24
PW01062015TDFrame09192.jpg---2---1856---24
PW08112016DHFrame25200.jpg---5---1765---24
PW05202014RAFrame44280.jpg---5---2147---24
PW03172016JRFrame38064.jpg---6---1712---24
PW12092013JKFrame34656.jpg---5---2091---24
PW02042016ASFrame29136.jpg---6---1279---24
PW11032014HHFrame35520.jpg---6---1595---24
PW02042016ASFrame16752.jpg---5---1279---24
PW01062015TDFrame13584.jpg---0---1856---24
PW03152016DSFrame11568.jpg---3---1555---24
PW11052015GOFrame08328.jpg---2---1588---24
PW08062013RCFrame21360.jpg---4---2231---24
PW03172016JRFrame07656.jpg---2---1712---24
PW09032015MPFrame08960.jpg---3---1570---24
PW11032014HHFrame35328.jpg---6---1595---24
PW07052016JCFrame26760.jpg---5---1822---24
PW09012015JHFrame16440.jpg---4---1923---24
PW09032015MPFrame05976.jpg---2---1570---24
PW09052013NWFrame38208.jpg---6---1696---24
PW03152016DSFrame06072.jpg---2---1555---24
PW09052013NWFrame38760.jpg---6---1696---24
PW09222015GSFrame15120.jpg---2---2500---24
PW09032015MPFrame29736.jpg---5---1570---24
PW03152016DSFrame34704.jpg---6---1555---24
PW07052016JCFrame11100.jpg---3---1822---24
PW06162015MKFrame08352.jpg---2---1544---24
PW08192013TBFrame16128.jpg---0---2054---24
PW06042013RWFrame03960.jpg---0---2169---24
PW10132014SWFrame01872.jpg---1---1891---24
PW03042013DTFrame21096.jpg---4---1816---24
PW11032014HHFrame11576.jpg---3---1595---24
PW10132014SWFrame15000.jpg---0---1891---24
PW11042013RRFrame01104.jpg---0---1108---24
PW04132013WMFrame21744.jpg---3---2153---24
PW04232013GSFrame10344.jpg---2---1882---24
PW10062015REFrame00768.jpg---1---1473---24
PW08252015VWFrame13110.jpg---4---1440---30
PW11052015GOFrame20136.jpg---0---1588---24
PW11102015BVFrame06456.jpg---1---1352---24
PW06042013RWFrame35664.jpg---0---2169---24
PW07022015GKFrame27648.jpg---5---1615---24
PW08252015VWFrame09450.jpg---0---1440---30
PW08192013TBFrame02064.jpg---1---2054---24
PW10022014JFFrame14280.jpg---3---1849---24
PW09052013NWFrame12888.jpg---0---1696---24
PW03172014DSFrame32304.jpg---5---1718---24
PW11052015DFFrame16012.jpg---3---1656---24
PW03042013DTFrame19296.jpg---4---1816---24
PW07052016JCFrame09624.jpg---2---1822---24
PW11102015BVFrame14976.jpg---4---1352---24
PW06282016JSFrame29832.jpg---6---1362---24
PW10092012JWFrame24504.jpg---0---1830---24
PW02042016ASFrame13224.jpg---4---1279---24
PW11052015DFFrame13848.jpg---2---1656---24
PW06042013RWFrame32232.jpg---4---2169---24
PW01142016EHFrame13464.jpg---2---2899---24
PW01142016EHFrame08040.jpg---1---2899---24
PW03182013BPFrame44520.jpg---5---2301---24
PW11052015GOFrame37316.jpg---6---1588---24
PW02092013HSFrame13908.jpg---3---1635---24
PW02092016PCFrame07968.jpg---2---1847---24
PW03182015HMFrame10272.jpg---0---1442---24
PW08192013TBFrame13524.jpg---3---2054---24
PW07122016WBFrame25536.jpg---5---1766---24
PW03182015HMFrame00864.jpg---1---1442---24
PW11182013MBFrame06576.jpg---2---1481---24
PW10062015REFrame08904.jpg---2---1473---24
PW03152016DSFrame04752.jpg---1---1555---24
PW04262016SHFrame26400.jpg---5---1713---24
PW03172014DSFrame36600.jpg---6---1718---24
PW04282014JMFrame03456.jpg---1---1699---24
PW07052016JCFrame42528.jpg---6---1822---24
PW04132013WMFrame49104.jpg---6---2153---24
PW03182015HMFrame18672.jpg---0---1442---24
PW08052013JCFrame09432.jpg---0---2430---24
PW09182012CRFrame09336.jpg---2---1800---24
PW01052016CZFrame32952.jpg---5---2447---24
PW07052016JCFrame37896.jpg---5---1822---24
PW08112016DHFrame20952.jpg---0---1765---24
PW07052016JCFrame10752.jpg---0---1822---24
PW11182013MBFrame09984.jpg---3---1481---24
PW06302015BCFrame04920.jpg---1---2146---24
PW09222015GSFrame55200.jpg---6---2500---24
PW11052015GOFrame06864.jpg---1---1588---24
PW05202014RAFrame05520.jpg---1---2147---24
PW05232013AGFrame31320.jpg---5---2193---24
PW11192015ROFrame22728.jpg---4---1740---24
PW11052015GOFrame38096.jpg---6---1588---24
PW09052013NWFrame00240.jpg---1---1696---24
PW06022016JFFrame04536.jpg---1---1659---24
PW09032015MPFrame27216.jpg---5---1570---24
PW01142016EHFrame18360.jpg---0---2899---24
PW09012015JHFrame00696.jpg---1---1923---24
PW04232013GSFrame01128.jpg---1---1882---24
PW08112016DHFrame38856.jpg---6---1765---24
PW08052013JCFrame14112.jpg---2---2430---24
PW04232013GSFrame19992.jpg---4---1882---24
PW04132013WMFrame15768.jpg---2---2153---24
PW11102015BVFrame19920.jpg---5---1352---24
PW06212016JK Frame41040.jpg---6---1735---24
PW08192013TBFrame13404.jpg---3---2054---24
PW10212013GHFrame04824.jpg---4---2618---24
PW07082013TDFrame21840.jpg---4---2116---24
PW03182015HMFrame11340.jpg---3---1442---24
PW04282014JMFrame18144.jpg---4---1699---24
PW05232013AGFrame22584.jpg---0---2193---24
PW09182012CRFrame35232.jpg---5---1800---24
PW10212013GHFrame17856.jpg---1---2618---24
PW03182013BPFrame14400.jpg---0---2301---24
PW03152016DSFrame06024.jpg---2---1555---24
PW10092012JWFrame13152.jpg---3---1830---24
PW06212016JK Frame27024.jpg---5---1735---24
PW09012015JHFrame16176.jpg---4---1923---24
PW04232013GSFrame42000.jpg---6---1882---24
PW01282016FBFrame06096.jpg---0---1239---24
PW11052015GOFrame12612.jpg---3---1588---24
PW10062015REFrame13680.jpg---4---1473---24
PW11172015WTFrame13392.jpg---3---1575---24
PW07022015GKFrame10944.jpg---3---1615---24
PW10132014SWFrame13864.jpg---3---1891---24
PW01062015TDFrame13932.jpg---3---1856---24
PW11182013MBFrame05208.jpg---0---1481---24
PW04282014JMFrame02304.jpg---1---1699---24
PW10062015REFrame13608.jpg---4---1473---24
PW05232013AGFrame08472.jpg---2---2193---24
PW05202014RAFrame01704.jpg---1---2147---24
PW11142013JSFrame17112.jpg---4---1548---24
PW11142013JSFrame34056.jpg---6---1548---24
PW04132013WMFrame01632.jpg---1---2153---24
PW03182015HMFrame19464.jpg---5---1442---24
PW04282014JMFrame36072.jpg---0---1699---24
PW05202014RAFrame19104.jpg---4---2147---24
PW06022016JFFrame04056.jpg---1---1659---24
PW06022016JFFrame25992.jpg---5---1659---24
PW04132013WMFrame12576.jpg---2---2153---24
PW04262016SHFrame05880.jpg---1---1713---24
PW11172015WTFrame02592.jpg---1---1575---24
PW02042016ASFrame00480.jpg---1---1279---24
PW11182013MBFrame04200.jpg---1---1481---24
PW05202014RAFrame00096.jpg---1---2147---24
PW08252015VWFrame42960.jpg---6---1440---30
PW02092016PCFrame03432.jpg---1---1847---24
PW06212016JK Frame13584.jpg---0---1735---24
PW11032014HHFrame30792.jpg---5---1595---24
PW11052015GOFrame37344.jpg---6---1588---24
PW09052013NWFrame18504.jpg---4---1696---24
PW01052016CZFrame25152.jpg---4---2447---24
PW09222015GSFrame37512.jpg---5---2500---24
PW09182014MWFrame21624.jpg---0---2640---24
PW01142016EHFrame27888.jpg---4---2899---24
PW10132014SWFrame13920.jpg---3---1891---24
PW02092013HSFrame03024.jpg---1---1635---24
PW03152016DSFrame31896.jpg---0---1555---24
PW02042016ASFrame06768.jpg---2---1279---24
PW09052013NWFrame14736.jpg---0---1696---24
PW02092013HSFrame02448.jpg---1---1635---24
PW02042016ASFrame23520.jpg---5---1279---24
PW12092013JKFrame22248.jpg---4---2091---24
PW08062013RCFrame12960.jpg---2---2231---24
PW11142013JSFrame12152.jpg---3---1548---24
PW06042013RWFrame04224.jpg---0---2169---24
PW11192015ROFrame18104.jpg---3---1740---24
PW10132014SWFrame17448.jpg---4---1891---24
PW07122016WBFrame26304.jpg---5---1766---24
PW08052013JCFrame54624.jpg---6---2430---24
PW01062015TDFrame12864.jpg---0---1856---24
PW08062013RCFrame05832.jpg---1---2231---24
PW03182015HMFrame13152.jpg---4---1442---24
PW06042013RWFrame16128.jpg---2---2169---24
PW10132014SWFrame16344.jpg---4---1891---24
PW06302015BCFrame09648.jpg---0---2146---24
PW09222015GSFrame03504.jpg---1---2500---24
PW03182015HMFrame31296.jpg---6---1442---24
PW08252015VWFrame00720.jpg---1---1440---30
PW01142016EHFrame10344.jpg---0---2899---24
PW11182013MBFrame07992.jpg---2---1481---24
PW11172014DLFrame16392.jpg---4---1573---24
PW02092013HSFrame06864.jpg---2---1635---24
PW06022016JFFrame35352.jpg---6---1659---24
PW04262016SHFrame25464.jpg---5---1713---24
PW06162015MKFrame10780.jpg---3---1544---24
PW01052016CZFrame18092.jpg---3---2447---24
PW11142013JSFrame11408.jpg---3---1548---24
PW08112016DHFrame36528.jpg---0---1765---24
PW10062015REFrame18600.jpg---0---1473---24
PW05232013AGFrame30552.jpg---5---2193---24
PW03172014DSFrame11240.jpg---3---1718---24
PW04262016SHFrame13248.jpg---3---1713---24
PW10092012JWFrame00528.jpg---1---1830---24
PW08052013JCFrame41400.jpg---5---2430---24
PW05072013WPFrame09720.jpg---1---2151---24
PW03172014DSFrame09264.jpg---2---1718---24
PW05232013AGFrame31128.jpg---5---2193---24
PW02042016ASFrame09160.jpg---3---1279---24
PW06302015BCFrame09192.jpg---0---2146---24
PW08192013TBFrame20760.jpg---4---2054---24
PW09222015GSFrame20952.jpg---4---2500---24
PW02042016ASFrame09280.jpg---3---1279---24
PW08062013RCFrame50400.jpg---6---2231---24
PW11052015GOFrame05808.jpg---1---1588---24
PW11042013RRFrame00508.jpg---3---1108---24
PW03182013BPFrame12888.jpg---3---2301---24
PW10132014SWFrame14132.jpg---3---1891---24
PW01062015TDFrame40704.jpg---6---1856---24
PW04132013WMFrame32760.jpg---0---2153---24
PW07082013TDFrame16680.jpg---3---2116---24
PW03182015HMFrame30312.jpg---0---1442---24
PW07022015GKFrame06576.jpg---2---1615---24
PW02092013HSFrame11880.jpg---2---1635---24
PW04282014JMFrame11424.jpg---0---1699---24
PW06162015MKFrame11268.jpg---3---1544---24
PW10092012JWFrame12072.jpg---3---1830---24
PW08192013TBFrame20544.jpg---4---2054---24
PW11182013MBFrame18408.jpg---4---1481---24
PW03172014DSFrame34296.jpg---6---1718---24
PW01282016FBFrame23232.jpg---0---1239---24
PW08062013RCFrame32568.jpg---5---2231---24
PW05122016NBFrame03192.jpg---1---2111---24
PW05202014RAFrame06432.jpg---0---2147---24
PW11052015DFFrame18096.jpg---4---1656---24
PW04282014JMFrame03960.jpg---1---1699---24
PW11042013RRFrame11976.jpg---0---1108---24
PW07052016JCFrame11768.jpg---3---1822---24
PW09012015JHFrame34416.jpg---5---1923---24
PW06302015BCFrame08400.jpg---2---2146---24
PW06022016JFFrame29328.jpg---5---1659---24
PW04232013GSFrame22584.jpg---0---1882---24
PW11172014DLFrame14948.jpg---3---1573---24
PW07022015GKFrame26760.jpg---5---1615---24
PW11052015GOFrame12432.jpg---0---1588---24
PW09012015JHFrame39120.jpg---6---1923---24
PW11042013RRFrame16176.jpg---5---1108---24
PW05122016NBFrame10488.jpg---3---2111---24
PW11052015DFFrame20304.jpg---4---1656---24
PW11192015ROFrame22464.jpg---4---1740---24
PW06022016JFFrame12936.jpg---0---1659---24
PW06042013RWFrame04128.jpg---0---2169---24
PW09222015GSFrame07608.jpg---0---2500---24
PW06212016JK Frame23784.jpg---0---1735---24
PW08112016DHFrame14520.jpg---4---1765---24
PW11102015BVFrame17376.jpg---4---1352---24
PW05122016NBFrame10268.jpg---3---2111---24
PW04232013GSFrame14376.jpg---0---1882---24
PW02042016ASFrame06912.jpg---2---1279---24
PW10022014JFFrame10368.jpg---2---1849---24
PW03152016DSFrame31848.jpg---0---1555---24
PW07052016JCFrame18792.jpg---0---1822---24
PW03182013BPFrame03768.jpg---0---2301---24
PW01062015TDFrame00528.jpg---1---1856---24
PW06302015BCFrame10440.jpg---3---2146---24
PW03182013BPFrame54384.jpg---6---2301---24
PW11192015ROFrame05016.jpg---1---1740---24
PW09182014MWFrame33768.jpg---4---2640---24
PW11102015BVFrame15912.jpg---4---1352---24
PW05202014RAFrame11760.jpg---0---2147---24
PW10022014JFFrame42888.jpg---6---1849---24
PW06302015BCFrame08064.jpg---2---2146---24
PW10132014SWFrame04128.jpg---1---1891---24
PW07022015GKFrame35664.jpg---6---1615---24
PW10212013GHFrame38520.jpg---3---2618---24
PW03182015HMFrame17880.jpg---0---1442---24
PW02092013HSFrame32832.jpg---5---1635---24
PW07122016WBFrame16752.jpg---4---1766---24
PW09182014MWFrame06456.jpg---1---2640---24
PW11142013JSFrame23760.jpg---5---1548---24
PW02042016ASFrame07032.jpg---2---1279---24
PW09032015MPFrame17880.jpg---0---1570---24
PW01142016EHFrame37176.jpg---0---2899---24
PW01282016FBFrame09264.jpg---2---1239---24
PW10092012JWFrame38928.jpg---6---1830---24
PW04232013GSFrame13080.jpg---0---1882---24
PW11182013MBFrame07008.jpg---2---1481---24
PW09222015GSFrame52344.jpg---0---2500---24
PW11172015WTFrame13592.jpg---3---1575---24
PW10132014SWFrame14952.jpg---0---1891---24
PW10062015REFrame08184.jpg---2---1473---24
PW09182012CRFrame12984.jpg---3---1800---24
PW11172014DLFrame20424.jpg---0---1573---24
PW10062015REFrame29976.jpg---5---1473---24
PW08042016TMFrame32016.jpg---6---1652---24
PW04132013WMFrame02232.jpg---1---2153---24
PW10212013GHFrame19416.jpg---1---2618---24
PW07082013TDFrame17688.jpg---3---2116---24
PW10062015REFrame14400.jpg---4---1473---24
PW08052013JCFrame26400.jpg---4---2430---24
PW03182015HMFrame29568.jpg---5---1442---24
PW06162015MKFrame01992.jpg---1---1544---24
PW06042013RWFrame48744.jpg---6---2169---24
PW03172014DSFrame12408.jpg---0---1718---24
PW05232013AGFrame03504.jpg---1---2193---24
PW09032015MPFrame05256.jpg---0---1570---24
PW06042013RWFrame21472.jpg---3---2169---24
PW09182014MWFrame34872.jpg---4---2640---24
PW09032015MPFrame37056.jpg---6---1570---24
PW06162015MKFrame14328.jpg---4---1544---24
PW10062015REFrame12168.jpg---3---1473---24
PW11172014DLFrame10368.jpg---2---1573---24
PW01282016FBFrame02328.jpg---1---1239---24
PW08252015VWFrame11670.jpg---0---1440---30
PW01142016EHFrame54816.jpg---5---2899---24
PW02092016PCFrame05880.jpg---1---1847---24
PW05072013WPFrame06336.jpg---0---2151---24
PW05072013WPFrame26592.jpg---0---2151---24
PW11182013MBFrame02256.jpg---1---1481---24
PW09182014MWFrame14112.jpg---0---2640---24
PW11192015ROFrame04968.jpg---1---1740---24
PW03182015HMFrame14520.jpg---4---1442---24
PW09032015MPFrame17592.jpg---0---1570---24
PW05202014RAFrame08736.jpg---2---2147---24
PW02092016PCFrame02736.jpg---1---1847---24
PW10062015REFrame10008.jpg---2---1473---24
PW11052015DFFrame05880.jpg---1---1656---24
PW03182013BPFrame10920.jpg---2---2301---24
PW08042016TMFrame14712.jpg---4---1652---24
PW07052016JCFrame27216.jpg---5---1822---24
PW11042013RRFrame10488.jpg---4---1108---24
PW06162015MKFrame33168.jpg---6---1544---24
PW05072013WPFrame14952.jpg---3---2151---24
PW03042013DTFrame10032.jpg---2---1816---24
PW02042016ASFrame09192.jpg---3---1279---24
PW04232013GSFrame19704.jpg---4---1882---24
PW11192015ROFrame02664.jpg---1---1740---24
PW01282016FBFrame16848.jpg---4---1239---24
PW10092012JWFrame05904.jpg---2---1830---24
PW04132013WMFrame48240.jpg---6---2153---24
PW12092013JKFrame46992.jpg---6---2091---24
PW07052016JCFrame02472.jpg---1---1822---24
PW06022016JFFrame11160.jpg---2---1659---24
PW01062015TDFrame15840.jpg---4---1856---24
PW05202014RAFrame04344.jpg---1---2147---24
PW11182013MBFrame09912.jpg---3---1481---24
PW05122016NBFrame18312.jpg---4---2111---24
PW07122016WBFrame24168.jpg---0---1766---24
PW09182014MWFrame53448.jpg---5---2640---24
PW11142013JSFrame01632.jpg---1---1548---24
PW11102015BVFrame17232.jpg---4---1352---24
PW06282016JSFrame17640.jpg---4---1362---24
PW08062013RCFrame19412.jpg---3---2231---24
PW07022015GKFrame11160.jpg---0---1615---24
PW07052016JCFrame41664.jpg---6---1822---24
PW07022015GKFrame34392.jpg---6---1615---24
PW05202014RAFrame19320.jpg---0---2147---24
PW09032015MPFrame09160.jpg---3---1570---24
PW11102015BVFrame14088.jpg---4---1352---24
PW06162015MKFrame03456.jpg---1---1544---24
PW02042016ASFrame07608.jpg---2---1279---24
PW01142016EHFrame16848.jpg---2---2899---24
PW03152016DSFrame18672.jpg---0---1555---24
PW10092012JWFrame09864.jpg---0---1830---24
PW11052015GOFrame11448.jpg---0---1588---24
PW03042013DTFrame40680.jpg---6---1816---24
PW01142016EHFrame58968.jpg---5---2899---24
PW10212013GHFrame32592.jpg---0---2618---24
PW08192013TBFrame37008.jpg---5---2054---24
PW11052015GOFrame14760.jpg---4---1588---24
PW08042016TMFrame10104.jpg---2---1652---24
PW01062015TDFrame42024.jpg---6---1856---24
PW06162015MKFrame35472.jpg---6---1544---24
PW06282016JSFrame24624.jpg---5---1362---24
PW10132014SWFrame02928.jpg---1---1891---24
PW01142016EHFrame23736.jpg---0---2899---24
PW11142013JSFrame04440.jpg---1---1548---24
PW10212013GHFrame44616.jpg---5---2618---24
PW11052015DFFrame17016.jpg---0---1656---24
PW08042016TMFrame15096.jpg---4---1652---24
PW12092013JKFrame15408.jpg---3---2091---24
PW10212013GHFrame34080.jpg---0---2618---24
PW11142013JSFrame25392.jpg---5---1548---24
PW07122016WBFrame28944.jpg---5---1766---24
PW11042013RRFrame13152.jpg---5---1108---24
PW07052016JCFrame11616.jpg---3---1822---24
PW06282016JSFrame29520.jpg---6---1362---24
PW02042016ASFrame13080.jpg---4---1279---24
PW09182012CRFrame12896.jpg---3---1800---24
PW03182013BPFrame19416.jpg---4---2301---24
PW09032015MPFrame03264.jpg---1---1570---24
PW06212016JK Frame12000.jpg---0---1735---24
PW09182014MWFrame48744.jpg---5---2640---24
PW07022015GKFrame10276.jpg---3---1615---24
PW08192013TBFrame46680.jpg---6---2054---24
PW03172014DSFrame12288.jpg---0---1718---24
PW05122016NBFrame15696.jpg---4---2111---24
PW08052013JCFrame23520.jpg---4---2430---24
PW11172015WTFrame10512.jpg---2---1575---24
PW01282016FBFrame21312.jpg---5---1239---24
PW11052015DFFrame26976.jpg---5---1656---24
PW01062015TDFrame17904.jpg---4---1856---24
PW07122016WBFrame20952.jpg---4---1766---24
PW06282016JSFrame12996.jpg---3---1362---24
PW09182012CRFrame07752.jpg---2---1800---24
PW06302015BCFrame07728.jpg---2---2146---24
PW10092012JWFrame25584.jpg---0---1830---24
PW07122016WBFrame09216.jpg---2---1766---24
PW11182013MBFrame07032.jpg---2---1481---24
PW02042016ASFrame21168.jpg---5---1279---24
PW02092013HSFrame20424.jpg---4---1635---24
PW05202014RAFrame19488.jpg---0---2147---24
PW06212016JK Frame08448.jpg---2---1735---24
PW01142016EHFrame38088.jpg---5---2899---24
PW01062015TDFrame21744.jpg---0---1856---24
PW11172015EBFrame56232.jpg---5---2461---24
PW11102015BVFrame32040.jpg---6---1352---24
PW09222015GSFrame07608.jpg---0---2500---24
PW05232013AGFrame00384.jpg---1---2193---24
PW03152016DSFrame11208.jpg---3---1555---24
PW02042016ASFrame30120.jpg---6---1279---24
PW05232013AGFrame02400.jpg---1---2193---24
PW03172016JRFrame01776.jpg---1---1712---24
PW11182013MBFrame31056.jpg---6---1481---24
PW10212013GHFrame29952.jpg---2---2618---24
PW02092013HSFrame11904.jpg---2---1635---24
PW05202014RAFrame48888.jpg---6---2147---24
PW03172014DSFrame11568.jpg---3---1718---24
PW09012015JHFrame13216.jpg---3---1923---24
PW11102015BVFrame13152.jpg---3---1352---24
PW03172014DSFrame11580.jpg---3---1718---24
PW11182013MBFrame28344.jpg---5---1481---24
PW07082013TDFrame05448.jpg---1---2116---24
PW09182014MWFrame63176.jpg---6---2640---24
PW04282014JMFrame14808.jpg---4---1699---24
PW11142013JSFrame12052.jpg---3---1548---24
PW03172014DSFrame11416.jpg---3---1718---24
PW06212016JK Frame37296.jpg---6---1735---24
PW02092016PCFrame43104.jpg---6---1847---24
PW10062015REFrame03288.jpg---1---1473---24
PW10092012JWFrame01464.jpg---1---1830---24
PW03152016DSFrame07008.jpg---2---1555---24
PW11172015WTFrame13600.jpg---3---1575---24
PW10212013GHFrame44328.jpg---5---2618---24
PW07122016WBFrame02328.jpg---1---1766---24
PW11172015EBFrame18840.jpg---0---2461---24
PW11172015EBFrame50712.jpg---5---2461---24
PW02092013HSFrame06936.jpg---2---1635---24
PW07082013TDFrame22560.jpg---4---2116---24
PW06022016JFFrame15816.jpg---4---1659---24
PW07082013TDFrame30960.jpg---5---2116---24
PW08062013RCFrame07512.jpg---0---2231---24
PW01282016FBFrame16536.jpg---4---1239---24
PW09032015MPFrame18504.jpg---0---1570---24
PW06282016JSFrame00984.jpg---1---1362---24
PW08252015VWFrame07060.jpg---2---1440---30
PW08062013RCFrame45312.jpg---6---2231---24
PW09222015GSFrame18576.jpg---3---2500---24
PW11172015EBFrame06720.jpg---1---2461---24
PW11052015DFFrame37512.jpg---5---1656---24
PW07052016JCFrame11164.jpg---3---1822---24
PW04282014JMFrame14856.jpg---4---1699---24
PW12092013JKFrame16552.jpg---3---2091---24
PW09182012CRFrame42792.jpg---6---1800---24
PW10132014SWFrame25776.jpg---0---1891---24
PW11172015WTFrame33216.jpg---5---1575---24
PW03182015HMFrame11040.jpg---3---1442---24
PW06042013RWFrame24960.jpg---4---2169---24
PW06212016JK Frame21576.jpg---4---1735---24
PW03172014DSFrame16200.jpg---4---1718---24
PW03182013BPFrame09504.jpg---1---2301---24
PW09032015MPFrame36816.jpg---6---1570---24
PW03172014DSFrame08232.jpg---2---1718---24
PW06042013RWFrame24672.jpg---4---2169---24
PW04132013WMFrame39552.jpg---0---2153---24
PW04282014JMFrame17976.jpg---4---1699---24
PW09182014MWFrame18648.jpg---2---2640---24
PW03172014DSFrame01128.jpg---1---1718---24
PW07022015GKFrame08688.jpg---2---1615---24
PW01142016EHFrame34368.jpg---4---2899---24
PW09052013NWFrame33504.jpg---5---1696---24
PW03182015HMFrame34128.jpg---6---1442---24
PW01052016CZFrame06648.jpg---1---2447---24
PW09222015GSFrame17496.jpg---0---2500---24
PW11142013JSFrame11256.jpg---0---1548---24
PW06162015MKFrame01944.jpg---1---1544---24
PW06022016JFFrame15072.jpg---4---1659---24
PW02092013HSFrame33744.jpg---5---1635---24
PW09222015GSFrame00456.jpg---1---2500---24
PW11032014HHFrame36072.jpg---6---1595---24
PW10212013GHFrame37560.jpg---3---2618---24
PW05202014RAFrame36072.jpg---5---2147---24
PW10062015REFrame23040.jpg---5---1473---24
PW09182012CRFrame12384.jpg---3---1800---24
PW06022016JFFrame24024.jpg---5---1659---24
PW03172016JRFrame10080.jpg---0---1712---24
PW05202014RAFrame19584.jpg---0---2147---24
PW02092013HSFrame02664.jpg---1---1635---24
PW01282016FBFrame06888.jpg---2---1239---24
PW10022014JFFrame14316.jpg---3---1849---24
PW08252015VWFrame30810.jpg---5---1440---30
PW06212016JK Frame20808.jpg---4---1735---24
PW11032014HHFrame33552.jpg---0---1595---24
PW04232013GSFrame13820.jpg---3---1882---24
PW03042013DTFrame20640.jpg---4---1816---24
PW11172014DLFrame17496.jpg---4---1573---24
PW09012015JHFrame29448.jpg---5---1923---24
PW06302015BCFrame19272.jpg---4---2146---24
PW05202014RAFrame04872.jpg---1---2147---24
PW08042016TMFrame06072.jpg---0---1652---24
PW01142016EHFrame38880.jpg---5---2899---24
PW10022014JFFrame00888.jpg---1---1849---24
PW11172015EBFrame00096.jpg---1---2461---24
PW01142016EHFrame61512.jpg---6---2899---24
PW11172014DLFrame08784.jpg---1---1573---24
PW04282014JMFrame14280.jpg---4---1699---24
PW08062013RCFrame29448.jpg---0---2231---24
PW10132014SWFrame10776.jpg---2---1891---24
PW06042013RWFrame00696.jpg---1---2169---24
PW07022015GKFrame28224.jpg---5---1615---24
PW02042016ASFrame17664.jpg---5---1279---24
PW10062015REFrame33528.jpg---6---1473---24
PW05232013AGFrame49848.jpg---6---2193---24
PW09182012CRFrame10224.jpg---2---1800---24
PW01282016FBFrame23208.jpg---0---1239---24
PW05232013AGFrame00888.jpg---1---2193---24
PW01142016EHFrame65880.jpg---6---2899---24
PW09012015JHFrame08088.jpg---2---1923---24
PW09182012CRFrame12088.jpg---3---1800---24
PW07082013TDFrame23160.jpg---4---2116---24
PW10092012JWFrame00072.jpg---1---1830---24
PW06042013RWFrame42888.jpg---5---2169---24
PW09182014MWFrame18336.jpg---2---2640---24
PW06282016JSFrame29088.jpg---6---1362---24
PW03172014DSFrame01320.jpg---1---1718---24
PW06212016JK Frame20496.jpg---4---1735---24
PW02042016ASFrame25200.jpg---0---1279---24
PW07082013TDFrame48048.jpg---6---2116---24
PW01052016CZFrame18984.jpg---0---2447---24
PW06282016JSFrame11712.jpg---0---1362---24
PW10132014SWFrame42408.jpg---6---1891---24
PW12092013JKFrame10200.jpg---2---2091---24
PW05232013AGFrame02904.jpg---1---2193---24
PW07122016WBFrame20616.jpg---4---1766---24
PW03172014DSFrame33576.jpg---6---1718---24
PW01052016CZFrame02664.jpg---1---2447---24
PW06042013RWFrame21488.jpg---3---2169---24
PW08042016TMFrame08520.jpg---2---1652---24
PW02092013HSFrame15240.jpg---3---1635---24
PW03172016JRFrame39888.jpg---6---1712---24
PW02092016PCFrame28344.jpg---5---1847---24
PW05072013WPFrame18120.jpg---4---2151---24
PW11172014DLFrame27312.jpg---5---1573---24
PW12092013JKFrame02184.jpg---1---2091---24
PW06162015MKFrame28800.jpg---5---1544---24
PW07022015GKFrame06648.jpg---2---1615---24
PW03172016JRFrame40464.jpg---6---1712---24
PW08042016TMFrame06720.jpg---2---1652---24
PW03172016JRFrame18504.jpg---4---1712---24
PW03042013DTFrame00024.jpg---1---1816---24
PW03172014DSFrame18744.jpg---0---1718---24
PW11172015EBFrame32424.jpg---0---2461---24
PW10062015REFrame11328.jpg---0---1473---24
PW01142016EHFrame30480.jpg---4---2899---24
PW07082013TDFrame17716.jpg---3---2116---24
PW08252015VWFrame18420.jpg---4---1440---30
PW06302015BCFrame11328.jpg---3---2146---24
PW11142013JSFrame22944.jpg---5---1548---24
PW08112016DHFrame39792.jpg---6---1765---24
PW04132013WMFrame18192.jpg---2---2153---24
PW11142013JSFrame35064.jpg---6---1548---24
PW11032014HHFrame09000.jpg---2---1595---24
PW08112016DHFrame16848.jpg---4---1765---24
PW03172014DSFrame15912.jpg---4---1718---24
PW03182015HMFrame10320.jpg---0---1442---24
PW11172015EBFrame26808.jpg---4---2461---24
PW10132014SWFrame11304.jpg---2---1891---24
PW03152016DSFrame27912.jpg---5---1555---24
PW03182015HMFrame00000.jpg---1---1442---24
PW02092016PCFrame15912.jpg---3---1847---24
PW09012015JHFrame00096.jpg---1---1923---24
PW11052015GOFrame08832.jpg---2---1588---24
PW05072013WPFrame07416.jpg---2---2151---24
PW03172016JRFrame06624.jpg---2---1712---24
PW09182012CRFrame12268.jpg---3---1800---24
PW09222015GSFrame54648.jpg---6---2500---24
PW11172015EBFrame20448.jpg---0---2461---24
PW10132014SWFrame03408.jpg---1---1891---24
PW11052015DFFrame32880.jpg---5---1656---24
PW01142016EHFrame25680.jpg---4---2899---24
PW03042013DTFrame01824.jpg---1---1816---24
PW05072013WPFrame49728.jpg---6---2151---24
PW10022014JFFrame09768.jpg---0---1849---24
PW03172014DSFrame10944.jpg---0---1718---24
PW08112016DHFrame33120.jpg---5---1765---24
PW09032015MPFrame27744.jpg---5---1570---24
PW07052016JCFrame43656.jpg---6---1822---24
PW08252015VWFrame35970.jpg---5---1440---30
PW11172014DLFrame10968.jpg---2---1573---24
PW01142016EHFrame53160.jpg---5---2899---24
PW03042013DTFrame13248.jpg---2---1816---24
PW01142016EHFrame19852.jpg---3---2899---24
PW06282016JSFrame17568.jpg---4---1362---24
PW10062015REFrame00144.jpg---1---1473---24
PW05202014RAFrame10368.jpg---2---2147---24
PW03182013BPFrame05544.jpg---2---2301---24
PW04232013GSFrame43008.jpg---6---1882---24
PW11042013RRFrame11184.jpg---0---1108---24
PW02042016ASFrame09188.jpg---3---1279---24
PW11042013RRFrame11136.jpg---0---1108---24
PW05122016NBFrame48120.jpg---6---2111---24
PW02042016ASFrame21600.jpg---5---1279---24
PW11032014HHFrame09336.jpg---2---1595---24
PW11042013RRFrame00984.jpg---0---1108---24
PW06302015BCFrame11448.jpg---3---2146---24
PW09182012CRFrame02112.jpg---1---1800---24
PW04232013GSFrame17952.jpg---4---1882---24
PW11042013RRFrame00252.jpg---3---1108---24
PW12092013JKFrame21576.jpg---4---2091---24
PW07122016WBFrame13272.jpg---3---1766---24
PW06282016JSFrame10176.jpg---2---1362---24
PW08042016TMFrame16752.jpg---4---1652---24
PW05122016NBFrame14736.jpg---4---2111---24
PW11192015ROFrame23736.jpg---4---1740---24
PW06302015BCFrame43656.jpg---0---2146---24
PW03152016DSFrame00336.jpg---1---1555---24
PW01062015TDFrame20784.jpg---4---1856---24
PW10022014JFFrame27264.jpg---5---1849---24
PW11172014DLFrame20784.jpg---0---1573---24
PW09182014MWFrame16848.jpg---2---2640---24
PW06022016JFFrame39552.jpg---6---1659---24
PW11052015GOFrame10872.jpg---2---1588---24
PW09032015MPFrame09148.jpg---3---1570---24
PW10212013GHFrame34536.jpg---0---2618---24
PW11182013MBFrame10860.jpg---3---1481---24
PW11172015WTFrame08976.jpg---2---1575---24
PW11142013JSFrame14808.jpg---4---1548---24
PW06022016JFFrame01560.jpg---1---1659---24
PW03172016JRFrame09720.jpg---0---1712---24
PW08192013TBFrame03624.jpg---1---2054---24
PW06022016JFFrame18624.jpg---4---1659---24
PW04232013GSFrame18048.jpg---4---1882---24
PW10132014SWFrame08784.jpg---2---1891---24
PW03152016DSFrame25968.jpg---5---1555---24
PW04282014JMFrame07944.jpg---0---1699---24
PW01282016FBFrame03888.jpg---1---1239---24
PW10062015REFrame13560.jpg---0---1473---24
PW05202014RAFrame48240.jpg---6---2147---24
PW01052016CZFrame21432.jpg---4---2447---24
PW12092013JKFrame45240.jpg---6---2091---24
PW09032015MPFrame17136.jpg---0---1570---24
PW04232013GSFrame15600.jpg---4---1882---24
PW04282014JMFrame14424.jpg---4---1699---24
PW01052016CZFrame23280.jpg---4---2447---24
PW01052016CZFrame05016.jpg---1---2447---24
PW06302015BCFrame08040.jpg---2---2146---24
PW03182015HMFrame10824.jpg---3---1442---24
PW06212016JK Frame35160.jpg---0---1735---24
PW01052016CZFrame12072.jpg---2---2447---24
PW01142016EHFrame69120.jpg---6---2899---24
PW10212013GHFrame31416.jpg---2---2618---24
PW11052015GOFrame38084.jpg---6---1588---24
PW11172015EBFrame13368.jpg---2---2461---24
PW05202014RAFrame01464.jpg---1---2147---24
PW07082013TDFrame45432.jpg---5---2116---24
PW08112016DHFrame12192.jpg---3---1765---24
PW06212016JK Frame15204.jpg---3---1735---24
PW01052016CZFrame18288.jpg---3---2447---24
PW06282016JSFrame23496.jpg---5---1362---24
PW08042016TMFrame38160.jpg---6---1652---24
PW06212016JK Frame21672.jpg---4---1735---24
PW11172014DLFrame15272.jpg---3---1573---24
PW06212016JK Frame20832.jpg---4---1735---24
PW11102015BVFrame08640.jpg---2---1352---24
PW06022016JFFrame03312.jpg---1---1659---24
PW03182015HMFrame06456.jpg---2---1442---24
PW02092016PCFrame04992.jpg---1---1847---24
PW08192013TBFrame19872.jpg---4---2054---24
PW05202014RAFrame11364.jpg---3---2147---24
PW01062015TDFrame00288.jpg---1---1856---24
PW12092013JKFrame30120.jpg---5---2091---24
PW03182015HMFrame32808.jpg---6---1442---24
PW11172015WTFrame05232.jpg---1---1575---24
PW05072013WPFrame07608.jpg---0---2151---24
PW10132014SWFrame14160.jpg---3---1891---24
PW05072013WPFrame33336.jpg---5---2151---24
PW05232013AGFrame10988.jpg---3---2193---24
PW05202014RAFrame09672.jpg---2---2147---24
PW05072013WPFrame16272.jpg---0---2151---24
PW05232013AGFrame10992.jpg---3---2193---24
PW06302015BCFrame32088.jpg---5---2146---24
PW10062015REFrame19200.jpg---0---1473---24
PW06162015MKFrame09912.jpg---0---1544---24
PW10062015REFrame23592.jpg---5---1473---24
PW11182013MBFrame01080.jpg---1---1481---24
PW05202014RAFrame46800.jpg---6---2147---24
PW03172016JRFrame03288.jpg---1---1712---24
PW02092016PCFrame19632.jpg---4---1847---24
PW11042013RRFrame01776.jpg---0---1108---24
PW11172015EBFrame27600.jpg---4---2461---24
PW09032015MPFrame18744.jpg---0---1570---24
PW01142016EHFrame19344.jpg---3---2899---24
PW06162015MKFrame01080.jpg---1---1544---24
PW07122016WBFrame14064.jpg---3---1766---24
PW10132014SWFrame27456.jpg---5---1891---24
PW05122016NBFrame01056.jpg---1---2111---24
PW03172016JRFrame37704.jpg---0---1712---24
PW11042013RRFrame19632.jpg---5---1108---24
PW06022016JFFrame24504.jpg---5---1659---24
PW08052013JCFrame04104.jpg---1---2430---24
PW03042013DTFrame18192.jpg---4---1816---24
PW11182013MBFrame04224.jpg---1---1481---24
PW11102015BVFrame32220.jpg---6---1352---24
PW10062015REFrame13848.jpg---4---1473---24
PW09012015JHFrame20232.jpg---4---1923---24
PW08042016TMFrame10032.jpg---2---1652---24
PW09222015GSFrame20280.jpg---4---2500---24
PW08042016TMFrame34416.jpg---6---1652---24
PW03182013BPFrame00144.jpg---1---2301---24
PW06302015BCFrame10764.jpg---3---2146---24
PW06042013RWFrame45096.jpg---5---2169---24
PW11182013MBFrame10704.jpg---3---1481---24
PW09182014MWFrame13632.jpg---0---2640---24
PW12092013JKFrame43344.jpg---0---2091---24
PW03182013BPFrame13720.jpg---3---2301---24
PW01052016CZFrame14976.jpg---2---2447---24
PW02092013HSFrame21456.jpg---0---1635---24
PW09182014MWFrame01080.jpg---1---2640---24
PW09012015JHFrame12180.jpg---3---1923---24
PW07052016JCFrame38208.jpg---0---1822---24
PW08062013RCFrame43704.jpg---5---2231---24
PW01052016CZFrame18216.jpg---3---2447---24
PW06302015BCFrame46752.jpg---6---2146---24
PW05232013AGFrame10328.jpg---3---2193---24
PW08042016TMFrame12308.jpg---3---1652---24
PW10022014JFFrame14280.jpg---3---1849---24
PW08052013JCFrame26040.jpg---4---2430---24
PW03172016JRFrame09624.jpg---0---1712---24
PW09032015MPFrame11232.jpg---4---1570---24
PW11172014DLFrame06504.jpg---1---1573---24
PW06022016JFFrame07152.jpg---1---1659---24
PW12092013JKFrame18912.jpg---4---2091---24
PW04262016SHFrame40056.jpg---6---1713---24
PW01062015TDFrame08208.jpg---2---1856---24
PW09182012CRFrame03840.jpg---1---1800---24
PW11052015DFFrame18216.jpg---4---1656---24
PW09182014MWFrame23668.jpg---3---2640---24
PW10212013GHFrame03192.jpg---4---2618---24
PW11032014HHFrame10944.jpg---0---1595---24
PW11172015EBFrame23400.jpg---4---2461---24
PW08052013JCFrame01512.jpg---1---2430---24
PW11052015GOFrame12360.jpg---0---1588---24
PW01282016FBFrame24288.jpg---6---1239---24
PW06212016JK Frame36696.jpg---6---1735---24
PW01062015TDFrame16560.jpg---4---1856---24
PW09182012CRFrame09864.jpg---2---1800---24
PW11142013JSFrame13440.jpg---4---1548---24
PW05122016NBFrame10156.jpg---3---2111---24
PW08052013JCFrame58128.jpg---6---2430---24
PW03172016JRFrame04896.jpg---1---1712---24
PW08062013RCFrame27072.jpg---4---2231---24
PW04282014JMFrame06240.jpg---1---1699---24
PW11182013MBFrame32376.jpg---6---1481---24
PW02092016PCFrame20088.jpg---4---1847---24
PW08062013RCFrame22008.jpg---4---2231---24
PW08042016TMFrame12816.jpg---3---1652---24
PW01142016EHFrame19464.jpg---3---2899---24
PW05072013WPFrame38232.jpg---5---2151---24
PW01142016EHFrame68568.jpg---6---2899---24
PW08052013JCFrame21012.jpg---3---2430---24
PW04262016SHFrame38880.jpg---6---1713---24
PW09032015MPFrame06360.jpg---2---1570---24
PW12092013JKFrame04464.jpg---1---2091---24
PW11142013JSFrame01776.jpg---1---1548---24
PW03172014DSFrame07320.jpg---2---1718---24
PW03182015HMFrame32352.jpg---6---1442---24
PW01062015TDFrame07272.jpg---0---1856---24
PW11052015GOFrame19776.jpg---0---1588---24
PW01282016FBFrame16056.jpg---4---1239---24
PW02042016ASFrame07944.jpg---2---1279---24
PW10092012JWFrame02832.jpg---1---1830---24
PW06282016JSFrame19656.jpg---0---1362---24
PW09032015MPFrame09032.jpg---3---1570---24
PW09182014MWFrame30240.jpg---4---2640---24
PW03152016DSFrame31584.jpg---0---1555---24
PW10062015REFrame31224.jpg---0---1473---24
PW07052016JCFrame30024.jpg---5---1822---24
PW01062015TDFrame38736.jpg---0---1856---24
PW06022016JFFrame30192.jpg---5---1659---24
PW05232013AGFrame10372.jpg---3---2193---24
PW04262016SHFrame37896.jpg---6---1713---24
PW06212016JK Frame20952.jpg---4---1735---24
PW09032015MPFrame11976.jpg---4---1570---24
PW11172015WTFrame14928.jpg---4---1575---24
PW03182013BPFrame53952.jpg---6---2301---24
PW03182013BPFrame10032.jpg---1---2301---24
PW09182012CRFrame40800.jpg---6---1800---24
PW02092013HSFrame09168.jpg---1---1635---24
PW04132013WMFrame50760.jpg---6---2153---24
PW08042016TMFrame12764.jpg---3---1652---24
PW11172014DLFrame11016.jpg---2---1573---24
PW11192015ROFrame18600.jpg---3---1740---24
PW06022016JFFrame17016.jpg---4---1659---24
PW10062015REFrame02040.jpg---1---1473---24
PW01142016EHFrame17904.jpg---2---2899---24
PW11052015GOFrame37780.jpg---6---1588---24
PW11182013MBFrame34728.jpg---6---1481---24
PW04262016SHFrame39936.jpg---6---1713---24
PW08042016TMFrame14688.jpg---4---1652---24
PW12092013JKFrame15480.jpg---3---2091---24
PW10212013GHFrame40560.jpg---5---2618---24
PW09012015JHFrame41424.jpg---6---1923---24
PW12092013JKFrame37704.jpg---5---2091---24
PW11172015WTFrame36480.jpg---5---1575---24
PW11142013JSFrame11668.jpg---3---1548---24
PW05232013AGFrame06720.jpg---2---2193---24
PW11182013MBFrame02520.jpg---1---1481---24
PW08192013TBFrame44040.jpg---0---2054---24
PW05232013AGFrame42000.jpg---5---2193---24
PW11172015WTFrame16512.jpg---4---1575---24
PW11052015DFFrame10680.jpg---2---1656---24
PW03172014DSFrame24960.jpg---5---1718---24
PW11182013MBFrame34632.jpg---6---1481---24
PW08062013RCFrame07464.jpg---0---2231---24
PW05232013AGFrame17328.jpg---4---2193---24
PW04262016SHFrame19368.jpg---4---1713---24
PW05202014RAFrame37368.jpg---5---2147---24
PW08042016TMFrame33576.jpg---6---1652---24
PW09032015MPFrame06128.jpg---2---1570---24
PW07022015GKFrame29880.jpg---5---1615---24
PW06212016JK Frame08472.jpg---2---1735---24
PW10062015REFrame06552.jpg---0---1473---24
PW05072013WPFrame14540.jpg---3---2151---24
PW01282016FBFrame04920.jpg---1---1239---24
PW02092013HSFrame35160.jpg---6---1635---24
PW04232013GSFrame13904.jpg---3---1882---24
PW11102015BVFrame11952.jpg---0---1352---24
PW11102015BVFrame12828.jpg---3---1352---24
PW01282016FBFrame26976.jpg---6---1239---24
PW06212016JK Frame28776.jpg---5---1735---24
PW03042013DTFrame17712.jpg---4---1816---24
PW03172016JRFrame10336.jpg---3---1712---24
PW04282014JMFrame14568.jpg---4---1699---24
PW06212016JK Frame40272.jpg---6---1735---24
PW11172015EBFrame58628.jpg---6---2461---24
PW07022015GKFrame11184.jpg---0---1615---24
PW11172015WTFrame16440.jpg---4---1575---24
PW03152016DSFrame32928.jpg---6---1555---24
PW05072013WPFrame11088.jpg---2---2151---24
PW12092013JKFrame31536.jpg---5---2091---24
PW09222015GSFrame10920.jpg---2---2500---24
PW09182012CRFrame13920.jpg---0---1800---24
PW11172015EBFrame20736.jpg---0---2461---24
PW10062015REFrame06000.jpg---0---1473---24
PW07052016JCFrame11064.jpg---3---1822---24
PW09012015JHFrame33048.jpg---5---1923---24
PW08252015VWFrame06905.jpg---2---1440---30
PW09032015MPFrame28416.jpg---5---1570---24
PW11102015BVFrame21000.jpg---5---1352---24
PW10212013GHFrame04008.jpg---4---2618---24
PW10062015REFrame10896.jpg---2---1473---24
PW05232013AGFrame52464.jpg---6---2193---24
PW06042013RWFrame04176.jpg---0---2169---24
PW01052016CZFrame56280.jpg---6---2447---24
PW01052016CZFrame29064.jpg---4---2447---24
PW10092012JWFrame05544.jpg---2---1830---24
PW11172015WTFrame00336.jpg---1---1575---24
PW11032014HHFrame36120.jpg---6---1595---24
PW09182014MWFrame62600.jpg---6---2640---24
PW03182015HMFrame04776.jpg---0---1442---24
PW09182012CRFrame11980.jpg---3---1800---24
PW05072013WPFrame14908.jpg---3---2151---24
PW08252015VWFrame25470.jpg---5---1440---30
PW04132013WMFrame28272.jpg---0---2153---24
PW07122016WBFrame08424.jpg---2---1766---24
PW10132014SWFrame06840.jpg---2---1891---24
PW02092013HSFrame07080.jpg---2---1635---24
PW11142013JSFrame35952.jpg---6---1548---24
PW09032015MPFrame06104.jpg---2---1570---24
PW09182014MWFrame13512.jpg---0---2640---24
PW12092013JKFrame44136.jpg---6---2091---24
PW09222015GSFrame18260.jpg---3---2500---24
PW11192015ROFrame22152.jpg---4---1740---24
PW09182014MWFrame24912.jpg---0---2640---24
PW06302015BCFrame05856.jpg---2---2146---24
PW02092013HSFrame30144.jpg---5---1635---24
PW07052016JCFrame02424.jpg---1---1822---24
PW01282016FBFrame26904.jpg---6---1239---24
PW05072013WPFrame10224.jpg---0---2151---24
PW07082013TDFrame31944.jpg---5---2116---24
PW03172016JRFrame23568.jpg---5---1712---24
PW11032014HHFrame02256.jpg---1---1595---24
PW11142013JSFrame21744.jpg---0---1548---24
PW04132013WMFrame18936.jpg---2---2153---24
PW06282016JSFrame12772.jpg---3---1362---24
PW03042013DTFrame21336.jpg---4---1816---24
PW06162015MKFrame18048.jpg---0---1544---24
PW07122016WBFrame14496.jpg---3---1766---24
PW08042016TMFrame00648.jpg---1---1652---24
PW11102015BVFrame13108.jpg---3---1352---24
PW11102015BVFrame17304.jpg---4---1352---24
PW10022014JFFrame10560.jpg---2---1849---24
PW07122016WBFrame11256.jpg---2---1766---24
PW06022016JFFrame08064.jpg---2---1659---24
PW09182012CRFrame41664.jpg---6---1800---24
PW01142016EHFrame26496.jpg---4---2899---24
PW03042013DTFrame35760.jpg---5---1816---24
PW08052013JCFrame21288.jpg---3---2430---24
PW05072013WPFrame31320.jpg---5---2151---24
PW06282016JSFrame12948.jpg---3---1362---24
PW11172015WTFrame12816.jpg---3---1575---24
PW08192013TBFrame45240.jpg---6---2054---24
PW01052016CZFrame37968.jpg---5---2447---24
PW01142016EHFrame23352.jpg---0---2899---24
PW04282014JMFrame40656.jpg---6---1699---24
PW02042016ASFrame27432.jpg---6---1279---24
PW07122016WBFrame23664.jpg---0---1766---24
PW10092012JWFrame39816.jpg---6---1830---24
PW11052015GOFrame13188.jpg---3---1588---24
PW04232013GSFrame13976.jpg---3---1882---24
PW03182015HMFrame17880.jpg---0---1442---24
PW03182013BPFrame49296.jpg---5---2301---24
PW09222015GSFrame14520.jpg---2---2500---24
PW07122016WBFrame19224.jpg---4---1766---24
PW01142016EHFrame46176.jpg---5---2899---24
PW08042016TMFrame09720.jpg---2---1652---24
PW03182015HMFrame31632.jpg---6---1442---24
PW11172015WTFrame12972.jpg---3---1575---24
PW07052016JCFrame11276.jpg---3---1822---24
PW07022015GKFrame00936.jpg---1---1615---24
PW11142013JSFrame11064.jpg---0---1548---24
PW12092013JKFrame16648.jpg---3---2091---24
PW10022014JFFrame17544.jpg---4---1849---24
PW08042016TMFrame16032.jpg---4---1652---24
PW01142016EHFrame68832.jpg---6---2899---24
PW06212016JK Frame10416.jpg---2---1735---24
PW06042013RWFrame48264.jpg---6---2169---24
PW11192015ROFrame02928.jpg---1---1740---24
PW03152016DSFrame22320.jpg---5---1555---24
PW08052013JCFrame24216.jpg---4---2430---24
PW01282016FBFrame13776.jpg---4---1239---24
PW08062013RCFrame34416.jpg---5---2231---24
PW02092013HSFrame10032.jpg---0---1635---24
PW11182013MBFrame01368.jpg---1---1481---24
PW04132013WMFrame21088.jpg---3---2153---24
PW07022015GKFrame16512.jpg---0---1615---24
PW06022016JFFrame39624.jpg---6---1659---24
PW04232013GSFrame13696.jpg---3---1882---24
PW07052016JCFrame09528.jpg---2---1822---24
PW08252015VWFrame30000.jpg---5---1440---30
PW08052013JCFrame57552.jpg---6---2430---24
PW11192015ROFrame29616.jpg---5---1740---24
PW11142013JSFrame37032.jpg---6---1548---24
PW08052013JCFrame14640.jpg---2---2430---24
PW03182015HMFrame17976.jpg---0---1442---24
PW11102015BVFrame02232.jpg---1---1352---24
PW01282016FBFrame01752.jpg---1---1239---24
PW05122016NBFrame10832.jpg---3---2111---24
PW05122016NBFrame40920.jpg---0---2111---24
PW06022016JFFrame20184.jpg---0---1659---24
PW11142013JSFrame07824.jpg---2---1548---24
PW11042013RRFrame00564.jpg---3---1108---24
PW01062015TDFrame41640.jpg---6---1856---24
PW11102015BVFrame12836.jpg---3---1352---24
PW05202014RAFrame37032.jpg---5---2147---24
PW11142013JSFrame09504.jpg---2---1548---24
PW07052016JCFrame31032.jpg---5---1822---24
PW11172015EBFrame17248.jpg---3---2461---24
PW10022014JFFrame17928.jpg---4---1849---24
PW02042016ASFrame09720.jpg---0---1279---24
PW08052013JCFrame18384.jpg---2---2430---24
PW10062015REFrame19200.jpg---0---1473---24
PW10092012JWFrame09456.jpg---0---1830---24
PW08062013RCFrame49512.jpg---6---2231---24
PW11182013MBFrame02544.jpg---1---1481---24
PW08062013RCFrame06696.jpg---0---2231---24
PW07122016WBFrame34248.jpg---5---1766---24
PW03042013DTFrame16320.jpg---0---1816---24
PW03152016DSFrame08808.jpg---2---1555---24
PW11032014HHFrame11636.jpg---3---1595---24
PW01282016FBFrame11160.jpg---3---1239---24
PW03172016JRFrame38328.jpg---6---1712---24
PW04132013WMFrame21888.jpg---3---2153---24
PW09182012CRFrame06288.jpg---0---1800---24
PW02092013HSFrame01896.jpg---1---1635---24
PW05202014RAFrame00384.jpg---1---2147---24
PW03042013DTFrame22800.jpg---4---1816---24
PW04132013WMFrame21936.jpg---3---2153---24
PW08252015VWFrame43110.jpg---6---1440---30
PW06022016JFFrame03960.jpg---1---1659---24
PW03172014DSFrame00744.jpg---1---1718---24
PW06212016JK Frame33720.jpg---5---1735---24
PW01062015TDFrame36600.jpg---5---1856---24
PW04232013GSFrame21720.jpg---4---1882---24
PW09222015GSFrame24384.jpg---4---2500---24
PW08192013TBFrame37896.jpg---5---2054---24
PW01062015TDFrame14904.jpg---3---1856---24
PW04232013GSFrame13928.jpg---3---1882---24
PW08052013JCFrame17592.jpg---1---2430---24
PW06302015BCFrame00672.jpg---1---2146---24
PW06162015MKFrame07320.jpg---2---1544---24
PW10062015REFrame12320.jpg---3---1473---24
PW11042013RRFrame15096.jpg---5---1108---24
PW09032015MPFrame24384.jpg---5---1570---24
PW08192013TBFrame07752.jpg---2---2054---24
PW11172015EBFrame17016.jpg---3---2461---24
PW09182012CRFrame21384.jpg---4---1800---24
PW11172014DLFrame00048.jpg---1---1573---24
PW09182014MWFrame14952.jpg---0---2640---24
PW08052013JCFrame37920.jpg---5---2430---24
PW11172014DLFrame14816.jpg---3---1573---24
PW11102015BVFrame30456.jpg---0---1352---24
PW11102015BVFrame13168.jpg---3---1352---24
PW01282016FBFrame22368.jpg---5---1239---24
PW08192013TBFrame13916.jpg---3---2054---24
PW11052015DFFrame16752.jpg---0---1656---24
PW09182014MWFrame00168.jpg---1---2640---24
PW10212013GHFrame09120.jpg---0---2618---24
PW11142013JSFrame09624.jpg---2---1548---24
PW08052013JCFrame38664.jpg---5---2430---24
PW01062015TDFrame40104.jpg---6---1856---24
PW11172015WTFrame12888.jpg---3---1575---24
PW10022014JFFrame24000.jpg---0---1849---24
PW02092016PCFrame16428.jpg---3---1847---24
PW08112016DHFrame03192.jpg---1---1765---24
PW03182015HMFrame26352.jpg---5---1442---24
PW08252015VWFrame12120.jpg---0---1440---30
PW07052016JCFrame39360.jpg---6---1822---24
PW01282016FBFrame07872.jpg---2---1239---24
PW07052016JCFrame05352.jpg---1---1822---24
PW11102015BVFrame05112.jpg---1---1352---24
PW10022014JFFrame13056.jpg---2---1849---24
PW03182013BPFrame05640.jpg---2---2301---24
PW11102015BVFrame19272.jpg---0---1352---24
PW10212013GHFrame58728.jpg---6---2618---24
PW11032014HHFrame01584.jpg---1---1595---24
PW07052016JCFrame22416.jpg---5---1822---24
PW07022015GKFrame03312.jpg---1---1615---24
PW09222015GSFrame29496.jpg---0---2500---24
PW08062013RCFrame05256.jpg---1---2231---24
PW08192013TBFrame03360.jpg---1---2054---24
PW11052015GOFrame00216.jpg---1---1588---24
PW01282016FBFrame22416.jpg---5---1239---24
PW09222015GSFrame03456.jpg---1---2500---24
PW09222015GSFrame18000.jpg---0---2500---24
PW09052013NWFrame00672.jpg---1---1696---24
PW01052016CZFrame18232.jpg---3---2447---24
PW09182014MWFrame04368.jpg---1---2640---24
PW08252015VWFrame27570.jpg---5---1440---30
PW09182014MWFrame38424.jpg---4---2640---24
PW03182013BPFrame13944.jpg---0---2301---24
PW02092013HSFrame15192.jpg---3---1635---24
PW06162015MKFrame09360.jpg---0---1544---24
PW07022015GKFrame11376.jpg---4---1615---24
PW04232013GSFrame06984.jpg---0---1882---24
PW06042013RWFrame33624.jpg---4---2169---24
PW11102015BVFrame20232.jpg---5---1352---24
PW11052015DFFrame16044.jpg---3---1656---24
PW01052016CZFrame07656.jpg---1---2447---24
PW10022014JFFrame14252.jpg---3---1849---24
PW08192013TBFrame11976.jpg---2---2054---24
PW11172015EBFrame58412.jpg---6---2461---24
PW08252015VWFrame14940.jpg---4---1440---30
PW09012015JHFrame06384.jpg---0---1923---24
PW10212013GHFrame01632.jpg---4---2618---24
PW09182014MWFrame62496.jpg---6---2640---24
PW05202014RAFrame10056.jpg---2---2147---24
PW05232013AGFrame32832.jpg---5---2193---24
PW04232013GSFrame21864.jpg---4---1882---24
PW08252015VWFrame10575.jpg---3---1440---30
PW11172014DLFrame15456.jpg---3---1573---24
PW07052016JCFrame19968.jpg---0---1822---24
PW11172014DLFrame11880.jpg---2---1573---24
PW04282014JMFrame10728.jpg---2---1699---24
PW04232013GSFrame19392.jpg---4---1882---24
PW09222015GSFrame19872.jpg---0---2500---24
PW03152016DSFrame26736.jpg---5---1555---24
PW11052015DFFrame12336.jpg---2---1656---24
PW03042013DTFrame37176.jpg---5---1816---24
PW10212013GHFrame62616.jpg---6---2618---24
PW11172015WTFrame19944.jpg---4---1575---24
PW07052016JCFrame41472.jpg---6---1822---24
PW03172014DSFrame12384.jpg---0---1718---24
PW08112016DHFrame03720.jpg---1---1765---24
PW05202014RAFrame42024.jpg---5---2147---24
PW06022016JFFrame20832.jpg---5---1659---24
PW03152016DSFrame11280.jpg---3---1555---24
PW11172015EBFrame35712.jpg---5---2461---24
PW11172014DLFrame12552.jpg---2---1573---24
PW08112016DHFrame26376.jpg---5---1765---24
PW01062015TDFrame13584.jpg---0---1856---24
PW08112016DHFrame36672.jpg---6---1765---24
PW09032015MPFrame06628.jpg---2---1570---24
PW06302015BCFrame04056.jpg---1---2146---24
PW03182013BPFrame10008.jpg---1---2301---24
PW03182015HMFrame30504.jpg---6---1442---24
PW01282016FBFrame11400.jpg---0---1239---24
PW11052015GOFrame12816.jpg---3---1588---24
PW11172015WTFrame15672.jpg---4---1575---24
PW06302015BCFrame47928.jpg---6---2146---24
PW11172015EBFrame53664.jpg---5---2461---24
PW06302015BCFrame29256.jpg---5---2146---24
PW03182013BPFrame38448.jpg---5---2301---24
PW03182015HMFrame18696.jpg---0---1442---24
PW11172014DLFrame30240.jpg---5---1573---24
PW11102015BVFrame32200.jpg---6---1352---24
PW07052016JCFrame07440.jpg---2---1822---24
PW02092016PCFrame26520.jpg---5---1847---24
PW09182014MWFrame12864.jpg---0---2640---24
PW11042013RRFrame13248.jpg---5---1108---24
PW10132014SWFrame07512.jpg---2---1891---24
PW05122016NBFrame41280.jpg---0---2111---24
PW09182014MWFrame12600.jpg---0---2640---24
PW05122016NBFrame20808.jpg---0---2111---24
PW08062013RCFrame09552.jpg---2---2231---24
PW06282016JSFrame07800.jpg---0---1362---24
PW11172015WTFrame21672.jpg---0---1575---24
PW10022014JFFrame12504.jpg---2---1849---24
PW08112016DHFrame07200.jpg---0---1765---24
PW12092013JKFrame16368.jpg---3---2091---24
PW11192015ROFrame19152.jpg---0---1740---24
PW11042013RRFrame08472.jpg---4---1108---24
PW09012015JHFrame19368.jpg---4---1923---24
PW07082013TDFrame49320.jpg---6---2116---24
PW10212013GHFrame60120.jpg---6---2618---24
PW11032014HHFrame30984.jpg---5---1595---24
PW11172015EBFrame58916.jpg---6---2461---24
PW08252015VWFrame10325.jpg---3---1440---30
PW09012015JHFrame03264.jpg---1---1923---24
PW04262016SHFrame10200.jpg---2---1713---24
PW08052013JCFrame20700.jpg---3---2430---24
PW06022016JFFrame09072.jpg---2---1659---24
PW09182014MWFrame63336.jpg---6---2640---24
PW04262016SHFrame35808.jpg---0---1713---24
PW11172014DLFrame09408.jpg---1---1573---24
PW08252015VWFrame42600.jpg---6---1440---30
PW09222015GSFrame18072.jpg---3---2500---24
PW04132013WMFrame26592.jpg---0---2153---24
PW01062015TDFrame12504.jpg---2---1856---24
PW11172015EBFrame14520.jpg---2---2461---24
PW06212016JK Frame16632.jpg---0---1735---24
PW07122016WBFrame03528.jpg---1---1766---24
PW02042016ASFrame10056.jpg---0---1279---24
PW04232013GSFrame07344.jpg---0---1882---24
PW11142013JSFrame11636.jpg---3---1548---24
PW09182012CRFrame14616.jpg---4---1800---24
PW03172014DSFrame09936.jpg---2---1718---24
PW09032015MPFrame02784.jpg---1---1570---24
PW10212013GHFrame53664.jpg---5---2618---24
PW09182014MWFrame09264.jpg---1---2640---24
PW06212016JK Frame17232.jpg---4---1735---24
PW05122016NBFrame46632.jpg---6---2111---24
PW08062013RCFrame31056.jpg---5---2231---24
PW09052013NWFrame34104.jpg---5---1696---24
PW06042013RWFrame24624.jpg---4---2169---24
PW10092012JWFrame18192.jpg---4---1830---24
PW07122016WBFrame40920.jpg---6---1766---24
PW04232013GSFrame09264.jpg---2---1882---24
PW11182013MBFrame09920.jpg---3---1481---24
PW02042016ASFrame09344.jpg---3---1279---24
PW06282016JSFrame26592.jpg---5---1362---24
PW01282016FBFrame22848.jpg---5---1239---24
PW08252015VWFrame10270.jpg---3---1440---30
PW11182013MBFrame33912.jpg---6---1481---24
PW03042013DTFrame06696.jpg---1---1816---24
PW09182012CRFrame29712.jpg---5---1800---24
PW03172016JRFrame10656.jpg---3---1712---24
PW11142013JSFrame09768.jpg---2---1548---24
PW10092012JWFrame13008.jpg---3---1830---24
PW10092012JWFrame11952.jpg---3---1830---24
PW03042013DTFrame09648.jpg---2---1816---24
PW10062015REFrame12608.jpg---3---1473---24
PW10092012JWFrame42408.jpg---6---1830---24
PW02092016PCFrame04752.jpg---1---1847---24
PW05232013AGFrame10896.jpg---3---2193---24
PW02092016PCFrame23472.jpg---4---1847---24
PW03182013BPFrame10824.jpg---2---2301---24
PW04232013GSFrame05400.jpg---1---1882---24
PW03042013DTFrame07584.jpg---1---1816---24
PW10212013GHFrame37728.jpg---3---2618---24
PW01062015TDFrame21648.jpg---4---1856---24
PW05072013WPFrame14904.jpg---3---2151---24
PW07082013TDFrame19200.jpg---0---2116---24
PW10062015REFrame16584.jpg---4---1473---24
PW05072013WPFrame01608.jpg---1---2151---24
PW11102015BVFrame00144.jpg---1---1352---24
PW03042013DTFrame36024.jpg---5---1816---24
PW09012015JHFrame43056.jpg---6---1923---24
PW09032015MPFrame06076.jpg---2---1570---24
PW02092016PCFrame29280.jpg---5---1847---24
PW11172015WTFrame13452.jpg---3---1575---24
PW11192015ROFrame24528.jpg---4---1740---24
PW08042016TMFrame38688.jpg---6---1652---24
PW11102015BVFrame14424.jpg---4---1352---24
PW03182015HMFrame12792.jpg---4---1442---24
PW03042013DTFrame24144.jpg---0---1816---24
PW04282014JMFrame03552.jpg---1---1699---24
PW02092016PCFrame22272.jpg---4---1847---24
PW04132013WMFrame09960.jpg---2---2153---24
PW04132013WMFrame21772.jpg---3---2153---24
PW01282016FBFrame28800.jpg---6---1239---24
PW05232013AGFrame08352.jpg---2---2193---24
PW06162015MKFrame27744.jpg---5---1544---24
PW12092013JKFrame16540.jpg---3---2091---24
PW08042016TMFrame11760.jpg---0---1652---24
PW05122016NBFrame01320.jpg---1---2111---24
PW11052015GOFrame14712.jpg---4---1588---24
PW05072013WPFrame43272.jpg---5---2151---24
PW01062015TDFrame03888.jpg---1---1856---24
PW01052016CZFrame05256.jpg---1---2447---24
PW08042016TMFrame02208.jpg---1---1652---24
PW09182012CRFrame10992.jpg---0---1800---24
PW08252015VWFrame36330.jpg---5---1440---30
PW11172014DLFrame14724.jpg---3---1573---24
PW09182014MWFrame22408.jpg---3---2640---24
PW12092013JKFrame20112.jpg---4---2091---24
PW08062013RCFrame30696.jpg---5---2231---24
PW11142013JSFrame12124.jpg---3---1548---24
PW08042016TMFrame31944.jpg---6---1652---24
PW03172014DSFrame31128.jpg---5---1718---24
PW02092016PCFrame15876.jpg---3---1847---24
PW04262016SHFrame28512.jpg---5---1713---24
PW01142016EHFrame20064.jpg---3---2899---24
PW09052013NWFrame08184.jpg---2---1696---24
PW07022015GKFrame19872.jpg---5---1615---24
PW08052013JCFrame16416.jpg---1---2430---24
PW06302015BCFrame25104.jpg---5---2146---24
PW10092012JWFrame08424.jpg---0---1830---24
PW10132014SWFrame13080.jpg---3---1891---24
PW09032015MPFrame05880.jpg---2---1570---24
PW09032015MPFrame08736.jpg---3---1570---24
PW05202014RAFrame16536.jpg---4---2147---24
PW06212016JK Frame35664.jpg---6---1735---24
PW05202014RAFrame21696.jpg---5---2147---24
PW05122016NBFrame10356.jpg---3---2111---24
PW11172015WTFrame26976.jpg---5---1575---24
PW02092016PCFrame31392.jpg---5---1847---24
PW11142013JSFrame11816.jpg---3---1548---24
PW07122016WBFrame33816.jpg---5---1766---24
PW10212013GHFrame53760.jpg---5---2618---24
PW11172014DLFrame16800.jpg---4---1573---24
PW08042016TMFrame32808.jpg---6---1652---24
PW10212013GHFrame14904.jpg---1---2618---24
PW01142016EHFrame63504.jpg---6---2899---24
PW05072013WPFrame07344.jpg---2---2151---24
PW08042016TMFrame07536.jpg---2---1652---24
PW11052015GOFrame01632.jpg---1---1588---24
PW05232013AGFrame18696.jpg---4---2193---24
PW03182015HMFrame10080.jpg---0---1442---24
PW01142016EHFrame04320.jpg---1---2899---24
PW10132014SWFrame04152.jpg---1---1891---24
PW09052013NWFrame20808.jpg---4---1696---24
PW03182013BPFrame08808.jpg---1---2301---24
PW03152016DSFrame32088.jpg---6---1555---24
PW12092013JKFrame45336.jpg---6---2091---24
PW06022016JFFrame09144.jpg---2---1659---24
PW10062015REFrame17376.jpg---4---1473---24
PW07022015GKFrame37176.jpg---6---1615---24
PW11172015EBFrame08904.jpg---2---2461---24
PW01052016CZFrame17896.jpg---3---2447---24
PW09012015JHFrame14832.jpg---4---1923---24
PW08052013JCFrame21072.jpg---3---2430---24
PW05072013WPFrame14232.jpg---0---2151---24
PW11172015WTFrame27144.jpg---5---1575---24
PW12092013JKFrame33600.jpg---5---2091---24
PW03042013DTFrame18528.jpg---4---1816---24
PW11032014HHFrame16560.jpg---4---1595---24
PW08062013RCFrame49272.jpg---6---2231---24
PW09182012CRFrame24336.jpg---5---1800---24
PW11032014HHFrame38040.jpg---6---1595---24
PW06282016JSFrame06120.jpg---1---1362---24
PW10092012JWFrame17808.jpg---4---1830---24
PW02092016PCFrame23256.jpg---4---1847---24
PW06282016JSFrame10488.jpg---2---1362---24
PW02042016ASFrame09404.jpg---3---1279---24
PW01282016FBFrame11040.jpg---3---1239---24
PW10022014JFFrame18720.jpg---4---1849---24
PW08052013JCFrame30624.jpg---5---2430---24
PW09182014MWFrame62980.jpg---6---2640---24
PW09032015MPFrame15576.jpg---4---1570---24
PW03182013BPFrame11976.jpg---0---2301---24
PW05122016NBFrame03720.jpg---1---2111---24
PW12092013JKFrame25488.jpg---0---2091---24
PW03152016DSFrame01272.jpg---1---1555---24
PW09182014MWFrame16296.jpg---2---2640---24
PW02092016PCFrame16060.jpg---3---1847---24
PW09182012CRFrame12264.jpg---3---1800---24
PW01052016CZFrame04800.jpg---1---2447---24
PW02092013HSFrame32568.jpg---5---1635---24
PW08062013RCFrame30840.jpg---5---2231---24
PW10092012JWFrame15264.jpg---0---1830---24
PW11032014HHFrame35640.jpg---6---1595---24
PW01142016EHFrame01584.jpg---1---2899---24
PW11042013RRFrame00264.jpg---3---1108---24
PW08052013JCFrame56808.jpg---6---2430---24
PW09052013NWFrame05712.jpg---1---1696---24
PW07022015GKFrame13080.jpg---4---1615---24
PW06302015BCFrame00504.jpg---1---2146---24
PW08192013TBFrame34224.jpg---5---2054---24
PW08252015VWFrame06840.jpg---2---1440---30
PW08252015VWFrame19410.jpg---4---1440---30
PW04232013GSFrame04704.jpg---1---1882---24
PW11052015GOFrame18696.jpg---4---1588---24
PW11052015GOFrame18024.jpg---4---1588---24
PW02092016PCFrame06384.jpg---2---1847---24
PW03182013BPFrame18768.jpg---4---2301---24
PW03182015HMFrame31392.jpg---6---1442---24
PW11042013RRFrame01440.jpg---0---1108---24
PW06302015BCFrame19704.jpg---0---2146---24
PW03042013DTFrame11160.jpg---2---1816---24
PW10022014JFFrame40320.jpg---6---1849---24
PW03042013DTFrame01584.jpg---1---1816---24
PW06042013RWFrame00216.jpg---1---2169---24
PW07082013TDFrame23640.jpg---4---2116---24
PW10212013GHFrame60744.jpg---6---2618---24
PW10132014SWFrame11592.jpg---0---1891---24
PW03042013DTFrame10488.jpg---2---1816---24
PW03042013DTFrame28848.jpg---5---1816---24
PW11142013JSFrame12084.jpg---3---1548---24
PW09032015MPFrame02928.jpg---1---1570---24
PW07122016WBFrame14260.jpg---3---1766---24
PW03152016DSFrame00360.jpg---1---1555---24
PW11182013MBFrame11400.jpg---0---1481---24
PW10132014SWFrame13872.jpg---3---1891---24
PW01052016CZFrame16296.jpg---0---2447---24
PW11172015EBFrame02208.jpg---1---2461---24
PW05232013AGFrame48888.jpg---6---2193---24
PW06162015MKFrame32424.jpg---0---1544---24
PW09032015MPFrame11280.jpg---4---1570---24
PW02092013HSFrame35400.jpg---6---1635---24
PW01062015TDFrame07944.jpg---2---1856---24
PW09012015JHFrame06216.jpg---0---1923---24
PW06042013RWFrame52008.jpg---6---2169---24
PW01142016EHFrame54288.jpg---5---2899---24
PW06302015BCFrame43800.jpg---6---2146---24
PW08042016TMFrame11496.jpg---0---1652---24
PW03182013BPFrame03240.jpg---1---2301---24
PW12092013JKFrame23568.jpg---4---2091---24
PW02092013HSFrame11640.jpg---2---1635---24
PW04262016SHFrame19440.jpg---4---1713---24
PW07082013TDFrame22056.jpg---4---2116---24
PW04262016SHFrame37296.jpg---6---1713---24
PW11172015EBFrame41376.jpg---5---2461---24
PW07082013TDFrame16576.jpg---3---2116---24
PW03182013BPFrame54840.jpg---6---2301---24
PW05072013WPFrame14804.jpg---3---2151---24
PW11182013MBFrame24000.jpg---5---1481---24
PW09222015GSFrame17376.jpg---0---2500---24
PW11172015WTFrame07944.jpg---0---1575---24
PW01142016EHFrame21672.jpg---0---2899---24
PW04262016SHFrame03768.jpg---1---1713---24
PW11102015BVFrame30936.jpg---0---1352---24
PW04262016SHFrame29400.jpg---5---1713---24
PW01142016EHFrame65472.jpg---6---2899---24
PW08062013RCFrame17352.jpg---0---2231---24
PW02042016ASFrame16032.jpg---5---1279---24
PW05202014RAFrame03024.jpg---1---2147---24
PW09222015GSFrame18760.jpg---3---2500---24
PW06302015BCFrame09624.jpg---0---2146---24
PW11052015DFFrame10920.jpg---2---1656---24
PW10022014JFFrame37104.jpg---5---1849---24
PW03172014DSFrame11176.jpg---3---1718---24
PW05232013AGFrame47952.jpg---6---2193---24
PW04232013GSFrame13848.jpg---3---1882---24
PW11042013RRFrame00272.jpg---3---1108---24
PW03172014DSFrame18384.jpg---0---1718---24
PW03182015HMFrame18816.jpg---0---1442---24
PW02042016ASFrame21672.jpg---5---1279---24
PW10132014SWFrame36168.jpg---5---1891---24
PW11052015GOFrame01824.jpg---1---1588---24
PW09052013NWFrame12936.jpg---0---1696---24
PW08062013RCFrame18944.jpg---3---2231---24
PW01052016CZFrame55704.jpg---6---2447---24
PW06302015BCFrame12576.jpg---4---2146---24
PW04282014JMFrame18720.jpg---4---1699---24
PW03172016JRFrame24408.jpg---5---1712---24
PW05072013WPFrame18744.jpg---4---2151---24
PW03182015HMFrame18768.jpg---0---1442---24
PW11032014HHFrame36216.jpg---6---1595---24
PW04282014JMFrame21264.jpg---0---1699---24
PW01062015TDFrame16032.jpg---4---1856---24
PW03172016JRFrame11520.jpg---0---1712---24
PW08192013TBFrame06840.jpg---2---2054---24
PW11102015BVFrame19560.jpg---5---1352---24
PW02042016ASFrame09352.jpg---3---1279---24
PW09052013NWFrame32640.jpg---5---1696---24
PW03182013BPFrame09144.jpg---1---2301---24
PW06042013RWFrame22368.jpg---3---2169---24
PW07022015GKFrame10440.jpg---3---1615---24
PW03172014DSFrame11496.jpg---3---1718---24
PW05202014RAFrame23712.jpg---5---2147---24
PW06042013RWFrame27624.jpg---4---2169---24
PW03172014DSFrame32736.jpg---0---1718---24
PW08252015VWFrame10020.jpg---0---1440---30
PW05122016NBFrame08496.jpg---2---2111---24
PW09052013NWFrame22824.jpg---4---1696---24
PW05072013WPFrame25560.jpg---4---2151---24
PW08192013TBFrame46920.jpg---6---2054---24
PW08042016TMFrame13024.jpg---3---1652---24
PW04232013GSFrame22296.jpg---0---1882---24
PW11142013JSFrame11736.jpg---3---1548---24
PW07022015GKFrame33288.jpg---0---1615---24
PW03182015HMFrame27168.jpg---5---1442---24
PW08192013TBFrame24336.jpg---5---2054---24
PW09222015GSFrame18240.jpg---3---2500---24
PW07052016JCFrame19104.jpg---0---1822---24
PW10022014JFFrame14320.jpg---3---1849---24
PW04232013GSFrame21888.jpg---4---1882---24
PW06282016JSFrame10584.jpg---2---1362---24
PW06212016JK Frame05568.jpg---1---1735---24
PW09032015MPFrame01728.jpg---1---1570---24
PW11142013JSFrame13392.jpg---4---1548---24
PW04232013GSFrame14240.jpg---3---1882---24
PW11102015BVFrame31920.jpg---6---1352---24
PW06282016JSFrame10824.jpg---2---1362---24
PW04282014JMFrame12904.jpg---3---1699---24
PW07122016WBFrame13296.jpg---3---1766---24
PW05122016NBFrame27336.jpg---5---2111---24
PW11182013MBFrame06192.jpg---2---1481---24
PW03152016DSFrame09144.jpg---2---1555---24
PW03182013BPFrame54816.jpg---6---2301---24
PW11102015BVFrame14184.jpg---4---1352---24
PW06042013RWFrame50952.jpg---6---2169---24
PW05122016NBFrame11008.jpg---3---2111---24
PW04232013GSFrame10320.jpg---2---1882---24
PW08252015VWFrame12720.jpg---4---1440---30
PW10062015REFrame01608.jpg---1---1473---24
PW07052016JCFrame28632.jpg---5---1822---24
PW06302015BCFrame10372.jpg---3---2146---24
PW03042013DTFrame22320.jpg---4---1816---24
PW02042016ASFrame23880.jpg---5---1279---24
PW11102015BVFrame13920.jpg---0---1352---24
PW05232013AGFrame33888.jpg---5---2193---24
PW06162015MKFrame06360.jpg---2---1544---24
PW03172014DSFrame06216.jpg---0---1718---24
PW03042013DTFrame14256.jpg---0---1816---24
PW12092013JKFrame44616.jpg---6---2091---24
PW07022015GKFrame11088.jpg---0---1615---24
PW06302015BCFrame28728.jpg---5---2146---24
PW10132014SWFrame09144.jpg---2---1891---24
PW11052015GOFrame38084.jpg---6---1588---24
PW08042016TMFrame12788.jpg---3---1652---24
PW03172014DSFrame16992.jpg---4---1718---24
PW11032014HHFrame18312.jpg---0---1595---24
PW08052013JCFrame25464.jpg---4---2430---24
PW01052016CZFrame15840.jpg---0---2447---24
PW07122016WBFrame19200.jpg---4---1766---24
PW09182014MWFrame07416.jpg---1---2640---24
PW11052015GOFrame26928.jpg---5---1588---24
PW01282016FBFrame15336.jpg---4---1239---24
PW05072013WPFrame14368.jpg---3---2151---24
PW01142016EHFrame11064.jpg---0---2899---24
PW01062015TDFrame20064.jpg---4---1856---24
PW11172014DLFrame28704.jpg---5---1573---24
PW09182014MWFrame05640.jpg---1---2640---24
PW08192013TBFrame17304.jpg---4---2054---24
PW03172016JRFrame05496.jpg---2---1712---24
PW06042013RWFrame48432.jpg---6---2169---24
PW11052015GOFrame37244.jpg---6---1588---24
PW01062015TDFrame11376.jpg---2---1856---24
PW02092013HSFrame00504.jpg---1---1635---24
PW09052013NWFrame28800.jpg---5---1696---24
PW01062015TDFrame33864.jpg---5---1856---24
PW12092013JKFrame07152.jpg---1---2091---24
PW05122016NBFrame11376.jpg---0---2111---24
PW12092013JKFrame01992.jpg---1---2091---24
PW08192013TBFrame17736.jpg---4---2054---24
PW02042016ASFrame07584.jpg---2---1279---24
PW11172014DLFrame32592.jpg---6---1573---24
PW02092013HSFrame05832.jpg---0---1635---24
PW11172015EBFrame26040.jpg---4---2461---24
PW06022016JFFrame14052.jpg---3---1659---24
PW05202014RAFrame10128.jpg---2---2147---24
PW03152016DSFrame33120.jpg---6---1555---24
PW01062015TDFrame26952.jpg---5---1856---24
PW01282016FBFrame02760.jpg---1---1239---24
PW01062015TDFrame04224.jpg---1---1856---24
PW06282016JSFrame31680.jpg---6---1362---24
PW01062015TDFrame44304.jpg---6---1856---24
PW09182012CRFrame32304.jpg---5---1800---24
PW06042013RWFrame02328.jpg---1---2169---24
PW01052016CZFrame18432.jpg---0---2447---24
PW01062015TDFrame22872.jpg---0---1856---24
PW08112016DHFrame03984.jpg---1---1765---24
PW02092016PCFrame01104.jpg---1---1847---24
PW04232013GSFrame22128.jpg---0---1882---24
PW03042013DTFrame03288.jpg---1---1816---24
PW10092012JWFrame03792.jpg---2---1830---24
PW10092012JWFrame08640.jpg---2---1830---24
PW10212013GHFrame55104.jpg---5---2618---24
PW03042013DTFrame22776.jpg---4---1816---24
PW06302015BCFrame13248.jpg---4---2146---24
PW04282014JMFrame38040.jpg---6---1699---24
PW11032014HHFrame37200.jpg---6---1595---24
PW05232013AGFrame01872.jpg---1---2193---24
PW07082013TDFrame09240.jpg---0---2116---24
PW11142013JSFrame32088.jpg---0---1548---24
PW07122016WBFrame36168.jpg---5---1766---24
PW07122016WBFrame14448.jpg---3---1766---24
PW03182013BPFrame35208.jpg---5---2301---24
PW08062013RCFrame25872.jpg---4---2231---24
PW03182015HMFrame06696.jpg---2---1442---24
PW09222015GSFrame03336.jpg---1---2500---24
PW10132014SWFrame14160.jpg---3---1891---24
PW12092013JKFrame11088.jpg---2---2091---24
PW07122016WBFrame30504.jpg---5---1766---24
PW05202014RAFrame04368.jpg---1---2147---24
PW11052015DFFrame13296.jpg---2---1656---24
PW11172015WTFrame13264.jpg---3---1575---24
PW02042016ASFrame21768.jpg---5---1279---24
PW03042013DTFrame08856.jpg---0---1816---24
PW09182012CRFrame04752.jpg---1---1800---24
PW05072013WPFrame39312.jpg---5---2151---24
PW05122016NBFrame12144.jpg---4---2111---24
PW11052015DFFrame34536.jpg---5---1656---24
PW03172016JRFrame07368.jpg---2---1712---24
PW08052013JCFrame18744.jpg---2---2430---24
PW11142013JSFrame31824.jpg---5---1548---24
PW11142013JSFrame09840.jpg---2---1548---24
PW09222015GSFrame57672.jpg---6---2500---24
PW09032015MPFrame37632.jpg---6---1570---24
PW11172014DLFrame33024.jpg---6---1573---24
PW08062013RCFrame20060.jpg---3---2231---24
PW08052013JCFrame56640.jpg---6---2430---24
PW09182014MWFrame36768.jpg---4---2640---24
PW08062013RCFrame19180.jpg---3---2231---24
PW05232013AGFrame07632.jpg---2---2193---24
PW08252015VWFrame05220.jpg---1---1440---30
PW09012015JHFrame10776.jpg---2---1923---24
PW08112016DHFrame12992.jpg---3---1765---24
PW03152016DSFrame07464.jpg---2---1555---24
PW11052015GOFrame12096.jpg---0---1588---24
PW09182014MWFrame62888.jpg---6---2640---24
PW03152016DSFrame21672.jpg---5---1555---24
PW06042013RWFrame22184.jpg---3---2169---24
PW11032014HHFrame17088.jpg---4---1595---24
PW04232013GSFrame00720.jpg---1---1882---24
PW09032015MPFrame32688.jpg---0---1570---24
PW09052013NWFrame24192.jpg---4---1696---24
PW11102015BVFrame31104.jpg---0---1352---24
PW12092013JKFrame17472.jpg---0---2091---24
PW11052015GOFrame37768.jpg---6---1588---24
PW10062015REFrame23640.jpg---5---1473---24
PW05202014RAFrame51528.jpg---0---2147---24
PW02042016ASFrame11712.jpg---4---1279---24
PW09052013NWFrame11016.jpg---2---1696---24
PW04262016SHFrame12796.jpg---3---1713---24
PW05232013AGFrame03216.jpg---1---2193---24
PW01142016EHFrame44520.jpg---5---2899---24
PW11142013JSFrame33840.jpg---6---1548---24
PW11032014HHFrame16296.jpg---4---1595---24
PW08112016DHFrame40992.jpg---6---1765---24
PW11192015ROFrame01152.jpg---1---1740---24
PW11172014DLFrame04368.jpg---1---1573---24
PW03042013DTFrame14784.jpg---3---1816---24
PW03182013BPFrame43224.jpg---5---2301---24
PW04132013WMFrame25704.jpg---0---2153---24
PW06162015MKFrame11356.jpg---3---1544---24
PW11052015GOFrame06456.jpg---1---1588---24
PW10212013GHFrame62040.jpg---6---2618---24
PW03182013BPFrame01080.jpg---1---2301---24
PW09032015MPFrame15312.jpg---4---1570---24
PW04262016SHFrame25296.jpg---5---1713---24
PW02092013HSFrame02472.jpg---1---1635---24
PW11172014DLFrame17952.jpg---4---1573---24
PW12092013JKFrame22488.jpg---4---2091---24
PW09182014MWFrame23020.jpg---3---2640---24
PW09032015MPFrame21840.jpg---5---1570---24
PW01062015TDFrame31512.jpg---5---1856---24
PW03042013DTFrame19632.jpg---4---1816---24
PW06282016JSFrame02040.jpg---1---1362---24
PW12092013JKFrame46824.jpg---6---2091---24
PW03182013BPFrame48456.jpg---5---2301---24
PW08042016TMFrame18000.jpg---0---1652---24
PW03172016JRFrame06192.jpg---2---1712---24
PW11172015EBFrame09528.jpg---2---2461---24
PW02092013HSFrame14820.jpg---3---1635---24
PW01142016EHFrame62616.jpg---6---2899---24
PW11042013RRFrame16392.jpg---5---1108---24
PW06022016JFFrame08352.jpg---2---1659---24
PW10212013GHFrame36360.jpg---3---2618---24
PW05202014RAFrame19800.jpg---0---2147---24
PW09182012CRFrame12560.jpg---3---1800---24
PW04282014JMFrame09432.jpg---2---1699---24
PW03182013BPFrame13684.jpg---3---2301---24
PW11172015EBFrame02472.jpg---1---2461---24
PW09012015JHFrame13196.jpg---3---1923---24
PW07022015GKFrame10152.jpg---3---1615---24
PW05072013WPFrame12504.jpg---2---2151---24
PW08192013TBFrame21792.jpg---0---2054---24
PW07082013TDFrame50736.jpg---6---2116---24
PW08042016TMFrame24312.jpg---5---1652---24
PW10062015REFrame01752.jpg---1---1473---24
PW05122016NBFrame45864.jpg---6---2111---24
PW07082013TDFrame20760.jpg---0---2116---24
PW05122016NBFrame20424.jpg---0---2111---24
PW11052015GOFrame12552.jpg---3---1588---24
PW02092013HSFrame28488.jpg---5---1635---24
PW07122016WBFrame09648.jpg---2---1766---24
PW07022015GKFrame36264.jpg---6---1615---24
PW11042013RRFrame02736.jpg---4---1108---24
PW05202014RAFrame14520.jpg---4---2147---24
PW11192015ROFrame18120.jpg---3---1740---24
PW09052013NWFrame36336.jpg---6---1696---24
PW06282016JSFrame10848.jpg---2---1362---24
PW07052016JCFrame31560.jpg---5---1822---24
PW11042013RRFrame23448.jpg---6---1108---24
PW07022015GKFrame06216.jpg---2---1615---24
PW01142016EHFrame36360.jpg---0---2899---24
PW11172015WTFrame14160.jpg---0---1575---24
PW11172014DLFrame35040.jpg---6---1573---24
PW03182013BPFrame06288.jpg---2---2301---24
PW06212016JK Frame35448.jpg---0---1735---24
PW08062013RCFrame20184.jpg---3---2231---24
PW11142013JSFrame12000.jpg---3---1548---24
PW07022015GKFrame11904.jpg---4---1615---24
PW08042016TMFrame16488.jpg---4---1652---24
PW09052013NWFrame40704.jpg---0---1696---24
PW08042016TMFrame12984.jpg---3---1652---24
PW10022014JFFrame26640.jpg---5---1849---24
PW05072013WPFrame27144.jpg---0---2151---24
PW09182014MWFrame62016.jpg---6---2640---24
PW07052016JCFrame28656.jpg---5---1822---24
PW01142016EHFrame20328.jpg---3---2899---24
PW10022014JFFrame18096.jpg---4---1849---24
PW10092012JWFrame39000.jpg---6---1830---24
PW07082013TDFrame36552.jpg---5---2116---24
PW01282016FBFrame07296.jpg---2---1239---24
PW05232013AGFrame46824.jpg---0---2193---24
PW09182012CRFrame19656.jpg---4---1800---24
PW05202014RAFrame08352.jpg---2---2147---24
PW12092013JKFrame49392.jpg---6---2091---24
PW02042016ASFrame07848.jpg---2---1279---24
PW05072013WPFrame13224.jpg---2---2151---24
PW07052016JCFrame37800.jpg---5---1822---24
PW06162015MKFrame09456.jpg---0---1544---24
PW03042013DTFrame40368.jpg---6---1816---24
PW08062013RCFrame29328.jpg---0---2231---24
PW04262016SHFrame20232.jpg---0---1713---24
PW11102015BVFrame32444.jpg---6---1352---24
PW05072013WPFrame46224.jpg---6---2151---24
PW07022015GKFrame08400.jpg---2---1615---24
PW08252015VWFrame21840.jpg---5---1440---30
PW11172015WTFrame11232.jpg---2---1575---24
PW06212016JK Frame13248.jpg---0---1735---24
PW05072013WPFrame41472.jpg---5---2151---24
PW10062015REFrame33240.jpg---6---1473---24
PW11032014HHFrame11976.jpg---0---1595---24
PW07082013TDFrame13056.jpg---2---2116---24
PW03042013DTFrame10080.jpg---2---1816---24
PW04282014JMFrame12216.jpg---0---1699---24
PW05072013WPFrame18936.jpg---4---2151---24
PW08192013TBFrame44712.jpg---0---2054---24
PW03152016DSFrame12744.jpg---0---1555---24
PW06162015MKFrame18048.jpg---0---1544---24
PW08252015VWFrame33450.jpg---5---1440---30
PW03182015HMFrame17952.jpg---0---1442---24
PW04232013GSFrame43128.jpg---6---1882---24
PW01052016CZFrame15024.jpg---2---2447---24
PW03172016JRFrame06816.jpg---2---1712---24
PW11042013RRFrame18744.jpg---5---1108---24
PW06282016JSFrame11616.jpg---2---1362---24
PW04262016SHFrame10224.jpg---2---1713---24
PW04262016SHFrame08784.jpg---2---1713---24
PW01062015TDFrame35448.jpg---5---1856---24
PW01142016EHFrame56904.jpg---5---2899---24
PW11172015WTFrame11568.jpg---2---1575---24
PW07052016JCFrame29712.jpg---5---1822---24
PW11052015GOFrame31344.jpg---5---1588---24
PW06042013RWFrame11472.jpg---0---2169---24
PW09012015JHFrame10800.jpg---2---1923---24
PW11172014DLFrame13080.jpg---2---1573---24
PW04282014JMFrame12580.jpg---3---1699---24
PW11142013JSFrame37080.jpg---6---1548---24
PW03182013BPFrame50616.jpg---6---2301---24
PW02042016ASFrame19464.jpg---5---1279---24
PW05072013WPFrame11304.jpg---2---2151---24
PW03172014DSFrame08880.jpg---2---1718---24
PW06212016JK Frame38640.jpg---6---1735---24
PW07022015GKFrame26016.jpg---5---1615---24
PW09012015JHFrame27528.jpg---5---1923---24
PW11052015DFFrame30048.jpg---5---1656---24
PW11032014HHFrame03168.jpg---1---1595---24
PW06212016JK Frame15536.jpg---3---1735---24
PW06042013RWFrame00336.jpg---1---2169---24
PW11172015EBFrame58636.jpg---6---2461---24
PW04262016SHFrame30456.jpg---5---1713---24
PW01062015TDFrame14904.jpg---3---1856---24
PW11172015EBFrame48792.jpg---5---2461---24
PW11052015GOFrame37468.jpg---6---1588---24
PW04262016SHFrame38808.jpg---6---1713---24
PW03152016DSFrame03504.jpg---1---1555---24
PW06282016JSFrame00432.jpg---1---1362---24
PW11192015ROFrame16440.jpg---0---1740---24
PW02092016PCFrame03960.jpg---1---1847---24
PW09052013NWFrame13752.jpg---3---1696---24
PW02092013HSFrame27936.jpg---5---1635---24
PW03152016DSFrame10200.jpg---0---1555---24
PW06022016JFFrame11376.jpg---2---1659---24
PW09182012CRFrame35784.jpg---0---1800---24
PW01062015TDFrame14248.jpg---3---1856---24
PW02042016ASFrame09240.jpg---3---1279---24
PW09032015MPFrame07120.jpg---2---1570---24
PW06162015MKFrame13344.jpg---4---1544---24
PW11142013JSFrame10608.jpg---0---1548---24
PW09222015GSFrame15816.jpg---2---2500---24
PW08042016TMFrame12272.jpg---3---1652---24
PW10092012JWFrame01968.jpg---1---1830---24
PW11032014HHFrame06936.jpg---2---1595---24
PW09032015MPFrame29568.jpg---5---1570---24
PW05072013WPFrame15552.jpg---0---2151---24
PW04262016SHFrame03024.jpg---1---1713---24
PW11142013JSFrame16920.jpg---4---1548---24
PW11102015BVFrame14520.jpg---4---1352---24
PW03182015HMFrame15720.jpg---4---1442---24
PW08052013JCFrame20540.jpg---3---2430---24
PW06042013RWFrame00432.jpg---1---2169---24
PW07052016JCFrame06840.jpg---2---1822---24
PW08062013RCFrame12840.jpg---2---2231---24
PW10132014SWFrame23472.jpg---4---1891---24
PW11052015DFFrame15796.jpg---3---1656---24
PW02092016PCFrame02712.jpg---1---1847---24
PW11172015WTFrame05280.jpg---1---1575---24
PW08052013JCFrame01704.jpg---1---2430---24
PW12092013JKFrame45984.jpg---6---2091---24
PW08062013RCFrame43176.jpg---5---2231---24
PW03042013DTFrame10896.jpg---2---1816---24
PW01062015TDFrame24600.jpg---5---1856---24
PW11052015GOFrame32712.jpg---5---1588---24
PW05202014RAFrame26448.jpg---5---2147---24
PW07022015GKFrame37944.jpg---6---1615---24
PW06302015BCFrame06432.jpg---2---2146---24
PW09012015JHFrame04680.jpg---1---1923---24
PW11172015EBFrame28584.jpg---4---2461---24
PW01282016FBFrame11664.jpg---0---1239---24
PW01062015TDFrame36216.jpg---5---1856---24
PW11032014HHFrame10776.jpg---0---1595---24
PW10212013GHFrame51264.jpg---5---2618---24
PW10022014JFFrame14228.jpg---3---1849---24
PW10212013GHFrame17400.jpg---1---2618---24
PW09032015MPFrame36288.jpg---6---1570---24
PW09182014MWFrame03240.jpg---1---2640---24
PW06302015BCFrame05568.jpg---0---2146---24
PW09182014MWFrame16560.jpg---2---2640---24
PW11042013RRFrame25896.jpg---6---1108---24
PW03042013DTFrame13512.jpg---0---1816---24
PW01142016EHFrame02952.jpg---1---2899---24
PW11172015EBFrame01560.jpg---1---2461---24
PW06162015MKFrame11424.jpg---3---1544---24
PW05122016NBFrame45984.jpg---6---2111---24
PW05202014RAFrame10440.jpg---2---2147---24
PW01052016CZFrame54792.jpg---0---2447---24
PW09222015GSFrame36168.jpg---5---2500---24
PW11192015ROFrame16920.jpg---0---1740---24
PW08062013RCFrame19616.jpg---3---2231---24
PW05072013WPFrame07104.jpg---2---2151---24
PW11052015GOFrame29976.jpg---5---1588---24
PW07082013TDFrame22632.jpg---4---2116---24
PW01282016FBFrame28008.jpg---6---1239---24
PW02092016PCFrame09048.jpg---2---1847---24
PW04262016SHFrame22800.jpg---5---1713---24
PW05122016NBFrame05952.jpg---2---2111---24
PW04262016SHFrame03864.jpg---1---1713---24
PW03042013DTFrame10056.jpg---2---1816---24
PW03172016JRFrame39432.jpg---6---1712---24
PW11192015ROFrame18308.jpg---3---1740---24
PW08252015VWFrame00630.jpg---1---1440---30
PW01052016CZFrame18260.jpg---3---2447---24
PW06022016JFFrame11256.jpg---2---1659---24
PW09012015JHFrame06528.jpg---0---1923---24
PW02092013HSFrame38832.jpg---6---1635---24
PW01052016CZFrame55512.jpg---6---2447---24
PW11182013MBFrame17496.jpg---4---1481---24
PW11172014DLFrame02400.jpg---1---1573---24
PW07052016JCFrame19920.jpg---0---1822---24
PW09182014MWFrame12480.jpg---0---2640---24
PW10092012JWFrame22416.jpg---4---1830---24
PW10212013GHFrame58248.jpg---6---2618---24
PW10212013GHFrame49632.jpg---5---2618---24
PW07022015GKFrame35688.jpg---6---1615---24
PW08062013RCFrame51336.jpg---6---2231---24
PW03182013BPFrame51984.jpg---6---2301---24
PW06282016JSFrame22536.jpg---5---1362---24
PW11192015ROFrame15768.jpg---0---1740---24
PW10212013GHFrame15120.jpg---1---2618---24
PW06212016JK Frame09888.jpg---2---1735---24
PW10212013GHFrame12336.jpg---1---2618---24
PW02092013HSFrame37680.jpg---6---1635---24
PW11052015GOFrame13020.jpg---3---1588---24
PW11102015BVFrame28464.jpg---5---1352---24
PW01062015TDFrame25248.jpg---5---1856---24
PW05072013WPFrame50040.jpg---6---2151---24
PW05232013AGFrame27192.jpg---5---2193---24
PW03172016JRFrame10416.jpg---3---1712---24
PW07082013TDFrame24672.jpg---4---2116---24
PW03042013DTFrame19176.jpg---4---1816---24
PW05072013WPFrame05040.jpg---1---2151---24
PW08112016DHFrame07032.jpg---1---1765---24
PW10022014JFFrame09480.jpg---0---1849---24
PW12092013JKFrame46728.jpg---6---2091---24
PW09182014MWFrame22336.jpg---3---2640---24
PW06212016JK Frame41400.jpg---6---1735---24
PW04262016SHFrame37752.jpg---6---1713---24
PW11172015EBFrame17184.jpg---3---2461---24
PW07082013TDFrame48336.jpg---6---2116---24
PW02092016PCFrame02328.jpg---1---1847---24
PW02092016PCFrame06744.jpg---2---1847---24
PW09182014MWFrame52248.jpg---5---2640---24
PW11172015WTFrame04248.jpg---1---1575---24
PW11172015EBFrame16704.jpg---3---2461---24
PW11192015ROFrame13320.jpg---0---1740---24
PW11172015EBFrame22128.jpg---4---2461---24
PW04262016SHFrame33528.jpg---5---1713---24
PW06282016JSFrame31512.jpg---6---1362---24
PW11052015DFFrame15768.jpg---3---1656---24
PW09222015GSFrame46968.jpg---5---2500---24
PW03042013DTFrame09360.jpg---0---1816---24
PW11032014HHFrame15240.jpg---4---1595---24
PW09052013NWFrame05856.jpg---1---1696---24
PW03172014DSFrame12288.jpg---0---1718---24
PW06042013RWFrame23140.jpg---3---2169---24
PW09182012CRFrame01296.jpg---1---1800---24
PW03182015HMFrame18600.jpg---0---1442---24
PW09052013NWFrame14292.jpg---3---1696---24
PW09012015JHFrame19944.jpg---4---1923---24
PW11052015DFFrame12360.jpg---2---1656---24
PW01282016FBFrame05184.jpg---1---1239---24
PW11042013RRFrame00424.jpg---3---1108---24
PW06042013RWFrame15240.jpg---2---2169---24
PW11032014HHFrame11496.jpg---3---1595---24
PW09182012CRFrame39360.jpg---6---1800---24
PW11192015ROFrame10152.jpg---2---1740---24
PW01142016EHFrame35088.jpg---0---2899---24
PW07022015GKFrame02160.jpg---1---1615---24
PW09182014MWFrame29712.jpg---4---2640---24
PW05122016NBFrame45576.jpg---6---2111---24
PW07022015GKFrame09956.jpg---3---1615---24
PW12092013JKFrame32376.jpg---5---2091---24
PW11172014DLFrame14500.jpg---3---1573---24
PW01052016CZFrame56088.jpg---6---2447---24
PW11102015BVFrame12096.jpg---0---1352---24
PW11172015WTFrame04728.jpg---1---1575---24
PW09182012CRFrame01704.jpg---1---1800---24
PW11032014HHFrame11512.jpg---3---1595---24
PW06022016JFFrame03384.jpg---1---1659---24
PW10092012JWFrame28536.jpg---5---1830---24
PW08052013JCFrame27360.jpg---4---2430---24
PW10092012JWFrame43152.jpg---6---1830---24
PW02092013HSFrame02304.jpg---1---1635---24
PW09182012CRFrame06552.jpg---2---1800---24
PW11052015GOFrame12764.jpg---3---1588---24
PW06282016JSFrame02400.jpg---1---1362---24
PW11032014HHFrame11552.jpg---3---1595---24
PW03152016DSFrame05304.jpg---1---1555---24
PW11182013MBFrame06480.jpg---2---1481---24
PW11102015BVFrame17016.jpg---4---1352---24
PW08192013TBFrame44472.jpg---0---2054---24
PW07122016WBFrame35712.jpg---5---1766---24
PW09032015MPFrame02904.jpg---1---1570---24
PW03172016JRFrame00384.jpg---1---1712---24
PW11032014HHFrame30264.jpg---5---1595---24
PW08052013JCFrame56568.jpg---6---2430---24
PW11032014HHFrame11516.jpg---3---1595---24
PW11102015BVFrame13284.jpg---3---1352---24
PW02092013HSFrame31656.jpg---5---1635---24
PW11042013RRFrame00792.jpg---3---1108---24
PW02092016PCFrame16896.jpg---0---1847---24
PW05072013WPFrame27792.jpg---0---2151---24
PW08062013RCFrame12384.jpg---2---2231---24
PW01052016CZFrame00288.jpg---1---2447---24
PW07052016JCFrame11312.jpg---3---1822---24
PW10212013GHFrame30792.jpg---2---2618---24
PW11172014DLFrame08328.jpg---1---1573---24
PW11182013MBFrame05160.jpg---0---1481---24
PW08062013RCFrame18852.jpg---3---2231---24
PW09012015JHFrame10320.jpg---2---1923---24
PW11052015DFFrame13608.jpg---2---1656---24
PW04232013GSFrame26376.jpg---5---1882---24
PW06302015BCFrame37512.jpg---5---2146---24
PW11192015ROFrame32304.jpg---5---1740---24
PW03152016DSFrame22344.jpg---5---1555---24
PW08112016DHFrame13156.jpg---3---1765---24
PW07022015GKFrame11136.jpg---0---1615---24
PW01282016FBFrame18696.jpg---5---1239---24
PW07052016JCFrame39600.jpg---6---1822---24
PW10212013GHFrame42576.jpg---5---2618---24
PW01282016FBFrame11952.jpg---0---1239---24
PW02092016PCFrame44184.jpg---6---1847---24
PW10132014SWFrame10392.jpg---2---1891---24
PW03172016JRFrame38424.jpg---6---1712---24
PW11052015DFFrame15776.jpg---3---1656---24
PW10062015REFrame35040.jpg---6---1473---24
PW11052015GOFrame27768.jpg---5---1588---24
PW05232013AGFrame01632.jpg---1---2193---24
PW08062013RCFrame19704.jpg---3---2231---24
PW02092016PCFrame33600.jpg---5---1847---24
PW03042013DTFrame01560.jpg---1---1816---24
PW01052016CZFrame12360.jpg---2---2447---24
PW03042013DTFrame00168.jpg---1---1816---24
PW10022014JFFrame23424.jpg---0---1849---24
PW09182014MWFrame43272.jpg---5---2640---24
PW11042013RRFrame24696.jpg---6---1108---24
PW11142013JSFrame11888.jpg---3---1548---24
PW10022014JFFrame12600.jpg---2---1849---24
PW10022014JFFrame42504.jpg---6---1849---24
PW11172014DLFrame03624.jpg---1---1573---24
PW01052016CZFrame15768.jpg---0---2447---24
PW08052013JCFrame29472.jpg---5---2430---24
PW01052016CZFrame56016.jpg---6---2447---24
PW05232013AGFrame07320.jpg---2---2193---24
PW08192013TBFrame47352.jpg---6---2054---24
PW09222015GSFrame18676.jpg---3---2500---24
PW07082013TDFrame37680.jpg---5---2116---24
PW11172014DLFrame14112.jpg---0---1573---24
PW06212016JK Frame35928.jpg---6---1735---24
PW03182015HMFrame19824.jpg---5---1442---24
PW10092012JWFrame32040.jpg---5---1830---24
PW05202014RAFrame11448.jpg---3---2147---24
PW10132014SWFrame42960.jpg---6---1891---24
PW08192013TBFrame07872.jpg---2---2054---24
PW11142013JSFrame22680.jpg---5---1548---24
PW03152016DSFrame25512.jpg---5---1555---24
PW01142016EHFrame68496.jpg---6---2899---24
PW09052013NWFrame37704.jpg---6---1696---24
PW10092012JWFrame27480.jpg---5---1830---24
PW06302015BCFrame46896.jpg---6---2146---24
PW06282016JSFrame04824.jpg---1---1362---24
PW07052016JCFrame08208.jpg---2---1822---24
PW06302015BCFrame10168.jpg---3---2146---24
PW05232013AGFrame10692.jpg---3---2193---24
PW08062013RCFrame19048.jpg---3---2231---24
PW08112016DHFrame13704.jpg---0---1765---24
PW06162015MKFrame10308.jpg---3---1544---24
PW09182012CRFrame27528.jpg---5---1800---24
PW08252015VWFrame08370.jpg---2---1440---30
PW12092013JKFrame14952.jpg---0---2091---24
PW01142016EHFrame67776.jpg---6---2899---24
PW11172014DLFrame14088.jpg---0---1573---24
PW07052016JCFrame00048.jpg---1---1822---24
PW07052016JCFrame42456.jpg---6---1822---24
PW07022015GKFrame13488.jpg---4---1615---24
PW02092016PCFrame43248.jpg---6---1847---24
PW05122016NBFrame17304.jpg---4---2111---24
PW05122016NBFrame50472.jpg---6---2111---24
PW11042013RRFrame22776.jpg---6---1108---24
PW10092012JWFrame07776.jpg---1---1830---24
PW01052016CZFrame31488.jpg---0---2447---24
PW11052015DFFrame32112.jpg---5---1656---24
PW04232013GSFrame06144.jpg---1---1882---24
PW11052015DFFrame09480.jpg---0---1656---24
PW02092016PCFrame02904.jpg---1---1847---24
PW03182013BPFrame30048.jpg---4---2301---24
PW12092013JKFrame14040.jpg---0---2091---24
PW06162015MKFrame08400.jpg---2---1544---24
PW11182013MBFrame16056.jpg---4---1481---24
PW02042016ASFrame10272.jpg---4---1279---24
PW06302015BCFrame07656.jpg---2---2146---24
PW01062015TDFrame42240.jpg---6---1856---24
PW06212016JK Frame15476.jpg---3---1735---24
PW06022016JFFrame14116.jpg---3---1659---24
PW04232013GSFrame18024.jpg---4---1882---24
PW02042016ASFrame20304.jpg---5---1279---24
PW06042013RWFrame22716.jpg---3---2169---24
PW02092013HSFrame11616.jpg---2---1635---24
PW11032014HHFrame08808.jpg---2---1595---24
PW11172014DLFrame07152.jpg---1---1573---24
PW11142013JSFrame12624.jpg---0---1548---24
PW07122016WBFrame17136.jpg---4---1766---24
PW11172015WTFrame25848.jpg---5---1575---24
PW03182013BPFrame11256.jpg---2---2301---24
PW05072013WPFrame24312.jpg---4---2151---24
PW08062013RCFrame29616.jpg---0---2231---24
PW05202014RAFrame48072.jpg---6---2147---24
PW11192015ROFrame17760.jpg---0---1740---24
PW03152016DSFrame06336.jpg---2---1555---24
PW07082013TDFrame17452.jpg---3---2116---24
PW07122016WBFrame21816.jpg---4---1766---24
PW10132014SWFrame00768.jpg---1---1891---24
PW06282016JSFrame06624.jpg---1---1362---24
PW04132013WMFrame33816.jpg---0---2153---24
PW02092013HSFrame04320.jpg---0---1635---24
PW05232013AGFrame28944.jpg---5---2193---24
PW07122016WBFrame39504.jpg---6---1766---24
PW08052013JCFrame17400.jpg---1---2430---24
PW06302015BCFrame44016.jpg---6---2146---24
PW11102015BVFrame12956.jpg---3---1352---24
PW03152016DSFrame11568.jpg---3---1555---24
PW08042016TMFrame07728.jpg---2---1652---24
PW10062015REFrame11968.jpg---3---1473---24
PW01052016CZFrame17972.jpg---3---2447---24
PW08042016TMFrame03624.jpg---1---1652---24
PW09182014MWFrame53424.jpg---5---2640---24
PW11182013MBFrame32400.jpg---6---1481---24
PW10132014SWFrame16440.jpg---4---1891---24
PW08192013TBFrame02712.jpg---1---2054---24
PW03182013BPFrame11664.jpg---0---2301---24
PW09182012CRFrame04608.jpg---1---1800---24
PW05072013WPFrame14856.jpg---3---2151---24
PW05202014RAFrame48672.jpg---6---2147---24
PW07022015GKFrame04080.jpg---1---1615---24
PW04132013WMFrame02496.jpg---1---2153---24
PW08252015VWFrame02670.jpg---1---1440---30
PW11172014DLFrame32424.jpg---0---1573---24
PW06212016JK Frame11160.jpg---0---1735---24
PW01282016FBFrame10464.jpg---3---1239---24
PW05072013WPFrame13584.jpg---0---2151---24
PW10212013GHFrame03888.jpg---4---2618---24
PW08252015VWFrame07470.jpg---2---1440---30
PW03152016DSFrame09120.jpg---2---1555---24
PW03182015HMFrame32424.jpg---6---1442---24
PW08252015VWFrame10545.jpg---3---1440---30
PW09182012CRFrame16296.jpg---4---1800---24
PW11042013RRFrame00376.jpg---3---1108---24
PW11042013RRFrame00312.jpg---3---1108---24
PW07122016WBFrame28296.jpg---5---1766---24
PW06302015BCFrame10196.jpg---3---2146---24
PW08062013RCFrame49176.jpg---6---2231---24
PW10212013GHFrame13704.jpg---1---2618---24
PW04262016SHFrame08904.jpg---2---1713---24
PW06022016JFFrame37824.jpg---6---1659---24
PW07052016JCFrame07248.jpg---2---1822---24
PW07082013TDFrame15744.jpg---0---2116---24
PW08052013JCFrame17208.jpg---1---2430---24
PW10062015REFrame14472.jpg---4---1473---24
PW03182013BPFrame12880.jpg---3---2301---24
PW02042016ASFrame06864.jpg---2---1279---24
PW11192015ROFrame11328.jpg---2---1740---24
PW11052015GOFrame06072.jpg---1---1588---24
PW03042013DTFrame07368.jpg---1---1816---24
PW02042016ASFrame04872.jpg---2---1279---24
PW09222015GSFrame47304.jpg---5---2500---24
PW02042016ASFrame13104.jpg---4---1279---24
PW01142016EHFrame11640.jpg---2---2899---24
PW10022014JFFrame17592.jpg---4---1849---24
PW11182013MBFrame01200.jpg---1---1481---24
PW09222015GSFrame03936.jpg---1---2500---24
PW08042016TMFrame12860.jpg---3---1652---24
PW09032015MPFrame06744.jpg---2---1570---24
PW02092013HSFrame39120.jpg---6---1635---24
PW04232013GSFrame00096.jpg---1---1882---24
PW11172015EBFrame19776.jpg---0---2461---24
PW09052013NWFrame04128.jpg---1---1696---24
PW05122016NBFrame04152.jpg---1---2111---24
PW11052015DFFrame33192.jpg---5---1656---24
PW11052015GOFrame36480.jpg---0---1588---24
PW11172015WTFrame10152.jpg---2---1575---24
PW05122016NBFrame44256.jpg---6---2111---24
PW01062015TDFrame15232.jpg---3---1856---24
PW01282016FBFrame00840.jpg---1---1239---24
PW09012015JHFrame41016.jpg---6---1923---24
PW03182013BPFrame01680.jpg---1---2301---24
PW03182015HMFrame00264.jpg---1---1442---24
PW10022014JFFrame13924.jpg---3---1849---24
PW08052013JCFrame12192.jpg---2---2430---24
PW09182012CRFrame07320.jpg---2---1800---24
PW09032015MPFrame01296.jpg---1---1570---24
PW11182013MBFrame09780.jpg---3---1481---24
PW02042016ASFrame02640.jpg---1---1279---24
PW11052015DFFrame16076.jpg---3---1656---24
PW05232013AGFrame03024.jpg---1---2193---24
PW07122016WBFrame36264.jpg---5---1766---24
PW07082013TDFrame46704.jpg---6---2116---24
PW08112016DHFrame14952.jpg---4---1765---24
PW10212013GHFrame36744.jpg---3---2618---24
PW03172014DSFrame09912.jpg---2---1718---24
PW11042013RRFrame02184.jpg---0---1108---24
PW01062015TDFrame44352.jpg---6---1856---24
PW11052015DFFrame24216.jpg---5---1656---24
PW04132013WMFrame21204.jpg---3---2153---24
PW11102015BVFrame24912.jpg---5---1352---24
PW07052016JCFrame10944.jpg---3---1822---24
PW03182013BPFrame11040.jpg---2---2301---24
PW03182015HMFrame02112.jpg---1---1442---24
PW02092016PCFrame10392.jpg---0---1847---24
PW04132013WMFrame17064.jpg---2---2153---24
PW03172016JRFrame33696.jpg---5---1712---24
PW05202014RAFrame12600.jpg---4---2147---24
PW11192015ROFrame36792.jpg---5---1740---24
PW11172015EBFrame58916.jpg---6---2461---24
PW06282016JSFrame11016.jpg---2---1362---24
PW11182013MBFrame21360.jpg---5---1481---24
PW04232013GSFrame36168.jpg---5---1882---24
PW11172014DLFrame15864.jpg---4---1573---24
PW03152016DSFrame10748.jpg---3---1555---24
PW10022014JFFrame36144.jpg---5---1849---24
PW12092013JKFrame20352.jpg---4---2091---24
PW02042016ASFrame03432.jpg---1---1279---24
PW07122016WBFrame15336.jpg---0---1766---24
PW11182013MBFrame11592.jpg---0---1481---24
PW09012015JHFrame45696.jpg---6---1923---24
PW08052013JCFrame21576.jpg---3---2430---24
PW08112016DHFrame06912.jpg---1---1765---24
PW06022016JFFrame13440.jpg---0---1659---24
PW11142013JSFrame21168.jpg---0---1548---24
PW07022015GKFrame07224.jpg---2---1615---24
PW08042016TMFrame02952.jpg---1---1652---24
PW03152016DSFrame06936.jpg---2---1555---24
PW01142016EHFrame33288.jpg---4---2899---24
PW08112016DHFrame05040.jpg---1---1765---24
PW08042016TMFrame36072.jpg---6---1652---24
PW10212013GHFrame13464.jpg---1---2618---24
PW10212013GHFrame02424.jpg---4---2618---24
PW09182014MWFrame22220.jpg---3---2640---24
PW07022015GKFrame14424.jpg---4---1615---24
PW11032014HHFrame12144.jpg---0---1595---24
PW09052013NWFrame08472.jpg---2---1696---24
PW04232013GSFrame05832.jpg---1---1882---24
PW08192013TBFrame01680.jpg---1---2054---24
PW11192015ROFrame08280.jpg---0---1740---24
PW03172014DSFrame18024.jpg---4---1718---24
PW02092016PCFrame16148.jpg---3---1847---24
PW03152016DSFrame14736.jpg---4---1555---24
PW11142013JSFrame01920.jpg---1---1548---24
PW06042013RWFrame50664.jpg---6---2169---24
PW09182012CRFrame42696.jpg---6---1800---24
PW01142016EHFrame21936.jpg---0---2899---24
PW12092013JKFrame21264.jpg---4---2091---24
PW03172016JRFrame06648.jpg---2---1712---24
PW08052013JCFrame25512.jpg---4---2430---24
PW08062013RCFrame16464.jpg---0---2231---24
PW05202014RAFrame18384.jpg---4---2147---24
PW01062015TDFrame21528.jpg---4---1856---24
PW04262016SHFrame12316.jpg---3---1713---24
PW04282014JMFrame08616.jpg---2---1699---24
PW11052015GOFrame23952.jpg---5---1588---24
PW08062013RCFrame32760.jpg---5---2231---24
PW03182015HMFrame11424.jpg---3---1442---24
PW04282014JMFrame05208.jpg---1---1699---24
PW11052015DFFrame37920.jpg---5---1656---24
PW06302015BCFrame01992.jpg---1---2146---24
PW08192013TBFrame46440.jpg---6---2054---24
PW09182014MWFrame21096.jpg---2---2640---24
PW04262016SHFrame22008.jpg---5---1713---24
PW11172015EBFrame07848.jpg---0---2461---24
PW06212016JK Frame30912.jpg---5---1735---24
PW01142016EHFrame10200.jpg---0---2899---24
PW04282014JMFrame10128.jpg---2---1699---24
PW09052013NWFrame02760.jpg---1---1696---24
PW11182013MBFrame09240.jpg---0---1481---24
PW05202014RAFrame14064.jpg---4---2147---24
PW11102015BVFrame31908.jpg---6---1352---24
PW11032014HHFrame10872.jpg---0---1595---24
PW04232013GSFrame40704.jpg---6---1882---24
PW06302015BCFrame19080.jpg---4---2146---24
PW02092013HSFrame35064.jpg---6---1635---24
PW11172015WTFrame14304.jpg---0---1575---24
PW11142013JSFrame32328.jpg---0---1548---24
PW03182015HMFrame15840.jpg---4---1442---24
PW11052015DFFrame19368.jpg---4---1656---24
PW10092012JWFrame09360.jpg---0---1830---24
PW05232013AGFrame16368.jpg---4---2193---24
PW06302015BCFrame03984.jpg---1---2146---24
PW03172014DSFrame28152.jpg---5---1718---24
PW06022016JFFrame36576.jpg---6---1659---24
PW06212016JK Frame17712.jpg---4---1735---24
PW05122016NBFrame43680.jpg---6---2111---24
PW09032015MPFrame09088.jpg---3---1570---24
PW09182012CRFrame15936.jpg---4---1800---24
PW02092013HSFrame09120.jpg---1---1635---24
PW01062015TDFrame33888.jpg---5---1856---24
PW08052013JCFrame56040.jpg---6---2430---24
PW09222015GSFrame18196.jpg---3---2500---24
PW11102015BVFrame10608.jpg---2---1352---24
PW11172014DLFrame34344.jpg---6---1573---24
PW12092013JKFrame35256.jpg---5---2091---24
PW03182013BPFrame50040.jpg---0---2301---24
PW11182013MBFrame09168.jpg---0---1481---24
PW08062013RCFrame21168.jpg---4---2231---24
PW10132014SWFrame43752.jpg---6---1891---24
PW11032014HHFrame11796.jpg---3---1595---24
PW08062013RCFrame17424.jpg---0---2231---24
PW04132013WMFrame03480.jpg---1---2153---24
PW08192013TBFrame07728.jpg---2---2054---24
PW05202014RAFrame13992.jpg---4---2147---24
PW01142016EHFrame28536.jpg---4---2899---24
PW11172014DLFrame16152.jpg---4---1573---24
PW11102015BVFrame09120.jpg---2---1352---24
PW10132014SWFrame12936.jpg---3---1891---24
PW11142013JSFrame19728.jpg---4---1548---24
PW04232013GSFrame20400.jpg---4---1882---24
PW06212016JK Frame21384.jpg---4---1735---24
PW06282016JSFrame08136.jpg---0---1362---24
PW04282014JMFrame29304.jpg---5---1699---24
PW09032015MPFrame08796.jpg---3---1570---24
PW07082013TDFrame37392.jpg---5---2116---24
PW01052016CZFrame52608.jpg---5---2447---24
PW03172014DSFrame09744.jpg---2---1718---24
PW07052016JCFrame15216.jpg---4---1822---24
PW02092016PCFrame16088.jpg---3---1847---24
PW10062015REFrame04152.jpg---1---1473---24
PW05122016NBFrame06816.jpg---2---2111---24
PW10132014SWFrame09072.jpg---2---1891---24
PW04262016SHFrame10752.jpg---2---1713---24
PW11142013JSFrame02928.jpg---1---1548---24
PW03172016JRFrame15192.jpg---4---1712---24
PW04282014JMFrame12256.jpg---3---1699---24
PW10022014JFFrame17760.jpg---4---1849---24
PW02092016PCFrame23304.jpg---4---1847---24
PW01142016EHFrame27408.jpg---4---2899---24
PW01062015TDFrame40152.jpg---6---1856---24
PW10062015REFrame07152.jpg---2---1473---24
PW03182015HMFrame31200.jpg---6---1442---24
PW02092016PCFrame15976.jpg---3---1847---24
PW03182013BPFrame12720.jpg---3---2301---24
PW09182012CRFrame17592.jpg---4---1800---24
PW02092016PCFrame18552.jpg---4---1847---24
PW07122016WBFrame40248.jpg---6---1766---24
PW06282016JSFrame30816.jpg---6---1362---24
PW09032015MPFrame09164.jpg---3---1570---24
PW11102015BVFrame31992.jpg---6---1352---24
PW05202014RAFrame01968.jpg---1---2147---24
PW08112016DHFrame13824.jpg---4---1765---24
PW09182014MWFrame24024.jpg---0---2640---24
PW10062015REFrame17544.jpg---4---1473---24
PW01142016EHFrame04152.jpg---1---2899---24
PW02042016ASFrame06120.jpg---2---1279---24
PW09032015MPFrame09224.jpg---3---1570---24
PW08252015VWFrame20700.jpg---0---1440---30
PW11172015EBFrame58880.jpg---6---2461---24
PW07052016JCFrame19872.jpg---0---1822---24
PW11172015EBFrame58276.jpg---6---2461---24
PW03182013BPFrame13808.jpg---3---2301---24
PW11142013JSFrame01200.jpg---1---1548---24
PW08252015VWFrame31350.jpg---5---1440---30
PW10022014JFFrame23520.jpg---0---1849---24
PW05232013AGFrame05160.jpg---0---2193---24
PW12092013JKFrame44520.jpg---6---2091---24
PW05202014RAFrame11112.jpg---3---2147---24
PW09182014MWFrame32448.jpg---4---2640---24
PW11102015BVFrame32044.jpg---6---1352---24
PW11182013MBFrame09024.jpg---2---1481---24
PW06042013RWFrame28224.jpg---4---2169---24
PW08192013TBFrame27528.jpg---5---2054---24
PW11172015EBFrame09192.jpg---2---2461---24
PW01052016CZFrame14448.jpg---2---2447---24
PW07052016JCFrame06672.jpg---2---1822---24
PW01052016CZFrame18720.jpg---0---2447---24
PW09012015JHFrame31224.jpg---5---1923---24
PW04282014JMFrame06048.jpg---1---1699---24
PW11172015EBFrame28440.jpg---4---2461---24
PW11182013MBFrame13248.jpg---4---1481---24
PW09012015JHFrame10464.jpg---2---1923---24
PW11142013JSFrame16968.jpg---4---1548---24
PW02092016PCFrame43032.jpg---6---1847---24
PW10092012JWFrame17472.jpg---4---1830---24
PW02092016PCFrame06648.jpg---2---1847---24
PW07122016WBFrame18432.jpg---4---1766---24
PW01282016FBFrame10080.jpg---0---1239---24
PW09052013NWFrame34656.jpg---5---1696---24
PW08192013TBFrame42000.jpg---5---2054---24
PW08192013TBFrame14308.jpg---3---2054---24
PW06042013RWFrame50304.jpg---6---2169---24
PW10062015REFrame14184.jpg---4---1473---24
PW09222015GSFrame39168.jpg---5---2500---24
PW07082013TDFrame17636.jpg---3---2116---24
PW09012015JHFrame18432.jpg---4---1923---24
PW03182015HMFrame14304.jpg---4---1442---24
PW01142016EHFrame36384.jpg---0---2899---24
PW11192015ROFrame18268.jpg---3---1740---24
PW08112016DHFrame12544.jpg---3---1765---24
PW04262016SHFrame13104.jpg---3---1713---24
PW03152016DSFrame06216.jpg---2---1555---24
PW11142013JSFrame12600.jpg---0---1548---24
PW03152016DSFrame08448.jpg---2---1555---24
PW07082013TDFrame16964.jpg---3---2116---24
PW02042016ASFrame09176.jpg---3---1279---24
PW04282014JMFrame20160.jpg---4---1699---24
PW11192015ROFrame21768.jpg---4---1740---24
PW08052013JCFrame55776.jpg---6---2430---24
PW07082013TDFrame27288.jpg---4---2116---24
PW11052015DFFrame16124.jpg---3---1656---24
PW02092016PCFrame42720.jpg---6---1847---24
PW04262016SHFrame38040.jpg---6---1713---24
PW10132014SWFrame27600.jpg---5---1891---24
PW10062015REFrame02904.jpg---1---1473---24
PW11032014HHFrame32088.jpg---5---1595---24
PW09052013NWFrame28416.jpg---5---1696---24
PW08062013RCFrame25536.jpg---4---2231---24
PW06042013RWFrame48696.jpg---6---2169---24
PW01142016EHFrame64224.jpg---6---2899---24
PW08192013TBFrame19752.jpg---4---2054---24
PW09052013NWFrame36984.jpg---6---1696---24
PW11172015WTFrame11088.jpg---2---1575---24
PW09012015JHFrame45600.jpg---6---1923---24
PW10062015REFrame27456.jpg---5---1473---24
PW01062015TDFrame21744.jpg---0---1856---24
PW05072013WPFrame41856.jpg---5---2151---24
PW01142016EHFrame19896.jpg---3---2899---24
PW03152016DSFrame08424.jpg---2---1555---24
PW01142016EHFrame21168.jpg---3---2899---24
PW01052016CZFrame21744.jpg---4---2447---24
PW04262016SHFrame17400.jpg---4---1713---24
PW09182014MWFrame00888.jpg---1---2640---24
PW09182012CRFrame38760.jpg---6---1800---24
PW01142016EHFrame60720.jpg---0---2899---24
PW11032014HHFrame11808.jpg---3---1595---24
PW05072013WPFrame23784.jpg---4---2151---24
PW04282014JMFrame12504.jpg---3---1699---24
PW06212016JK Frame03336.jpg---1---1735---24
PW04132013WMFrame20952.jpg---3---2153---24
PW01282016FBFrame29592.jpg---6---1239---24
PW11182013MBFrame10368.jpg---3---1481---24
PW04282014JMFrame40704.jpg---6---1699---24
PW09012015JHFrame03744.jpg---1---1923---24
PW10132014SWFrame15816.jpg---4---1891---24
PW02042016ASFrame25176.jpg---0---1279---24
PW01282016FBFrame09792.jpg---0---1239---24
PW08112016DHFrame42360.jpg---0---1765---24
PW04232013GSFrame43944.jpg---6---1882---24
PW03152016DSFrame32520.jpg---6---1555---24
PW07022015GKFrame10800.jpg---3---1615---24
PW05202014RAFrame12840.jpg---4---2147---24
PW07052016JCFrame15432.jpg---4---1822---24
PW09222015GSFrame18344.jpg---3---2500---24
PW09182012CRFrame10128.jpg---2---1800---24
PW08052013JCFrame02160.jpg---1---2430---24
PW09052013NWFrame38784.jpg---6---1696---24
PW01062015TDFrame14316.jpg---3---1856---24
PW02042016ASFrame05232.jpg---2---1279---24
PW10092012JWFrame05280.jpg---2---1830---24
PW11192015ROFrame21912.jpg---4---1740---24
PW02092013HSFrame26688.jpg---5---1635---24
PW08062013RCFrame07368.jpg---0---2231---24
PW04132013WMFrame03792.jpg---1---2153---24
PW03172014DSFrame02880.jpg---1---1718---24
PW03042013DTFrame24288.jpg---0---1816---24
PW03182013BPFrame31296.jpg---4---2301---24
PW02092013HSFrame34920.jpg---6---1635---24
PW05072013WPFrame19488.jpg---4---2151---24
PW08052013JCFrame42816.jpg---5---2430---24
PW11142013JSFrame06072.jpg---0---1548---24
PW11102015BVFrame31928.jpg---6---1352---24
PW05122016NBFrame49656.jpg---6---2111---24
PW11192015ROFrame36840.jpg---5---1740---24
PW07022015GKFrame33456.jpg---6---1615---24
PW02092016PCFrame42744.jpg---6---1847---24
PW03042013DTFrame07824.jpg---1---1816---24
PW11182013MBFrame31464.jpg---6---1481---24
PW04232013GSFrame43632.jpg---6---1882---24
PW03172014DSFrame16848.jpg---4---1718---24
PW11032014HHFrame09216.jpg---2---1595---24
PW11042013RRFrame10200.jpg---4---1108---24
PW05072013WPFrame27120.jpg---0---2151---24
PW09012015JHFrame04392.jpg---1---1923---24
PW09182014MWFrame55968.jpg---5---2640---24
PW11052015DFFrame15868.jpg---3---1656---24
PW06282016JSFrame12408.jpg---3---1362---24
PW10022014JFFrame05496.jpg---1---1849---24
PW11182013MBFrame02448.jpg---1---1481---24
PW09052013NWFrame17808.jpg---4---1696---24
PW08042016TMFrame10368.jpg---0---1652---24
PW11032014HHFrame14280.jpg---4---1595---24
PW05072013WPFrame51408.jpg---6---2151---24
PW07082013TDFrame22872.jpg---4---2116---24
PW11172015EBFrame48096.jpg---5---2461---24
PW09222015GSFrame13056.jpg---2---2500---24
PW05232013AGFrame01584.jpg---1---2193---24
PW05122016NBFrame42984.jpg---0---2111---24
PW09052013NWFrame13944.jpg---3---1696---24
PW10092012JWFrame14232.jpg---0---1830---24
PW04232013GSFrame33360.jpg---5---1882---24
PW03172014DSFrame11636.jpg---3---1718---24
PW12092013JKFrame10704.jpg---2---2091---24
PW03182015HMFrame22128.jpg---5---1442---24
PW05122016NBFrame10800.jpg---3---2111---24
PW06282016JSFrame31248.jpg---6---1362---24
PW05202014RAFrame20208.jpg---0---2147---24
PW01142016EHFrame35136.jpg---0---2899---24
PW03172014DSFrame13128.jpg---4---1718---24
PW07082013TDFrame16824.jpg---3---2116---24
PW03042013DTFrame43224.jpg---6---1816---24
PW12092013JKFrame16104.jpg---3---2091---24
PW04262016SHFrame21048.jpg---0---1713---24
PW07082013TDFrame11112.jpg---2---2116---24
PW05232013AGFrame14328.jpg---4---2193---24
PW06022016JFFrame11304.jpg---2---1659---24
PW01142016EHFrame62040.jpg---6---2899---24
PW10212013GHFrame20640.jpg---1---2618---24
PW09222015GSFrame05520.jpg---1---2500---24
PW11182013MBFrame01896.jpg---1---1481---24
PW03182013BPFrame26088.jpg---4---2301---24
PW03182013BPFrame41616.jpg---5---2301---24
PW02042016ASFrame26856.jpg---6---1279---24
PW11182013MBFrame29304.jpg---5---1481---24
PW02042016ASFrame08496.jpg---0---1279---24
PW05202014RAFrame15936.jpg---4---2147---24
PW06022016JFFrame14356.jpg---3---1659---24
PW11052015GOFrame37460.jpg---6---1588---24
PW06162015MKFrame03648.jpg---1---1544---24
PW11052015GOFrame33456.jpg---5---1588---24
PW06042013RWFrame42336.jpg---5---2169---24
PW11192015ROFrame15600.jpg---0---1740---24
PW11182013MBFrame26904.jpg---5---1481---24
PW01282016FBFrame10760.jpg---3---1239---24
PW04132013WMFrame21708.jpg---3---2153---24
PW06022016JFFrame13852.jpg---3---1659---24
PW04132013WMFrame11856.jpg---2---2153---24
PW05232013AGFrame06552.jpg---2---2193---24
PW09182014MWFrame20112.jpg---2---2640---24
PW08252015VWFrame41700.jpg---6---1440---30
PW09032015MPFrame06724.jpg---2---1570---24
PW03172014DSFrame03216.jpg---1---1718---24
PW11052015DFFrame13200.jpg---2---1656---24
PW10132014SWFrame18144.jpg---4---1891---24
PW03172016JRFrame10936.jpg---3---1712---24
PW10212013GHFrame29784.jpg---2---2618---24
PW06282016JSFrame29736.jpg---6---1362---24
PW04262016SHFrame36936.jpg---6---1713---24
PW01062015TDFrame17856.jpg---4---1856---24
PW04262016SHFrame11784.jpg---0---1713---24
PW02092016PCFrame21168.jpg---4---1847---24
PW07122016WBFrame19608.jpg---4---1766---24
PW05122016NBFrame00912.jpg---1---2111---24
PW09222015GSFrame17616.jpg---0---2500---24
PW11042013RRFrame21384.jpg---6---1108---24
PW06042013RWFrame06240.jpg---0---2169---24
PW08062013RCFrame21648.jpg---4---2231---24
PW03172016JRFrame34344.jpg---5---1712---24
PW10092012JWFrame18672.jpg---4---1830---24
PW10132014SWFrame11520.jpg---0---1891---24
PW06302015BCFrame05736.jpg---2---2146---24
PW03182015HMFrame02448.jpg---1---1442---24
PW05122016NBFrame15168.jpg---4---2111---24
PW11102015BVFrame09648.jpg---2---1352---24
PW06212016JK Frame29904.jpg---5---1735---24
PW03152016DSFrame12552.jpg---0---1555---24
PW12092013JKFrame15848.jpg---3---2091---24
PW03172016JRFrame29880.jpg---5---1712---24
PW05202014RAFrame33456.jpg---5---2147---24
PW11142013JSFrame22536.jpg---5---1548---24
PW06282016JSFrame00816.jpg---1---1362---24
PW07082013TDFrame14256.jpg---2---2116---24
PW07052016JCFrame33696.jpg---5---1822---24
PW06282016JSFrame02136.jpg---1---1362---24
PW10062015REFrame12024.jpg---3---1473---24
PW01052016CZFrame56040.jpg---6---2447---24
PW05122016NBFrame50616.jpg---6---2111---24
PW11052015DFFrame25272.jpg---5---1656---24
PW03172014DSFrame07992.jpg---2---1718---24
PW05202014RAFrame09720.jpg---2---2147---24
PW06282016JSFrame23400.jpg---5---1362---24
PW01062015TDFrame30648.jpg---5---1856---24
PW10092012JWFrame02568.jpg---1---1830---24
PW01142016EHFrame25368.jpg---4---2899---24
PW11032014HHFrame34968.jpg---6---1595---24
PW02092016PCFrame09768.jpg---2---1847---24
PW10062015REFrame31104.jpg---0---1473---24
PW08042016TMFrame18984.jpg---0---1652---24
PW11142013JSFrame29400.jpg---5---1548---24
PW08042016TMFrame04944.jpg---1---1652---24
PW01282016FBFrame00888.jpg---1---1239---24
PW06212016JK Frame11448.jpg---0---1735---24
PW07052016JCFrame06936.jpg---2---1822---24
PW06282016JSFrame12476.jpg---3---1362---24
PW11172014DLFrame14520.jpg---3---1573---24
PW01062015TDFrame33552.jpg---5---1856---24
PW10132014SWFrame05112.jpg---1---1891---24
PW05232013AGFrame21912.jpg---0---2193---24
PW09182012CRFrame43200.jpg---0---1800---24
PW12092013JKFrame16060.jpg---3---2091---24
PW04262016SHFrame12144.jpg---0---1713---24
PW06282016JSFrame05784.jpg---1---1362---24
PW01062015TDFrame07200.jpg---0---1856---24
PW01282016FBFrame24192.jpg---6---1239---24
PW07122016WBFrame24648.jpg---0---1766---24
PW08192013TBFrame14572.jpg---3---2054---24
PW09222015GSFrame16752.jpg---0---2500---24
PW06042013RWFrame32712.jpg---4---2169---24
PW08112016DHFrame07920.jpg---2---1765---24
PW06302015BCFrame16752.jpg---4---2146---24
PW11042013RRFrame04776.jpg---4---1108---24
PW03172016JRFrame09552.jpg---0---1712---24
PW11102015BVFrame01776.jpg---1---1352---24
PW03172016JRFrame11496.jpg---0---1712---24
PW01142016EHFrame06024.jpg---1---2899---24
PW11192015ROFrame00480.jpg---1---1740---24
PW06282016JSFrame32064.jpg---6---1362---24
PW09012015JHFrame09504.jpg---2---1923---24
PW08062013RCFrame19680.jpg---3---2231---24
PW09012015JHFrame34944.jpg---5---1923---24
PW04282014JMFrame02256.jpg---1---1699---24
PW01062015TDFrame18144.jpg---4---1856---24
PW11042013RRFrame02760.jpg---4---1108---24
PW09012015JHFrame38520.jpg---0---1923---24
PW03172014DSFrame30816.jpg---5---1718---24
PW11192015ROFrame00720.jpg---1---1740---24
PW10212013GHFrame27288.jpg---2---2618---24
PW09052013NWFrame14556.jpg---3---1696---24
PW07082013TDFrame07320.jpg---1---2116---24
PW11172015EBFrame48264.jpg---5---2461---24
PW11052015DFFrame09120.jpg---0---1656---24
PW02092013HSFrame08064.jpg---0---1635---24
PW02092013HSFrame16032.jpg---0---1635---24
PW03182013BPFrame50904.jpg---6---2301---24
PW08192013TBFrame14240.jpg---3---2054---24
PW11052015DFFrame12312.jpg---2---1656---24
PW07082013TDFrame46728.jpg---6---2116---24
PW11182013MBFrame08640.jpg---2---1481---24
PW03182015HMFrame16872.jpg---4---1442---24
PW02042016ASFrame25392.jpg---6---1279---24
PW01142016EHFrame21192.jpg---3---2899---24
PW07052016JCFrame09192.jpg---2---1822---24
PW03182013BPFrame12844.jpg---3---2301---24
PW09012015JHFrame11232.jpg---0---1923---24
PW09222015GSFrame59328.jpg---6---2500---24
PW08062013RCFrame20160.jpg---3---2231---24
PW12092013JKFrame46080.jpg---6---2091---24
PW11182013MBFrame26616.jpg---5---1481---24
PW09032015MPFrame21672.jpg---5---1570---24
PW09182012CRFrame13108.jpg---3---1800---24
PW04132013WMFrame33096.jpg---0---2153---24
PW06022016JFFrame20160.jpg---0---1659---24
PW04232013GSFrame14060.jpg---3---1882---24
PW05122016NBFrame20568.jpg---0---2111---24
PW11052015DFFrame16752.jpg---0---1656---24
PW11042013RRFrame02112.jpg---0---1108---24
PW11172015EBFrame07440.jpg---0---2461---24
PW09012015JHFrame06408.jpg---0---1923---24
PW10022014JFFrame41280.jpg---6---1849---24
PW03172014DSFrame03336.jpg---1---1718---24
PW08192013TBFrame19536.jpg---4---2054---24
PW03172016JRFrame26328.jpg---5---1712---24
PW08252015VWFrame04200.jpg---1---1440---30
PW03172016JRFrame05544.jpg---2---1712---24
PW01142016EHFrame13488.jpg---2---2899---24
PW01142016EHFrame03552.jpg---1---2899---24
PW06302015BCFrame05688.jpg---2---2146---24
PW01142016EHFrame66528.jpg---6---2899---24
PW05202014RAFrame10392.jpg---2---2147---24
PW11172014DLFrame31176.jpg---5---1573---24
PW04132013WMFrame16824.jpg---2---2153---24
PW09012015JHFrame34104.jpg---5---1923---24
PW11172015EBFrame02256.jpg---1---2461---24
PW02092013HSFrame13224.jpg---0---1635---24
PW01282016FBFrame10840.jpg---3---1239---24
PW11052015GOFrame37972.jpg---6---1588---24
PW03182015HMFrame10440.jpg---0---1442---24
PW11172015WTFrame21144.jpg---0---1575---24
PW08052013JCFrame22728.jpg---0---2430---24
PW05202014RAFrame04824.jpg---1---2147---24
PW06212016JK Frame22104.jpg---4---1735---24
PW04232013GSFrame16680.jpg---4---1882---24
PW05072013WPFrame13416.jpg---2---2151---24
PW06162015MKFrame32472.jpg---0---1544---24
PW05202014RAFrame16392.jpg---4---2147---24
PW05122016NBFrame10168.jpg---3---2111---24
PW06042013RWFrame00168.jpg---1---2169---24
PW03182013BPFrame46776.jpg---5---2301---24
PW06022016JFFrame29904.jpg---5---1659---24
PW08052013JCFrame27864.jpg---4---2430---24
PW10212013GHFrame27720.jpg---2---2618---24
PW06302015BCFrame06240.jpg---2---2146---24
PW01052016CZFrame17888.jpg---3---2447---24
PW06302015BCFrame15432.jpg---4---2146---24
PW06042013RWFrame19680.jpg---0---2169---24
PW06162015MKFrame28032.jpg---5---1544---24
PW03042013DTFrame09048.jpg---0---1816---24
PW07082013TDFrame21960.jpg---4---2116---24
PW11142013JSFrame11648.jpg---3---1548---24
PW09182014MWFrame57528.jpg---5---2640---24
PW09222015GSFrame00192.jpg---1---2500---24
PW08042016TMFrame36984.jpg---6---1652---24
PW10092012JWFrame12384.jpg---3---1830---24
PW11142013JSFrame34728.jpg---6---1548---24
PW03172014DSFrame23400.jpg---5---1718---24
PW04282014JMFrame01536.jpg---1---1699---24
PW03042013DTFrame39768.jpg---6---1816---24
PW04132013WMFrame48744.jpg---6---2153---24
PW11052015DFFrame21624.jpg---0---1656---24
PW11042013RRFrame20688.jpg---0---1108---24
PW08252015VWFrame34050.jpg---5---1440---30
PW10022014JFFrame12840.jpg---2---1849---24
PW06302015BCFrame11488.jpg---3---2146---24
PW11052015DFFrame01416.jpg---1---1656---24
PW07122016WBFrame30240.jpg---5---1766---24
PW11032014HHFrame30096.jpg---5---1595---24
PW03182015HMFrame06528.jpg---2---1442---24
PW06282016JSFrame23856.jpg---5---1362---24
PW01282016FBFrame09480.jpg---2---1239---24
PW04262016SHFrame18192.jpg---4---1713---24
PW11052015GOFrame11280.jpg---2---1588---24
PW01062015TDFrame43488.jpg---6---1856---24
PW08042016TMFrame12572.jpg---3---1652---24
PW08042016TMFrame16776.jpg---4---1652---24
PW08192013TBFrame17376.jpg---4---2054---24
PW07082013TDFrame12480.jpg---2---2116---24
PW10132014SWFrame10584.jpg---2---1891---24
PW08112016DHFrame34392.jpg---5---1765---24
PW11182013MBFrame04056.jpg---1---1481---24
PW03042013DTFrame08952.jpg---0---1816---24
PW11102015BVFrame31104.jpg---0---1352---24
PW03042013DTFrame19200.jpg---4---1816---24
PW08062013RCFrame04680.jpg---1---2231---24
PW10062015REFrame02952.jpg---1---1473---24
PW04262016SHFrame31296.jpg---5---1713---24
PW11172015EBFrame58428.jpg---6---2461---24
PW10062015REFrame15264.jpg---4---1473---24
PW04232013GSFrame17304.jpg---4---1882---24
PW08042016TMFrame27144.jpg---5---1652---24
PW10092012JWFrame27144.jpg---5---1830---24
PW11182013MBFrame35424.jpg---6---1481---24
PW01142016EHFrame30600.jpg---4---2899---24
PW11172015WTFrame12048.jpg---2---1575---24
PW06302015BCFrame19848.jpg---0---2146---24
PW03172014DSFrame04128.jpg---1---1718---24
PW04282014JMFrame40680.jpg---6---1699---24
PW03182015HMFrame13344.jpg---4---1442---24
PW01142016EHFrame10584.jpg---0---2899---24
PW11052015GOFrame20256.jpg---0---1588---24
PW05232013AGFrame18864.jpg---4---2193---24
PW04262016SHFrame26928.jpg---5---1713---24
PW09052013NWFrame10536.jpg---2---1696---24
PW03152016DSFrame11136.jpg---3---1555---24
PW01052016CZFrame18052.jpg---3---2447---24
PW04282014JMFrame15096.jpg---4---1699---24
PW10212013GHFrame03648.jpg---4---2618---24
PW07022015GKFrame09792.jpg---0---1615---24
PW08252015VWFrame17730.jpg---4---1440---30
PW01282016FBFrame09792.jpg---0---1239---24
PW11182013MBFrame10392.jpg---3---1481---24
PW08042016TMFrame12024.jpg---0---1652---24
PW10212013GHFrame62352.jpg---6---2618---24
PW06022016JFFrame19752.jpg---0---1659---24
PW11172014DLFrame18048.jpg---4---1573---24
PW06302015BCFrame06336.jpg---2---2146---24
PW03182015HMFrame23016.jpg---5---1442---24
PW11192015ROFrame18904.jpg---3---1740---24
PW08192013TBFrame03600.jpg---1---2054---24
PW09182012CRFrame40104.jpg---6---1800---24
PW10092012JWFrame19560.jpg---4---1830---24
PW11172015WTFrame08208.jpg---0---1575---24
PW03182013BPFrame51072.jpg---6---2301---24
PW04132013WMFrame16536.jpg---2---2153---24
PW07052016JCFrame10488.jpg---0---1822---24
PW07082013TDFrame19512.jpg---0---2116---24
PW07122016WBFrame41328.jpg---6---1766---24
PW05202014RAFrame29160.jpg---5---2147---24
PW11172014DLFrame14732.jpg---3---1573---24
PW11142013JSFrame11504.jpg---3---1548---24
PW11032014HHFrame36264.jpg---6---1595---24
PW09182012CRFrame42336.jpg---6---1800---24
PW10132014SWFrame40584.jpg---0---1891---24
PW08252015VWFrame23340.jpg---5---1440---30
PW11142013JSFrame03648.jpg---1---1548---24
PW03152016DSFrame28080.jpg---5---1555---24
PW11102015BVFrame31660.jpg---6---1352---24
PW07122016WBFrame36096.jpg---5---1766---24
PW11052015GOFrame21696.jpg---5---1588---24
PW11182013MBFrame09820.jpg---3---1481---24
PW08252015VWFrame18030.jpg---4---1440---30
PW10132014SWFrame42120.jpg---6---1891---24
PW11182013MBFrame00384.jpg---1---1481---24
PW11172014DLFrame02448.jpg---1---1573---24
PW03152016DSFrame27816.jpg---5---1555---24
PW01062015TDFrame01152.jpg---1---1856---24
PW07122016WBFrame35448.jpg---5---1766---24
PW07082013TDFrame47856.jpg---6---2116---24
PW11102015BVFrame10800.jpg---2---1352---24
PW01282016FBFrame09312.jpg---2---1239---24
PW11052015DFFrame06360.jpg---1---1656---24
PW09012015JHFrame12756.jpg---3---1923---24
PW08192013TBFrame47568.jpg---6---2054---24
PW08192013TBFrame20256.jpg---4---2054---24
PW03042013DTFrame10368.jpg---2---1816---24
PW06212016JK Frame08976.jpg---2---1735---24
PW08252015VWFrame11670.jpg---0---1440---30
PW10132014SWFrame34800.jpg---5---1891---24
PW01142016EHFrame38256.jpg---5---2899---24
PW05122016NBFrame01560.jpg---1---2111---24
PW04282014JMFrame36840.jpg---6---1699---24
PW08062013RCFrame13752.jpg---2---2231---24
PW10092012JWFrame28320.jpg---5---1830---24
PW11172015EBFrame00504.jpg---1---2461---24
PW06302015BCFrame09528.jpg---0---2146---24
PW08252015VWFrame00540.jpg---1---1440---30
PW03182013BPFrame00600.jpg---1---2301---24
PW01062015TDFrame10152.jpg---2---1856---24
PW03172014DSFrame16608.jpg---4---1718---24
PW09012015JHFrame18240.jpg---4---1923---24
PW01282016FBFrame27576.jpg---6---1239---24
PW09182014MWFrame47568.jpg---5---2640---24
PW05122016NBFrame46656.jpg---6---2111---24
PW01282016FBFrame10964.jpg---3---1239---24
PW08062013RCFrame09288.jpg---2---2231---24
PW05122016NBFrame47496.jpg---6---2111---24
PW11182013MBFrame09972.jpg---3---1481---24
PW01142016EHFrame64392.jpg---6---2899---24
PW04232013GSFrame00840.jpg---1---1882---24
PW09182012CRFrame06624.jpg---2---1800---24
PW02042016ASFrame12624.jpg---4---1279---24
PW11102015BVFrame14808.jpg---4---1352---24
PW09222015GSFrame22104.jpg---4---2500---24
PW11172015EBFrame58928.jpg---6---2461---24
PW06042013RWFrame45432.jpg---5---2169---24
PW06212016JK Frame02952.jpg---1---1735---24
PW11172014DLFrame32736.jpg---6---1573---24
PW09182014MWFrame54648.jpg---5---2640---24
PW06212016JK Frame26040.jpg---5---1735---24
PW06022016JFFrame13008.jpg---0---1659---24
PW08042016TMFrame12204.jpg---3---1652---24
PW09032015MPFrame02304.jpg---1---1570---24
PW05202014RAFrame50688.jpg---6---2147---24
PW07082013TDFrame18576.jpg---0---2116---24
PW04232013GSFrame08040.jpg---0---1882---24
PW11052015GOFrame12948.jpg---3---1588---24
PW07022015GKFrame21576.jpg---5---1615---24
PW06022016JFFrame13948.jpg---3---1659---24
PW07122016WBFrame34104.jpg---5---1766---24
PW10022014JFFrame12648.jpg---2---1849---24
PW11182013MBFrame00696.jpg---1---1481---24
PW07082013TDFrame19896.jpg---0---2116---24
PW09052013NWFrame14016.jpg---3---1696---24
PW06042013RWFrame11328.jpg---0---2169---24
PW06162015MKFrame13296.jpg---4---1544---24
PW09012015JHFrame21240.jpg---0---1923---24
PW04232013GSFrame13708.jpg---3---1882---24
PW06022016JFFrame14568.jpg---3---1659---24
PW03172014DSFrame15888.jpg---4---1718---24
PW02042016ASFrame26952.jpg---6---1279---24
PW03182015HMFrame01200.jpg---1---1442---24
PW09052013NWFrame27504.jpg---0---1696---24
PW01062015TDFrame40656.jpg---6---1856---24
PW08042016TMFrame06552.jpg---2---1652---24
PW09052013NWFrame08904.jpg---2---1696---24
PW07082013TDFrame13920.jpg---2---2116---24
PW03172016JRFrame03888.jpg---1---1712---24
PW10092012JWFrame29544.jpg---5---1830---24
PW10212013GHFrame37344.jpg---3---2618---24
PW07052016JCFrame11852.jpg---3---1822---24
PW07022015GKFrame16176.jpg---4---1615---24
PW11172015WTFrame18072.jpg---4---1575---24
PW11042013RRFrame24192.jpg---6---1108---24
PW07122016WBFrame40752.jpg---6---1766---24
PW06162015MKFrame15120.jpg---4---1544---24
PW03172016JRFrame20352.jpg---5---1712---24
PW02092013HSFrame21672.jpg---0---1635---24
PW03172016JRFrame10832.jpg---3---1712---24
PW05202014RAFrame03504.jpg---1---2147---24
PW01062015TDFrame14800.jpg---3---1856---24
PW03152016DSFrame00144.jpg---1---1555---24
PW07082013TDFrame35640.jpg---5---2116---24
PW01282016FBFrame10392.jpg---0---1239---24
PW09052013NWFrame27192.jpg---0---1696---24
PW11192015ROFrame08880.jpg---2---1740---24
PW10022014JFFrame10440.jpg---2---1849---24
PW10022014JFFrame03288.jpg---1---1849---24
PW03042013DTFrame12648.jpg---2---1816---24
PW01052016CZFrame31272.jpg---0---2447---24
PW08042016TMFrame07560.jpg---2---1652---24
PW11052015DFFrame12168.jpg---2---1656---24
PW03172014DSFrame02328.jpg---1---1718---24
PW07122016WBFrame33672.jpg---5---1766---24
PW03152016DSFrame11188.jpg---3---1555---24
PW03172014DSFrame34896.jpg---6---1718---24
PW11052015DFFrame06888.jpg---1---1656---24
PW10022014JFFrame11352.jpg---2---1849---24
PW03042013DTFrame09648.jpg---2---1816---24
PW06022016JFFrame29736.jpg---5---1659---24
PW03172014DSFrame09600.jpg---2---1718---24
PW04282014JMFrame35640.jpg---5---1699---24
PW05122016NBFrame25344.jpg---5---2111---24
PW03182013BPFrame38208.jpg---5---2301---24
PW05232013AGFrame10008.jpg---3---2193---24
PW04132013WMFrame03648.jpg---1---2153---24
PW08192013TBFrame03768.jpg---1---2054---24
PW07022015GKFrame03888.jpg---1---1615---24
PW05202014RAFrame11380.jpg---3---2147---24
PW09222015GSFrame53256.jpg---6---2500---24
PW06042013RWFrame01752.jpg---1---2169---24
PW07022015GKFrame26856.jpg---5---1615---24
PW07082013TDFrame20664.jpg---0---2116---24
PW11042013RRFrame25704.jpg---6---1108---24
PW08252015VWFrame40290.jpg---6---1440---30
PW09182014MWFrame48672.jpg---5---2640---24
PW06302015BCFrame07776.jpg---2---2146---24
PW05122016NBFrame10972.jpg---3---2111---24
PW05122016NBFrame05208.jpg---1---2111---24
PW11182013MBFrame19560.jpg---4---1481---24
PW11032014HHFrame11528.jpg---3---1595---24
PW10132014SWFrame45264.jpg---6---1891---24
PW06022016JFFrame33312.jpg---0---1659---24
PW11172014DLFrame24552.jpg---5---1573---24
PW01062015TDFrame09912.jpg---2---1856---24
PW01062015TDFrame14196.jpg---3---1856---24
PW09052013NWFrame36528.jpg---6---1696---24
PW08052013JCFrame21596.jpg---3---2430---24
PW05122016NBFrame38424.jpg---5---2111---24
PW07122016WBFrame29928.jpg---5---1766---24
PW11142013JSFrame04416.jpg---1---1548---24
PW11042013RRFrame00368.jpg---3---1108---24
PW01062015TDFrame00984.jpg---1---1856---24
PW11172015EBFrame58532.jpg---6---2461---24
PW02092016PCFrame16112.jpg---3---1847---24
PW02042016ASFrame01320.jpg---1---1279---24
PW09182014MWFrame35304.jpg---4---2640---24
PW11172015EBFrame16972.jpg---3---2461---24
PW12092013JKFrame25656.jpg---0---2091---24
PW02092013HSFrame24144.jpg---5---1635---24
PW09012015JHFrame18864.jpg---4---1923---24
PW10212013GHFrame29592.jpg---2---2618---24
PW06022016JFFrame19488.jpg---4---1659---24
PW06212016JK Frame00576.jpg---1---1735---24
PW11172014DLFrame10488.jpg---2---1573---24
PW10022014JFFrame14304.jpg---3---1849---24
PW11032014HHFrame00720.jpg---1---1595---24
PW11052015GOFrame12816.jpg---3---1588---24
PW04132013WMFrame21148.jpg---3---2153---24
PW04282014JMFrame12692.jpg---3---1699---24
PW07052016JCFrame06864.jpg---2---1822---24
PW01142016EHFrame29544.jpg---4---2899---24
PW03042013DTFrame28584.jpg---5---1816---24
PW04262016SHFrame39384.jpg---6---1713---24
PW06162015MKFrame36432.jpg---6---1544---24
PW11192015ROFrame18104.jpg---3---1740---24
PW11052015DFFrame31344.jpg---5---1656---24
PW11102015BVFrame13464.jpg---0---1352---24
PW01062015TDFrame25032.jpg---5---1856---24
PW09032015MPFrame31896.jpg---5---1570---24
PW06302015BCFrame18264.jpg---4---2146---24
PW04232013GSFrame06192.jpg---1---1882---24
PW03182015HMFrame03648.jpg---1---1442---24
PW03182013BPFrame12916.jpg---3---2301---24
PW02092013HSFrame15168.jpg---3---1635---24
PW09052013NWFrame03696.jpg---1---1696---24
PW08052013JCFrame19728.jpg---3---2430---24
PW08252015VWFrame10950.jpg---3---1440---30
PW11052015GOFrame16392.jpg---4---1588---24
PW07122016WBFrame12840.jpg---0---1766---24
PW11052015DFFrame24312.jpg---5---1656---24
PW11032014HHFrame18768.jpg---5---1595---24
PW01142016EHFrame13872.jpg---2---2899---24
PW06042013RWFrame22800.jpg---3---2169---24
PW08112016DHFrame04608.jpg---1---1765---24
PW04282014JMFrame19464.jpg---4---1699---24
PW02092016PCFrame21456.jpg---4---1847---24
PW11182013MBFrame11072.jpg---3---1481---24
PW04282014JMFrame39216.jpg---6---1699---24
PW09182014MWFrame34728.jpg---4---2640---24
PW08112016DHFrame40344.jpg---6---1765---24
PW09012015JHFrame19704.jpg---4---1923---24
PW03042013DTFrame18048.jpg---4---1816---24
PW11182013MBFrame22056.jpg---5---1481---24
PW01052016CZFrame15624.jpg---2---2447---24
PW03182015HMFrame10808.jpg---3---1442---24
PW09012015JHFrame11424.jpg---0---1923---24
PW11032014HHFrame12072.jpg---0---1595---24
PW11042013RRFrame05760.jpg---4---1108---24
PW01062015TDFrame20232.jpg---4---1856---24
PW08052013JCFrame02760.jpg---1---2430---24
PW08042016TMFrame12308.jpg---3---1652---24
PW10132014SWFrame41184.jpg---0---1891---24
PW05122016NBFrame12624.jpg---4---2111---24
PW10092012JWFrame43368.jpg---6---1830---24
PW11032014HHFrame02136.jpg---1---1595---24
PW09012015JHFrame17208.jpg---4---1923---24
PW01282016FBFrame24960.jpg---6---1239---24
PW11052015DFFrame16180.jpg---3---1656---24
PW07082013TDFrame31824.jpg---5---2116---24
PW09032015MPFrame05928.jpg---2---1570---24
PW11052015GOFrame13036.jpg---3---1588---24
PW08192013TBFrame06792.jpg---2---2054---24
PW08192013TBFrame07296.jpg---2---2054---24
PW10212013GHFrame00480.jpg---4---2618---24
PW03042013DTFrame14592.jpg---3---1816---24
PW11102015BVFrame10128.jpg---2---1352---24
PW01282016FBFrame16584.jpg---4---1239---24
PW08112016DHFrame13464.jpg---0---1765---24
PW11172015WTFrame07896.jpg---0---1575---24
PW11052015DFFrame13056.jpg---2---1656---24
PW08062013RCFrame36768.jpg---5---2231---24
PW03172014DSFrame14232.jpg---4---1718---24
PW09182012CRFrame19224.jpg---4---1800---24
PW11032014HHFrame31800.jpg---5---1595---24
PW11182013MBFrame32976.jpg---6---1481---24
PW06042013RWFrame02568.jpg---1---2169---24
PW06302015BCFrame16728.jpg---4---2146---24
PW06162015MKFrame31896.jpg---5---1544---24
PW01052016CZFrame29664.jpg---4---2447---24
PW03182015HMFrame34224.jpg---6---1442---24
PW02092013HSFrame36192.jpg---6---1635---24
PW11182013MBFrame32544.jpg---6---1481---24
PW12092013JKFrame47736.jpg---6---2091---24
PW03042013DTFrame13032.jpg---2---1816---24
PW09052013NWFrame09264.jpg---2---1696---24
PW03042013DTFrame12576.jpg---2---1816---24
PW01282016FBFrame12672.jpg---4---1239---24
PW10092012JWFrame11712.jpg---3---1830---24
PW01142016EHFrame14808.jpg---2---2899---24
PW09052013NWFrame27072.jpg---4---1696---24
PW06022016JFFrame14560.jpg---3---1659---24
PW08052013JCFrame23808.jpg---4---2430---24
PW11052015GOFrame37584.jpg---6---1588---24
PW11032014HHFrame08136.jpg---2---1595---24
PW07122016WBFrame08808.jpg---2---1766---24
PW08252015VWFrame07050.jpg---2---1440---30
PW05072013WPFrame20616.jpg---4---2151---24
PW04132013WMFrame02664.jpg---1---2153---24
PW03152016DSFrame11832.jpg---3---1555---24
PW02042016ASFrame16464.jpg---5---1279---24
PW11192015ROFrame15576.jpg---0---1740---24
PW03042013DTFrame09144.jpg---0---1816---24
PW09182014MWFrame24432.jpg---0---2640---24
PW07082013TDFrame18168.jpg---0---2116---24
PW10022014JFFrame41256.jpg---6---1849---24
PW01142016EHFrame23328.jpg---0---2899---24
PW08042016TMFrame04632.jpg---1---1652---24
PW03042013DTFrame27744.jpg---5---1816---24
PW08052013JCFrame25560.jpg---4---2430---24
PW09032015MPFrame02760.jpg---1---1570---24
PW03172016JRFrame11832.jpg---0---1712---24
PW11032014HHFrame08712.jpg---2---1595---24
PW10092012JWFrame07680.jpg---1---1830---24
PW08252015VWFrame40230.jpg---6---1440---30
PW06302015BCFrame17136.jpg---4---2146---24
PW05072013WPFrame14936.jpg---3---2151---24
PW06162015MKFrame10724.jpg---3---1544---24
PW08042016TMFrame17448.jpg---0---1652---24
PW08252015VWFrame02550.jpg---1---1440---30
PW05232013AGFrame51984.jpg---6---2193---24
PW09032015MPFrame33816.jpg---6---1570---24
PW01052016CZFrame24576.jpg---4---2447---24
PW01282016FBFrame08376.jpg---2---1239---24
PW06302015BCFrame08760.jpg---0---2146---24
PW10092012JWFrame29856.jpg---5---1830---24
PW03182013BPFrame04536.jpg---0---2301---24
PW11172014DLFrame31368.jpg---5---1573---24
PW01142016EHFrame63864.jpg---6---2899---24
PW09182012CRFrame11376.jpg---0---1800---24
PW03042013DTFrame12552.jpg---2---1816---24
PW05232013AGFrame08328.jpg---2---2193---24
PW05122016NBFrame49344.jpg---6---2111---24
PW10062015REFrame28272.jpg---5---1473---24
PW11052015GOFrame13228.jpg---3---1588---24
PW10062015REFrame18768.jpg---0---1473---24
PW04282014JMFrame31848.jpg---5---1699---24
PW11142013JSFrame12204.jpg---3---1548---24
PW07082013TDFrame16200.jpg---3---2116---24
PW11182013MBFrame00792.jpg---1---1481---24
PW06212016JK Frame09480.jpg---2---1735---24
PW08062013RCFrame24408.jpg---4---2231---24
PW02092016PCFrame00648.jpg---1---1847---24
PW07122016WBFrame14576.jpg---3---1766---24
PW05202014RAFrame09000.jpg---2---2147---24
PW07052016JCFrame08112.jpg---2---1822---24
PW07052016JCFrame02232.jpg---1---1822---24
PW02042016ASFrame06984.jpg---2---1279---24
PW09032015MPFrame21624.jpg---5---1570---24
PW08252015VWFrame01050.jpg---1---1440---30
PW03182015HMFrame10968.jpg---3---1442---24
PW03042013DTFrame40056.jpg---6---1816---24
PW08042016TMFrame34200.jpg---6---1652---24
PW04262016SHFrame34368.jpg---5---1713---24
PW08042016TMFrame33624.jpg---6---1652---24
PW05232013AGFrame19056.jpg---4---2193---24
PW11192015ROFrame08616.jpg---2---1740---24
PW08192013TBFrame09168.jpg---2---2054---24
PW05122016NBFrame00048.jpg---1---2111---24
PW02092016PCFrame22464.jpg---4---1847---24
PW09032015MPFrame09020.jpg---3---1570---24
PW03182015HMFrame08016.jpg---2---1442---24
PW06162015MKFrame27264.jpg---5---1544---24
PW10062015REFrame14976.jpg---4---1473---24
PW06162015MKFrame03936.jpg---1---1544---24
PW08192013TBFrame05208.jpg---1---2054---24
PW08052013JCFrame08952.jpg---0---2430---24
PW11182013MBFrame10256.jpg---3---1481---24
PW01052016CZFrame40056.jpg---5---2447---24
PW03172014DSFrame07848.jpg---2---1718---24
PW12092013JKFrame46320.jpg---6---2091---24
PW06212016JK Frame05352.jpg---1---1735---24
PW02092013HSFrame14396.jpg---3---1635---24
PW08042016TMFrame12744.jpg---3---1652---24
PW07022015GKFrame35424.jpg---6---1615---24
PW05072013WPFrame06216.jpg---0---2151---24
PW07082013TDFrame47016.jpg---6---2116---24
PW11182013MBFrame08112.jpg---2---1481---24
PW09222015GSFrame55008.jpg---6---2500---24
PW11172014DLFrame15056.jpg---3---1573---24
PW10092012JWFrame40368.jpg---6---1830---24
PW08062013RCFrame26736.jpg---4---2231---24
PW05202014RAFrame07728.jpg---2---2147---24
PW11052015GOFrame10248.jpg---2---1588---24
PW08252015VWFrame10620.jpg---3---1440---30
PW11172015EBFrame16920.jpg---3---2461---24
PW05072013WPFrame45312.jpg---0---2151---24
PW08042016TMFrame24072.jpg---5---1652---24
PW02092016PCFrame06240.jpg---0---1847---24
PW07122016WBFrame14492.jpg---3---1766---24
PW10212013GHFrame57096.jpg---0---2618---24
PW10092012JWFrame27072.jpg---5---1830---24
PW10212013GHFrame59016.jpg---6---2618---24
PW01052016CZFrame17280.jpg---0---2447---24
PW09032015MPFrame08684.jpg---3---1570---24
PW08052013JCFrame20360.jpg---3---2430---24
PW08252015VWFrame10320.jpg---3---1440---30
PW11172015EBFrame11760.jpg---2---2461---24
PW11192015ROFrame24504.jpg---4---1740---24
PW06022016JFFrame25176.jpg---5---1659---24
PW01142016EHFrame14184.jpg---2---2899---24
PW08192013TBFrame47256.jpg---6---2054---24
PW09052013NWFrame19152.jpg---4---1696---24
PW11192015ROFrame22680.jpg---4---1740---24
PW07052016JCFrame42240.jpg---6---1822---24
PW06302015BCFrame06792.jpg---2---2146---24
PW09012015JHFrame37248.jpg---5---1923---24
PW02092013HSFrame37992.jpg---6---1635---24
PW06162015MKFrame07224.jpg---2---1544---24
PW02092013HSFrame16176.jpg---0---1635---24
PW11142013JSFrame09120.jpg---2---1548---24
PW08052013JCFrame21652.jpg---3---2430---24
PW05072013WPFrame14976.jpg---3---2151---24
PW01142016EHFrame67200.jpg---6---2899---24
PW03042013DTFrame24240.jpg---0---1816---24
PW02092013HSFrame10248.jpg---2---1635---24
PW03172016JRFrame22800.jpg---5---1712---24
PW03152016DSFrame01728.jpg---1---1555---24
PW06212016JK Frame11184.jpg---0---1735---24
PW07052016JCFrame12648.jpg---4---1822---24
PW09052013NWFrame07032.jpg---0---1696---24
PW01062015TDFrame17616.jpg---4---1856---24
PW03182013BPFrame00672.jpg---1---2301---24
PW07082013TDFrame27480.jpg---4---2116---24
PW01062015TDFrame04008.jpg---1---1856---24
PW08042016TMFrame06456.jpg---2---1652---24
PW03182013BPFrame07968.jpg---2---2301---24
PW11192015ROFrame20760.jpg---4---1740---24
PW12092013JKFrame11208.jpg---2---2091---24
PW05122016NBFrame09528.jpg---0---2111---24
PW03172016JRFrame01584.jpg---1---1712---24
PW08112016DHFrame20736.jpg---0---1765---24
PW09032015MPFrame15072.jpg---4---1570---24
PW01282016FBFrame19128.jpg---5---1239---24
PW11142013JSFrame09168.jpg---2---1548---24
PW11142013JSFrame06048.jpg---1---1548---24
PW06282016JSFrame10344.jpg---2---1362---24
PW06022016JFFrame13776.jpg---0---1659---24
PW05072013WPFrame02328.jpg---1---2151---24
PW08052013JCFrame20256.jpg---3---2430---24
PW04232013GSFrame06648.jpg---1---1882---24
PW05232013AGFrame19800.jpg---4---2193---24
PW04282014JMFrame37992.jpg---6---1699---24
PW07022015GKFrame36072.jpg---6---1615---24
PW06022016JFFrame15360.jpg---4---1659---24
PW07082013TDFrame31920.jpg---5---2116---24
PW07022015GKFrame14592.jpg---4---1615---24
PW01052016CZFrame02064.jpg---1---2447---24
PW11032014HHFrame09864.jpg---2---1595---24
PW10212013GHFrame58512.jpg---6---2618---24
PW03172016JRFrame08136.jpg---2---1712---24
PW03182015HMFrame07536.jpg---2---1442---24
PW11142013JSFrame21648.jpg---0---1548---24
PW03182015HMFrame06072.jpg---2---1442---24
PW10062015REFrame31104.jpg---0---1473---24
PW08062013RCFrame19944.jpg---3---2231---24
PW04282014JMFrame06840.jpg---1---1699---24
PW01062015TDFrame40872.jpg---6---1856---24
PW08042016TMFrame34464.jpg---6---1652---24
PW05122016NBFrame09360.jpg---0---2111---24
PW05202014RAFrame19344.jpg---0---2147---24
PW06162015MKFrame13968.jpg---4---1544---24
PW06042013RWFrame33552.jpg---4---2169---24
PW06022016JFFrame14652.jpg---3---1659---24
PW12092013JKFrame25176.jpg---0---2091---24
PW05122016NBFrame06768.jpg---2---2111---24
PW09052013NWFrame40536.jpg---6---1696---24
PW02092016PCFrame40848.jpg---6---1847---24
PW09032015MPFrame34848.jpg---6---1570---24
PW01282016FBFrame02832.jpg---1---1239---24
PW09222015GSFrame57144.jpg---6---2500---24
PW12092013JKFrame07656.jpg---1---2091---24
PW11032014HHFrame07656.jpg---2---1595---24
PW08252015VWFrame17430.jpg---4---1440---30
PW03172014DSFrame02136.jpg---1---1718---24
PW04232013GSFrame00576.jpg---1---1882---24
PW08052013JCFrame15312.jpg---2---2430---24
PW02092013HSFrame31512.jpg---5---1635---24
PW10132014SWFrame06744.jpg---2---1891---24
PW07122016WBFrame02616.jpg---1---1766---24
PW03182013BPFrame55152.jpg---6---2301---24
PW03042013DTFrame11568.jpg---2---1816---24
PW07052016JCFrame25968.jpg---5---1822---24
PW02042016ASFrame05760.jpg---2---1279---24
PW01062015TDFrame14492.jpg---3---1856---24
PW06022016JFFrame21072.jpg---5---1659---24
PW07052016JCFrame10656.jpg---0---1822---24
PW11052015DFFrame06192.jpg---1---1656---24
PW05202014RAFrame10992.jpg---3---2147---24
PW08192013TBFrame14088.jpg---3---2054---24
PW03172014DSFrame18216.jpg---0---1718---24
PW10132014SWFrame45216.jpg---6---1891---24
PW11192015ROFrame17688.jpg---0---1740---24
PW03042013DTFrame37512.jpg---5---1816---24
PW10092012JWFrame41664.jpg---6---1830---24
PW05072013WPFrame50496.jpg---6---2151---24
PW10022014JFFrame10416.jpg---2---1849---24
PW10022014JFFrame31464.jpg---5---1849---24
PW08112016DHFrame35328.jpg---5---1765---24
PW06302015BCFrame06912.jpg---2---2146---24
PW11052015DFFrame18888.jpg---4---1656---24
PW09222015GSFrame29304.jpg---0---2500---24
PW01052016CZFrame03528.jpg---1---2447---24
PW02092016PCFrame21912.jpg---4---1847---24
PW11052015GOFrame26304.jpg---5---1588---24
PW03042013DTFrame41376.jpg---6---1816---24
PW10022014JFFrame13968.jpg---3---1849---24
PW09182012CRFrame37824.jpg---6---1800---24
PW09032015MPFrame09408.jpg---0---1570---24
PW10132014SWFrame30552.jpg---5---1891---24
PW05202014RAFrame11160.jpg---3---2147---24
PW05122016NBFrame28896.jpg---5---2111---24
PW05232013AGFrame14352.jpg---4---2193---24
PW09012015JHFrame13236.jpg---3---1923---24
PW01062015TDFrame17208.jpg---4---1856---24
PW07052016JCFrame11876.jpg---3---1822---24
PW11142013JSFrame06984.jpg---2---1548---24
PW06302015BCFrame10752.jpg---3---2146---24
PW11172015EBFrame45672.jpg---5---2461---24
PW11172015WTFrame10656.jpg---2---1575---24
PW10132014SWFrame25632.jpg---4---1891---24
PW10022014JFFrame14200.jpg---3---1849---24
PW08252015VWFrame17160.jpg---4---1440---30
PW11172015EBFrame17448.jpg---3---2461---24
PW11052015DFFrame23376.jpg---5---1656---24
PW06162015MKFrame09960.jpg---0---1544---24
PW10022014JFFrame29112.jpg---5---1849---24
PW07052016JCFrame11064.jpg---3---1822---24
PW11102015BVFrame10104.jpg---2---1352---24
PW05072013WPFrame49992.jpg---6---2151---24
PW04262016SHFrame27288.jpg---5---1713---24
PW09182014MWFrame35520.jpg---4---2640---24
PW08042016TMFrame01008.jpg---1---1652---24
PW12092013JKFrame13176.jpg---0---2091---24
PW04262016SHFrame26016.jpg---5---1713---24
PW11142013JSFrame34128.jpg---6---1548---24
PW03172016JRFrame30912.jpg---5---1712---24
PW05202014RAFrame08856.jpg---2---2147---24
PW11042013RRFrame25992.jpg---6---1108---24
PW10062015REFrame16272.jpg---4---1473---24
PW03182013BPFrame37848.jpg---5---2301---24
PW05122016NBFrame38136.jpg---5---2111---24
PW04262016SHFrame07464.jpg---0---1713---24
PW08062013RCFrame05040.jpg---1---2231---24
PW11142013JSFrame03816.jpg---1---1548---24
PW08112016DHFrame13152.jpg---3---1765---24
PW03172016JRFrame11388.jpg---3---1712---24
PW08062013RCFrame31104.jpg---5---2231---24
PW11172015EBFrame58572.jpg---6---2461---24
PW06282016JSFrame04944.jpg---1---1362---24
PW01142016EHFrame30840.jpg---4---2899---24
PW06282016JSFrame07776.jpg---0---1362---24
PW01062015TDFrame42624.jpg---6---1856---24
PW04262016SHFrame13060.jpg---3---1713---24
PW04232013GSFrame02160.jpg---1---1882---24
PW08252015VWFrame33060.jpg---5---1440---30
PW04262016SHFrame12776.jpg---3---1713---24
PW11142013JSFrame35088.jpg---6---1548---24
PW10212013GHFrame19272.jpg---1---2618---24
PW03172016JRFrame01944.jpg---1---1712---24
PW09182012CRFrame42216.jpg---6---1800---24
PW11192015ROFrame30720.jpg---5---1740---24
PW05122016NBFrame07440.jpg---2---2111---24
PW06282016JSFrame19344.jpg---0---1362---24
PW05232013AGFrame19296.jpg---4---2193---24
PW09182014MWFrame08832.jpg---1---2640---24
PW09182012CRFrame07584.jpg---2---1800---24
PW11052015DFFrame12384.jpg---2---1656---24
PW11142013JSFrame26040.jpg---5---1548---24
PW03182015HMFrame09480.jpg---2---1442---24
PW03172016JRFrame05736.jpg---2---1712---24
PW11052015GOFrame00864.jpg---1---1588---24
PW01052016CZFrame31560.jpg---0---2447---24
PW11172015EBFrame21768.jpg---4---2461---24
PW09012015JHFrame12480.jpg---3---1923---24
PW05232013AGFrame07248.jpg---2---2193---24
PW10132014SWFrame42240.jpg---6---1891---24
PW11192015ROFrame18336.jpg---3---1740---24
PW04282014JMFrame09816.jpg---2---1699---24
PW02092013HSFrame36264.jpg---6---1635---24
PW11032014HHFrame11424.jpg---0---1595---24
PW05202014RAFrame13920.jpg---4---2147---24
PW06042013RWFrame48648.jpg---6---2169---24
PW05122016NBFrame22800.jpg---5---2111---24
PW06282016JSFrame09168.jpg---2---1362---24
PW10212013GHFrame38592.jpg---3---2618---24
PW02042016ASFrame03024.jpg---1---1279---24
PW05122016NBFrame04704.jpg---1---2111---24
PW06282016JSFrame30216.jpg---6---1362---24
PW05122016NBFrame11376.jpg---0---2111---24
PW01282016FBFrame23304.jpg---0---1239---24
PW01142016EHFrame30312.jpg---4---2899---24
PW10132014SWFrame15672.jpg---4---1891---24
PW11192015ROFrame02088.jpg---1---1740---24
PW08062013RCFrame00480.jpg---1---2231---24
PW04232013GSFrame41784.jpg---6---1882---24
PW02042016ASFrame13080.jpg---4---1279---24
PW05232013AGFrame03600.jpg---1---2193---24
PW07082013TDFrame11712.jpg---2---2116---24
PW11142013JSFrame08640.jpg---2---1548---24
PW08192013TBFrame48768.jpg---6---2054---24
PW01052016CZFrame22224.jpg---4---2447---24
PW09182012CRFrame01872.jpg---1---1800---24
PW10092012JWFrame12528.jpg---3---1830---24
PW11142013JSFrame04536.jpg---1---1548---24
PW11142013JSFrame24576.jpg---5---1548---24
PW05202014RAFrame09504.jpg---2---2147---24
PW01052016CZFrame46200.jpg---5---2447---24
PW01142016EHFrame58776.jpg---5---2899---24
PW03172016JRFrame08088.jpg---2---1712---24
PW11182013MBFrame05856.jpg---2---1481---24
PW05122016NBFrame16824.jpg---4---2111---24
PW08252015VWFrame05160.jpg---1---1440---30
PW10022014JFFrame19224.jpg---4---1849---24
PW11042013RRFrame17928.jpg---5---1108---24
PW05072013WPFrame49080.jpg---6---2151---24
PW09222015GSFrame18128.jpg---3---2500---24
PW09012015JHFrame31200.jpg---5---1923---24
PW01142016EHFrame19920.jpg---3---2899---24
PW07052016JCFrame03528.jpg---1---1822---24
PW10212013GHFrame08088.jpg---0---2618---24
PW11102015BVFrame24336.jpg---5---1352---24
PW04262016SHFrame07680.jpg---2---1713---24
PW01142016EHFrame49224.jpg---5---2899---24
PW04282014JMFrame38808.jpg---6---1699---24
PW11102015BVFrame02184.jpg---1---1352---24
PW09182012CRFrame13104.jpg---3---1800---24
PW09182014MWFrame37560.jpg---4---2640---24
PW02092013HSFrame16656.jpg---4---1635---24
PW07052016JCFrame16944.jpg---4---1822---24
PW11192015ROFrame36432.jpg---5---1740---24
PW01052016CZFrame38784.jpg---5---2447---24
PW11172015EBFrame06648.jpg---1---2461---24
PW03172014DSFrame15696.jpg---4---1718---24
PW05072013WPFrame06264.jpg---0---2151---24
PW05232013AGFrame12888.jpg---0---2193---24
PW07082013TDFrame16276.jpg---3---2116---24
PW07052016JCFrame11592.jpg---3---1822---24
PW03182015HMFrame19992.jpg---5---1442---24
PW05202014RAFrame14904.jpg---4---2147---24
PW03182013BPFrame13288.jpg---3---2301---24
PW08112016DHFrame13560.jpg---0---1765---24
PW01062015TDFrame21432.jpg---4---1856---24
PW06022016JFFrame33936.jpg---6---1659---24
PW04232013GSFrame07104.jpg---0---1882---24
PW01062015TDFrame43536.jpg---6---1856---24
PW07022015GKFrame34296.jpg---6---1615---24
PW03152016DSFrame27336.jpg---5---1555---24
PW05202014RAFrame01584.jpg---1---2147---24
PW07022015GKFrame09864.jpg---3---1615---24
PW08112016DHFrame12368.jpg---3---1765---24
PW10062015REFrame33624.jpg---6---1473---24
PW01142016EHFrame00648.jpg---1---2899---24
PW07052016JCFrame28488.jpg---5---1822---24
PW10022014JFFrame39504.jpg---6---1849---24
PW10212013GHFrame44664.jpg---5---2618---24
PW11172015EBFrame45336.jpg---5---2461---24
PW10132014SWFrame34608.jpg---5---1891---24
PW09182014MWFrame16992.jpg---2---2640---24
PW03042013DTFrame14380.jpg---3---1816---24
PW08062013RCFrame26784.jpg---4---2231---24
PW09052013NWFrame36888.jpg---6---1696---24
PW06282016JSFrame12572.jpg---3---1362---24
PW03152016DSFrame11028.jpg---3---1555---24
PW11192015ROFrame19056.jpg---0---1740---24
PW11192015ROFrame24960.jpg---4---1740---24
PW08062013RCFrame23616.jpg---4---2231---24
PW09182012CRFrame32928.jpg---5---1800---24
PW11032014HHFrame07752.jpg---2---1595---24
PW04262016SHFrame13224.jpg---3---1713---24
PW09032015MPFrame23328.jpg---5---1570---24
PW02092013HSFrame05808.jpg---0---1635---24
PW05232013AGFrame12744.jpg---0---2193---24
PW04132013WMFrame00912.jpg---1---2153---24
PW12092013JKFrame22368.jpg---4---2091---24
PW11052015GOFrame12908.jpg---3---1588---24
PW06022016JFFrame33528.jpg---0---1659---24
PW06042013RWFrame44544.jpg---5---2169---24
PW11192015ROFrame27096.jpg---5---1740---24
PW10062015REFrame12376.jpg---3---1473---24
PW09182014MWFrame24024.jpg---0---2640---24
PW04282014JMFrame09192.jpg---2---1699---24
PW05122016NBFrame10628.jpg---3---2111---24
PW01282016FBFrame18744.jpg---5---1239---24
PW02042016ASFrame09452.jpg---3---1279---24
PW03172014DSFrame19632.jpg---0---1718---24
PW10092012JWFrame13044.jpg---3---1830---24
PW05122016NBFrame31584.jpg---5---2111---24
PW07052016JCFrame14472.jpg---4---1822---24
PW11142013JSFrame13728.jpg---4---1548---24
PW08042016TMFrame04776.jpg---1---1652---24
PW03182015HMFrame06840.jpg---2---1442---24
PW11052015DFFrame10632.jpg---2---1656---24
PW05202014RAFrame09768.jpg---2---2147---24
PW11172015EBFrame59060.jpg---6---2461---24
PW09012015JHFrame07320.jpg---2---1923---24
PW04282014JMFrame22656.jpg---5---1699---24
PW04132013WMFrame32544.jpg---0---2153---24
PW12092013JKFrame09696.jpg---2---2091---24
PW09032015MPFrame05496.jpg---2---1570---24
PW06022016JFFrame07896.jpg---2---1659---24
PW06302015BCFrame15264.jpg---4---2146---24
PW05072013WPFrame13752.jpg---0---2151---24
PW11182013MBFrame13752.jpg---4---1481---24
PW10212013GHFrame22944.jpg---0---2618---24
PW05122016NBFrame10344.jpg---3---2111---24
PW02092013HSFrame15140.jpg---3---1635---24
PW11192015ROFrame05280.jpg---1---1740---24
PW04232013GSFrame08592.jpg---2---1882---24
PW11172014DLFrame15004.jpg---3---1573---24
PW11042013RRFrame15792.jpg---5---1108---24
PW11032014HHFrame34992.jpg---6---1595---24
PW08252015VWFrame40110.jpg---6---1440---30
PW01052016CZFrame20328.jpg---4---2447---24
PW03172014DSFrame05880.jpg---0---1718---24
PW11182013MBFrame05592.jpg---0---1481---24
PW10092012JWFrame27168.jpg---5---1830---24
PW09052013NWFrame15336.jpg---0---1696---24
PW11042013RRFrame21000.jpg---0---1108---24
PW11032014HHFrame17856.jpg---0---1595---24
PW06042013RWFrame01128.jpg---1---2169---24
PW07122016WBFrame19416.jpg---4---1766---24
PW10092012JWFrame12960.jpg---3---1830---24
PW09052013NWFrame37920.jpg---6---1696---24
PW03152016DSFrame23472.jpg---5---1555---24
PW06302015BCFrame18768.jpg---4---2146---24
PW06042013RWFrame11976.jpg---0---2169---24
PW07022015GKFrame10068.jpg---3---1615---24
PW09032015MPFrame09236.jpg---3---1570---24
PW07122016WBFrame37944.jpg---6---1766---24
PW11052015GOFrame20640.jpg---0---1588---24
PW03172014DSFrame01008.jpg---1---1718---24
PW09182014MWFrame05664.jpg---1---2640---24
PW10022014JFFrame39744.jpg---6---1849---24
PW08052013JCFrame40872.jpg---5---2430---24
PW09182014MWFrame20064.jpg---2---2640---24
PW03042013DTFrame17016.jpg---4---1816---24
PW01052016CZFrame18768.jpg---0---2447---24
PW03182013BPFrame22512.jpg---4---2301---24
PW09222015GSFrame35736.jpg---5---2500---24
PW11192015ROFrame18388.jpg---3---1740---24
PW03182013BPFrame52128.jpg---6---2301---24
PW05202014RAFrame08496.jpg---2---2147---24
PW11172014DLFrame31632.jpg---5---1573---24
PW02092013HSFrame06648.jpg---2---1635---24
PW11172015EBFrame16784.jpg---3---2461---24
PW01062015TDFrame08088.jpg---2---1856---24
PW08112016DHFrame19488.jpg---4---1765---24
PW09222015GSFrame26448.jpg---4---2500---24
PW11172015EBFrame16732.jpg---3---2461---24
PW11032014HHFrame16992.jpg---4---1595---24
PW09182012CRFrame13584.jpg---3---1800---24
PW09222015GSFrame09216.jpg---2---2500---24
PW07022015GKFrame02856.jpg---1---1615---24
PW10132014SWFrame26448.jpg---5---1891---24
PW02042016ASFrame13824.jpg---0---1279---24
PW08112016DHFrame33312.jpg---5---1765---24
PW11042013RRFrame09360.jpg---4---1108---24
PW06022016JFFrame14252.jpg---3---1659---24
PW11142013JSFrame34488.jpg---6---1548---24
PW01142016EHFrame04608.jpg---1---2899---24
PW03172014DSFrame30000.jpg---5---1718---24
PW05122016NBFrame10892.jpg---3---2111---24
PW11042013RRFrame12720.jpg---5---1108---24
PW05122016NBFrame36144.jpg---5---2111---24
PW06302015BCFrame29784.jpg---5---2146---24
PW11052015GOFrame19296.jpg---4---1588---24
PW05202014RAFrame11328.jpg---3---2147---24
PW07122016WBFrame08496.jpg---2---1766---24
PW04262016SHFrame07440.jpg---0---1713---24
PW01282016FBFrame06744.jpg---2---1239---24
PW03152016DSFrame06240.jpg---2---1555---24
PW06042013RWFrame00336.jpg---1---2169---24
PW12092013JKFrame25368.jpg---0---2091---24
PW11052015DFFrame05856.jpg---1---1656---24
PW08252015VWFrame37410.jpg---5---1440---30
PW06162015MKFrame01032.jpg---1---1544---24
PW06282016JSFrame31896.jpg---6---1362---24
PW11182013MBFrame10652.jpg---3---1481---24
PW10132014SWFrame32112.jpg---5---1891---24
PW09052013NWFrame15576.jpg---0---1696---24
PW09182014MWFrame23608.jpg---3---2640---24
PW11052015DFFrame06384.jpg---1---1656---24
PW01142016EHFrame19392.jpg---3---2899---24
PW03182013BPFrame35304.jpg---5---2301---24
PW04262016SHFrame17712.jpg---4---1713---24
PW11172014DLFrame17160.jpg---4---1573---24
PW07052016JCFrame09816.jpg---2---1822---24
PW05072013WPFrame05904.jpg---1---2151---24
PW11052015GOFrame08856.jpg---2---1588---24
PW11102015BVFrame21888.jpg---5---1352---24
PW01052016CZFrame17928.jpg---3---2447---24
PW01142016EHFrame00504.jpg---1---2899---24
PW02092013HSFrame14544.jpg---3---1635---24
PW01142016EHFrame14064.jpg---2---2899---24
PW06302015BCFrame08616.jpg---2---2146---24
PW04282014JMFrame08208.jpg---0---1699---24
PW10212013GHFrame38472.jpg---3---2618---24
PW07082013TDFrame49872.jpg---6---2116---24
PW11172014DLFrame05832.jpg---1---1573---24
PW11052015GOFrame08352.jpg---2---1588---24
PW01282016FBFrame03576.jpg---1---1239---24
PW11172014DLFrame20904.jpg---0---1573---24
PW11042013RRFrame01440.jpg---0---1108---24
PW05122016NBFrame09120.jpg---0---2111---24
PW11142013JSFrame11480.jpg---3---1548---24
PW12092013JKFrame43200.jpg---0---2091---24
PW11042013RRFrame03792.jpg---4---1108---24
PW11032014HHFrame06648.jpg---2---1595---24
PW11142013JSFrame00240.jpg---1---1548---24
PW10092012JWFrame13080.jpg---3---1830---24
PW10212013GHFrame54000.jpg---5---2618---24
PW09222015GSFrame24048.jpg---4---2500---24
PW01052016CZFrame42120.jpg---5---2447---24
PW11042013RRFrame00600.jpg---3---1108---24
PW03182013BPFrame01728.jpg---1---2301---24
PW04262016SHFrame09456.jpg---2---1713---24
PW01052016CZFrame18112.jpg---3---2447---24
PW03042013DTFrame37272.jpg---5---1816---24
PW11182013MBFrame10200.jpg---3---1481---24
PW06022016JFFrame30336.jpg---5---1659---24
PW06302015BCFrame21840.jpg---5---2146---24
PW03172014DSFrame11616.jpg---3---1718---24
PW08042016TMFrame09456.jpg---2---1652---24
PW05072013WPFrame22728.jpg---4---2151---24
PW11172015EBFrame29136.jpg---4---2461---24
PW07022015GKFrame16272.jpg---0---1615---24
PW02042016ASFrame08832.jpg---0---1279---24
PW04262016SHFrame23040.jpg---5---1713---24
PW03172016JRFrame00192.jpg---1---1712---24
PW08062013RCFrame47280.jpg---6---2231---24
PW10132014SWFrame42672.jpg---6---1891---24
PW09182012CRFrame05424.jpg---1---1800---24
PW09052013NWFrame13320.jpg---0---1696---24
PW07022015GKFrame36696.jpg---6---1615---24
PW03182013BPFrame19704.jpg---4---2301---24
PW11052015DFFrame17976.jpg---4---1656---24
PW06162015MKFrame23040.jpg---5---1544---24
PW09052013NWFrame15864.jpg---4---1696---24
PW07122016WBFrame23808.jpg---0---1766---24
PW10092012JWFrame01896.jpg---1---1830---24
PW10132014SWFrame43344.jpg---6---1891---24
PW04232013GSFrame08064.jpg---0---1882---24
PW11172015WTFrame13416.jpg---3---1575---24
PW07052016JCFrame43128.jpg---6---1822---24
PW07082013TDFrame26376.jpg---4---2116---24
PW05202014RAFrame46776.jpg---6---2147---24
PW01052016CZFrame29448.jpg---4---2447---24
PW03172014DSFrame12288.jpg---0---1718---24
PW10132014SWFrame11352.jpg---2---1891---24
PW09032015MPFrame16608.jpg---4---1570---24
PW09032015MPFrame09188.jpg---3---1570---24
PW02092016PCFrame00312.jpg---1---1847---24
PW03042013DTFrame41328.jpg---6---1816---24
PW04262016SHFrame12852.jpg---3---1713---24
PW11192015ROFrame07272.jpg---1---1740---24
PW01282016FBFrame17280.jpg---4---1239---24
PW11172014DLFrame31704.jpg---5---1573---24
PW11172015EBFrame50064.jpg---5---2461---24
PW03042013DTFrame07776.jpg---1---1816---24
PW09222015GSFrame52128.jpg---5---2500---24
PW06282016JSFrame12896.jpg---3---1362---24
PW07052016JCFrame03888.jpg---1---1822---24
PW07022015GKFrame03600.jpg---1---1615---24
PW06212016JK Frame14920.jpg---3---1735---24
PW11172015EBFrame16992.jpg---3---2461---24
PW12092013JKFrame04224.jpg---1---2091---24
PW01062015TDFrame19392.jpg---4---1856---24
PW07122016WBFrame13104.jpg---3---1766---24
PW10092012JWFrame21120.jpg---4---1830---24
PW09052013NWFrame11400.jpg---2---1696---24
PW10022014JFFrame12840.jpg---2---1849---24
PW03182013BPFrame35040.jpg---5---2301---24
PW07022015GKFrame12648.jpg---4---1615---24
PW02092016PCFrame16196.jpg---3---1847---24
PW02042016ASFrame02376.jpg---1---1279---24
PW11172014DLFrame09744.jpg---0---1573---24
PW06162015MKFrame14016.jpg---4---1544---24
PW08042016TMFrame03408.jpg---1---1652---24
PW09052013NWFrame32784.jpg---5---1696---24
PW09032015MPFrame34440.jpg---6---1570---24
PW05232013AGFrame11060.jpg---3---2193---24
PW06282016JSFrame02616.jpg---1---1362---24
PW06162015MKFrame13080.jpg---4---1544---24
PW06282016JSFrame04080.jpg---1---1362---24
PW03172014DSFrame22800.jpg---5---1718---24
PW11042013RRFrame21528.jpg---6---1108---24
PW03172014DSFrame38976.jpg---6---1718---24
PW10212013GHFrame12576.jpg---1---2618---24
PW09222015GSFrame18224.jpg---3---2500---24
PW01142016EHFrame20076.jpg---3---2899---24
PW10132014SWFrame32472.jpg---5---1891---24
PW03152016DSFrame11736.jpg---3---1555---24
PW07022015GKFrame15912.jpg---4---1615---24
PW09182012CRFrame36624.jpg---6---1800---24
PW07082013TDFrame17184.jpg---3---2116---24
PW08052013JCFrame25080.jpg---4---2430---24
PW02092013HSFrame13272.jpg---0---1635---24
PW07122016WBFrame03816.jpg---1---1766---24
PW09012015JHFrame35328.jpg---5---1923---24
PW08042016TMFrame00840.jpg---1---1652---24
PW11172015WTFrame02184.jpg---1---1575---24
PW11182013MBFrame07368.jpg---2---1481---24
PW09222015GSFrame05928.jpg---1---2500---24
PW10092012JWFrame00744.jpg---1---1830---24
PW02092013HSFrame20352.jpg---4---1635---24
PW07082013TDFrame16232.jpg---3---2116---24
PW11102015BVFrame21168.jpg---5---1352---24
PW06302015BCFrame03288.jpg---1---2146---24
PW11182013MBFrame10100.jpg---3---1481---24
PW02042016ASFrame30264.jpg---6---1279---24
PW07022015GKFrame10608.jpg---3---1615---24
PW11142013JSFrame20952.jpg---0---1548---24
PW01062015TDFrame13488.jpg---0---1856---24
PW08062013RCFrame09912.jpg---2---2231---24
PW02092013HSFrame03576.jpg---1---1635---24
PW07052016JCFrame26520.jpg---5---1822---24
PW10022014JFFrame36432.jpg---5---1849---24
PW08062013RCFrame41328.jpg---5---2231---24
PW05122016NBFrame10492.jpg---3---2111---24
PW06042013RWFrame35016.jpg---0---2169---24
PW08042016TMFrame37968.jpg---6---1652---24
PW04232013GSFrame13768.jpg---3---1882---24
PW08192013TBFrame26928.jpg---5---2054---24
PW10092012JWFrame08064.jpg---1---1830---24
PW08192013TBFrame04416.jpg---1---2054---24
PW09052013NWFrame13104.jpg---0---1696---24
PW11052015GOFrame37320.jpg---6---1588---24
PW09182014MWFrame62736.jpg---6---2640---24
PW11052015DFFrame13440.jpg---2---1656---24
PW11182013MBFrame04008.jpg---1---1481---24
PW11192015ROFrame28368.jpg---5---1740---24
PW03172016JRFrame05904.jpg---2---1712---24
PW07052016JCFrame42672.jpg---6---1822---24
PW03172014DSFrame09360.jpg---2---1718---24
PW08112016DHFrame39288.jpg---6---1765---24
PW06302015BCFrame19824.jpg---0---2146---24
PW08052013JCFrame40920.jpg---5---2430---24
PW11172014DLFrame13128.jpg---0---1573---24
PW02092013HSFrame15984.jpg---0---1635---24
PW09182014MWFrame39600.jpg---0---2640---24
PW10022014JFFrame19248.jpg---4---1849---24
PW05202014RAFrame51072.jpg---6---2147---24
PW07052016JCFrame38376.jpg---0---1822---24
PW09222015GSFrame54456.jpg---6---2500---24
PW06302015BCFrame08880.jpg---0---2146---24
PW05072013WPFrame46512.jpg---6---2151---24
PW02042016ASFrame13488.jpg---4---1279---24
PW11172015WTFrame15600.jpg---4---1575---24
PW09222015GSFrame05880.jpg---1---2500---24
PW09222015GSFrame22032.jpg---4---2500---24
PW06162015MKFrame31344.jpg---5---1544---24
PW06282016JSFrame13024.jpg---3---1362---24
PW11172014DLFrame17352.jpg---4---1573---24
PW02092016PCFrame15892.jpg---3---1847---24
PW08112016DHFrame40248.jpg---6---1765---24
PW10092012JWFrame05016.jpg---2---1830---24
PW11172015WTFrame11976.jpg---2---1575---24
PW07022015GKFrame09744.jpg---0---1615---24
PW03172014DSFrame10776.jpg---0---1718---24
PW01282016FBFrame16920.jpg---4---1239---24
PW06302015BCFrame09980.jpg---3---2146---24
PW09182014MWFrame19392.jpg---2---2640---24
PW06022016JFFrame14744.jpg---3---1659---24
PW08112016DHFrame11832.jpg---0---1765---24
PW08052013JCFrame26544.jpg---4---2430---24
PW11142013JSFrame33912.jpg---6---1548---24
PW10062015REFrame12328.jpg---3---1473---24
PW08062013RCFrame46560.jpg---6---2231---24
PW09222015GSFrame53040.jpg---6---2500---24
PW06302015BCFrame19200.jpg---4---2146---24
PW07122016WBFrame09576.jpg---2---1766---24
PW07082013TDFrame26664.jpg---4---2116---24
PW11032014HHFrame00288.jpg---1---1595---24
PW07082013TDFrame41856.jpg---5---2116---24
PW06042013RWFrame39768.jpg---5---2169---24
PW11052015DFFrame08472.jpg---1---1656---24
PW07122016WBFrame28488.jpg---5---1766---24
PW11102015BVFrame10800.jpg---2---1352---24
PW06042013RWFrame50304.jpg---6---2169---24
PW10132014SWFrame44568.jpg---6---1891---24
PW10092012JWFrame25464.jpg---0---1830---24
PW09222015GSFrame44280.jpg---5---2500---24
PW03152016DSFrame23088.jpg---5---1555---24
PW07052016JCFrame03624.jpg---1---1822---24
PW06162015MKFrame00312.jpg---1---1544---24
PW07122016WBFrame27840.jpg---5---1766---24
PW11052015GOFrame24192.jpg---5---1588---24
PW05072013WPFrame03816.jpg---1---2151---24
PW10092012JWFrame36624.jpg---5---1830---24
PW11142013JSFrame36096.jpg---6---1548---24
PW09052013NWFrame28728.jpg---5---1696---24
PW07082013TDFrame20088.jpg---0---2116---24
PW08042016TMFrame25248.jpg---5---1652---24
PW11052015DFFrame16800.jpg---0---1656---24
PW08112016DHFrame12220.jpg---3---1765---24
PW01142016EHFrame34344.jpg---4---2899---24
PW01282016FBFrame11056.jpg---3---1239---24
PW09012015JHFrame38520.jpg---0---1923---24
PW09032015MPFrame08992.jpg---3---1570---24
PW08192013TBFrame12576.jpg---2---2054---24
PW07122016WBFrame36312.jpg---5---1766---24
PW09012015JHFrame20448.jpg---4---1923---24
PW07122016WBFrame35184.jpg---5---1766---24
PW11102015BVFrame19128.jpg---0---1352---24
PW02042016ASFrame08160.jpg---0---1279---24
PW03182015HMFrame15624.jpg---4---1442---24
PW01142016EHFrame41304.jpg---5---2899---24
PW08042016TMFrame30504.jpg---5---1652---24
PW07052016JCFrame11280.jpg---3---1822---24
PW06212016JK Frame11208.jpg---0---1735---24
PW11172015WTFrame25008.jpg---5---1575---24
PW10022014JFFrame16824.jpg---4---1849---24
PW03152016DSFrame10796.jpg---3---1555---24
PW03152016DSFrame05616.jpg---1---1555---24
PW10212013GHFrame47376.jpg---5---2618---24
PW08192013TBFrame46296.jpg---6---2054---24
PW05122016NBFrame10552.jpg---3---2111---24
PW04262016SHFrame22296.jpg---5---1713---24
PW01052016CZFrame18012.jpg---3---2447---24
PW11142013JSFrame13224.jpg---4---1548---24
PW11032014HHFrame18384.jpg---0---1595---24
PW03152016DSFrame08904.jpg---2---1555---24
PW06162015MKFrame09144.jpg---2---1544---24
PW12092013JKFrame16508.jpg---3---2091---24
PW10092012JWFrame02352.jpg---1---1830---24
PW08062013RCFrame20272.jpg---3---2231---24
PW11142013JSFrame09072.jpg---2---1548---24
PW08112016DHFrame11232.jpg---2---1765---24
PW10062015REFrame29232.jpg---5---1473---24
PW07052016JCFrame09840.jpg---2---1822---24
PW11172014DLFrame12432.jpg---2---1573---24
PW06022016JFFrame08904.jpg---2---1659---24
PW03042013DTFrame20112.jpg---4---1816---24
PW07122016WBFrame18264.jpg---4---1766---24
PW04232013GSFrame27984.jpg---5---1882---24
PW04232013GSFrame42120.jpg---6---1882---24
PW03042013DTFrame42048.jpg---6---1816---24
PW07082013TDFrame17736.jpg---3---2116---24
PW07022015GKFrame35712.jpg---6---1615---24
PW09012015JHFrame29688.jpg---5---1923---24
PW03172014DSFrame02928.jpg---1---1718---24
PW11052015DFFrame15876.jpg---3---1656---24
PW08042016TMFrame26952.jpg---5---1652---24
PW07052016JCFrame06552.jpg---1---1822---24
PW03152016DSFrame33864.jpg---6---1555---24
PW08042016TMFrame08352.jpg---2---1652---24
PW01282016FBFrame10912.jpg---3---1239---24
PW03152016DSFrame02472.jpg---1---1555---24
PW11172015EBFrame23280.jpg---4---2461---24
PW03152016DSFrame07560.jpg---2---1555---24
PW08252015VWFrame03360.jpg---1---1440---30
PW11102015BVFrame31620.jpg---6---1352---24
PW03152016DSFrame11808.jpg---3---1555---24
PW11142013JSFrame04992.jpg---1---1548---24
PW05232013AGFrame00624.jpg---1---2193---24
PW03182013BPFrame37680.jpg---5---2301---24
PW06282016JSFrame00096.jpg---1---1362---24
PW11172015WTFrame04032.jpg---1---1575---24
PW08042016TMFrame16632.jpg---4---1652---24
PW09182014MWFrame39888.jpg---5---2640---24
PW06162015MKFrame00504.jpg---1---1544---24
PW07122016WBFrame10608.jpg---2---1766---24
PW02092016PCFrame42048.jpg---6---1847---24
PW05122016NBFrame39480.jpg---5---2111---24
PW10092012JWFrame39288.jpg---6---1830---24
PW01052016CZFrame12312.jpg---2---2447---24
PW06042013RWFrame50208.jpg---6---2169---24
PW09182012CRFrame27480.jpg---5---1800---24
PW05202014RAFrame09912.jpg---2---2147---24
PW06302015BCFrame10856.jpg---3---2146---24
PW11192015ROFrame20088.jpg---0---1740---24
PW09052013NWFrame37968.jpg---6---1696---24
PW08192013TBFrame12504.jpg---2---2054---24
PW09182014MWFrame11400.jpg---0---2640---24
PW03182015HMFrame11300.jpg---3---1442---24
PW04282014JMFrame27960.jpg---5---1699---24
PW11172015EBFrame48552.jpg---5---2461---24
PW07082013TDFrame10632.jpg---2---2116---24
PW11142013JSFrame07824.jpg---2---1548---24
PW09052013NWFrame28080.jpg---0---1696---24
PW10092012JWFrame13128.jpg---3---1830---24
PW03172016JRFrame08616.jpg---2---1712---24
PW03182013BPFrame44712.jpg---5---2301---24
PW02092013HSFrame36720.jpg---6---1635---24
PW08252015VWFrame10230.jpg---3---1440---30
PW03182013BPFrame35472.jpg---5---2301---24
PW04232013GSFrame13904.jpg---3---1882---24
PW01282016FBFrame21672.jpg---5---1239---24
PW07052016JCFrame02400.jpg---1---1822---24
PW07082013TDFrame18792.jpg---0---2116---24
PW02092013HSFrame10824.jpg---2---1635---24
PW10092012JWFrame21672.jpg---4---1830---24
PW11182013MBFrame07320.jpg---2---1481---24
PW04232013GSFrame13908.jpg---3---1882---24
PW03182015HMFrame30480.jpg---6---1442---24
PW06162015MKFrame19128.jpg---5---1544---24
PW10092012JWFrame03864.jpg---2---1830---24
PW11052015DFFrame17352.jpg---4---1656---24
PW09182014MWFrame10008.jpg---1---2640---24
PW11172015EBFrame17856.jpg---0---2461---24
PW08192013TBFrame16824.jpg---4---2054---24
PW10132014SWFrame17688.jpg---4---1891---24
PW03172014DSFrame05448.jpg---1---1718---24
PW02092016PCFrame18192.jpg---0---1847---24
PW08052013JCFrame40464.jpg---5---2430---24
PW07052016JCFrame18936.jpg---0---1822---24
PW12092013JKFrame15792.jpg---3---2091---24
PW11032014HHFrame11588.jpg---3---1595---24
PW03152016DSFrame07224.jpg---2---1555---24
PW06282016JSFrame19464.jpg---0---1362---24
PW11032014HHFrame11784.jpg---3---1595---24
PW06042013RWFrame38520.jpg---5---2169---24
PW10132014SWFrame09840.jpg---2---1891---24
PW01142016EHFrame32472.jpg---4---2899---24
PW01062015TDFrame01680.jpg---1---1856---24
PW09012015JHFrame09000.jpg---2---1923---24
PW08062013RCFrame13440.jpg---2---2231---24
PW05072013WPFrame26952.jpg---0---2151---24
PW08042016TMFrame29688.jpg---5---1652---24
PW01282016FBFrame17856.jpg---0---1239---24
PW02092016PCFrame15880.jpg---3---1847---24
PW03152016DSFrame37200.jpg---6---1555---24
PW05122016NBFrame10924.jpg---3---2111---24
PW08062013RCFrame18980.jpg---3---2231---24
PW08112016DHFrame28176.jpg---5---1765---24
PW03172016JRFrame13608.jpg---4---1712---24
PW11052015DFFrame11520.jpg---2---1656---24
PW06282016JSFrame10104.jpg---2---1362---24
PW06212016JK Frame15372.jpg---3---1735---24
PW05232013AGFrame10584.jpg---3---2193---24
PW11032014HHFrame06912.jpg---2---1595---24
PW09222015GSFrame52392.jpg---0---2500---24
PW05202014RAFrame11188.jpg---3---2147---24
PW06162015MKFrame04632.jpg---1---1544---24
PW10092012JWFrame09960.jpg---0---1830---24
PW02092016PCFrame07344.jpg---2---1847---24
PW11172015EBFrame28176.jpg---4---2461---24
PW11172015EBFrame00432.jpg---1---2461---24
PW06042013RWFrame36984.jpg---0---2169---24
PW03172014DSFrame16224.jpg---4---1718---24
PW08052013JCFrame18096.jpg---2---2430---24
PW11172015EBFrame53856.jpg---5---2461---24
PW09052013NWFrame12576.jpg---0---1696---24
PW03042013DTFrame33864.jpg---5---1816---24
PW04282014JMFrame40248.jpg---6---1699---24
PW04232013GSFrame43272.jpg---6---1882---24
PW11142013JSFrame12096.jpg---3---1548---24
PW07122016WBFrame11904.jpg---2---1766---24
PW03172014DSFrame11136.jpg---3---1718---24
PW11172015WTFrame13748.jpg---3---1575---24
PW03182013BPFrame10296.jpg---1---2301---24
PW01142016EHFrame15696.jpg---2---2899---24
PW11102015BVFrame11160.jpg---2---1352---24
PW05122016NBFrame10688.jpg---3---2111---24
PW07122016WBFrame13320.jpg---3---1766---24
PW05232013AGFrame30432.jpg---5---2193---24
PW04282014JMFrame12620.jpg---3---1699---24
PW06282016JSFrame05904.jpg---1---1362---24
PW10092012JWFrame10656.jpg---0---1830---24
PW12092013JKFrame19704.jpg---4---2091---24
PW09222015GSFrame16392.jpg---2---2500---24
PW10132014SWFrame29184.jpg---5---1891---24
PW08192013TBFrame41904.jpg---5---2054---24
PW10022014JFFrame00480.jpg---1---1849---24
PW07082013TDFrame48360.jpg---6---2116---24
PW05072013WPFrame13800.jpg---0---2151---24
PW09032015MPFrame05576.jpg---2---1570---24
PW04232013GSFrame14044.jpg---3---1882---24
PW03172016JRFrame04248.jpg---1---1712---24
PW12092013JKFrame14232.jpg---0---2091---24
PW06212016JK Frame15768.jpg---3---1735---24
PW08112016DHFrame11712.jpg---0---1765---24
PW07082013TDFrame09696.jpg---2---2116---24
PW06302015BCFrame21384.jpg---5---2146---24
PW08042016TMFrame09264.jpg---2---1652---24
PW11192015ROFrame16344.jpg---0---1740---24
PW11172015WTFrame04656.jpg---1---1575---24
PW01052016CZFrame16248.jpg---0---2447---24
PW11172015WTFrame11664.jpg---2---1575---24
PW10022014JFFrame17016.jpg---4---1849---24
PW10092012JWFrame05592.jpg---2---1830---24
PW07052016JCFrame43560.jpg---6---1822---24
PW03152016DSFrame36648.jpg---6---1555---24
PW11182013MBFrame08784.jpg---2---1481---24
PW12092013JKFrame07728.jpg---1---2091---24
PW01062015TDFrame25656.jpg---5---1856---24
PW09182012CRFrame11064.jpg---0---1800---24
PW08252015VWFrame40050.jpg---6---1440---30
PW10092012JWFrame26472.jpg---5---1830---24
PW04282014JMFrame21120.jpg---0---1699---24
PW11182013MBFrame09168.jpg---0---1481---24
PW05072013WPFrame12720.jpg---2---2151---24
PW08112016DHFrame19632.jpg---4---1765---24
PW08192013TBFrame11880.jpg---2---2054---24
PW07122016WBFrame19752.jpg---4---1766---24
PW08052013JCFrame27096.jpg---4---2430---24
PW06212016JK Frame36600.jpg---6---1735---24
PW09012015JHFrame09240.jpg---2---1923---24
PW10132014SWFrame08928.jpg---2---1891---24
PW01052016CZFrame57264.jpg---6---2447---24
PW11102015BVFrame09456.jpg---2---1352---24
PW04132013WMFrame17472.jpg---2---2153---24
PW01142016EHFrame23712.jpg---0---2899---24
PW03182015HMFrame30312.jpg---0---1442---24
PW03182013BPFrame50832.jpg---6---2301---24
PW11182013MBFrame33048.jpg---6---1481---24
PW06282016JSFrame28512.jpg---5---1362---24
PW01142016EHFrame64128.jpg---6---2899---24
PW08112016DHFrame17880.jpg---4---1765---24
PW09032015MPFrame17472.jpg---0---1570---24
PW04132013WMFrame46728.jpg---0---2153---24
PW09032015MPFrame08908.jpg---3---1570---24
PW08112016DHFrame06528.jpg---1---1765---24
PW09032015MPFrame17832.jpg---0---1570---24
PW07052016JCFrame11196.jpg---3---1822---24
PW11032014HHFrame06792.jpg---2---1595---24
PW11172015WTFrame17496.jpg---4---1575---24
PW05072013WPFrame49392.jpg---6---2151---24
PW10022014JFFrame23256.jpg---0---1849---24
PW09222015GSFrame04440.jpg---1---2500---24
PW01142016EHFrame41040.jpg---5---2899---24
PW03152016DSFrame23832.jpg---5---1555---24
PW08042016TMFrame22488.jpg---5---1652---24
PW11102015BVFrame15168.jpg---4---1352---24
PW05232013AGFrame10580.jpg---3---2193---24
PW06022016JFFrame19584.jpg---0---1659---24
PW03172014DSFrame34224.jpg---6---1718---24
PW03042013DTFrame02592.jpg---1---1816---24
PW10062015REFrame16824.jpg---4---1473---24
PW01142016EHFrame16080.jpg---2---2899---24
PW11032014HHFrame17832.jpg---0---1595---24
PW02042016ASFrame08448.jpg---0---1279---24
PW11172014DLFrame26976.jpg---5---1573---24
PW12092013JKFrame08256.jpg---0---2091---24
PW01282016FBFrame16608.jpg---4---1239---24
PW03182013BPFrame14280.jpg---0---2301---24
PW03182015HMFrame12008.jpg---3---1442---24
PW11142013JSFrame11444.jpg---3---1548---24
PW10132014SWFrame08640.jpg---2---1891---24
PW08112016DHFrame40152.jpg---6---1765---24
PW11172015EBFrame10104.jpg---2---2461---24
PW09222015GSFrame55704.jpg---6---2500---24
PW10062015REFrame03840.jpg---1---1473---24
PW05232013AGFrame02976.jpg---1---2193---24
PW01142016EHFrame64296.jpg---6---2899---24
PW11052015GOFrame15288.jpg---4---1588---24
PW08052013JCFrame45720.jpg---5---2430---24
PW05202014RAFrame09192.jpg---2---2147---24
PW09052013NWFrame13056.jpg---0---1696---24
PW09052013NWFrame09504.jpg---2---1696---24
PW11052015DFFrame16080.jpg---3---1656---24
PW08052013JCFrame02208.jpg---1---2430---24
PW10132014SWFrame20160.jpg---4---1891---24
PW12092013JKFrame13320.jpg---0---2091---24
PW01062015TDFrame25824.jpg---5---1856---24
PW05072013WPFrame12768.jpg---2---2151---24
PW01142016EHFrame01800.jpg---1---2899---24
PW11172015EBFrame13872.jpg---2---2461---24
PW11172015EBFrame24528.jpg---4---2461---24
PW08192013TBFrame01032.jpg---1---2054---24
PW03182015HMFrame12096.jpg---3---1442---24
PW06212016JK Frame16176.jpg---0---1735---24
PW01052016CZFrame24528.jpg---4---2447---24
PW06162015MKFrame01680.jpg---1---1544---24
PW07022015GKFrame06168.jpg---2---1615---24
PW11172015EBFrame17096.jpg---3---2461---24
PW11142013JSFrame31512.jpg---5---1548---24
PW06282016JSFrame01296.jpg---1---1362---24
PW06042013RWFrame03648.jpg---1---2169---24
PW07122016WBFrame30048.jpg---5---1766---24
PW06042013RWFrame15720.jpg---2---2169---24
PW01052016CZFrame18376.jpg---3---2447---24
PW10092012JWFrame10128.jpg---0---1830---24
PW07082013TDFrame48744.jpg---6---2116---24
PW11172015WTFrame04632.jpg---1---1575---24
PW10132014SWFrame42552.jpg---6---1891---24
PW11172014DLFrame14064.jpg---0---1573---24
PW10062015REFrame04440.jpg---1---1473---24
PW09032015MPFrame13800.jpg---4---1570---24
PW09012015JHFrame27984.jpg---5---1923---24
PW03182013BPFrame09816.jpg---1---2301---24
PW03152016DSFrame32112.jpg---6---1555---24
PW08112016DHFrame16968.jpg---4---1765---24
PW12092013JKFrame39384.jpg---5---2091---24
PW07122016WBFrame12792.jpg---0---1766---24
PW03182015HMFrame17832.jpg---0---1442---24
PW05202014RAFrame09456.jpg---2---2147---24
PW03042013DTFrame16224.jpg---0---1816---24
PW07082013TDFrame19992.jpg---0---2116---24
PW10132014SWFrame18288.jpg---4---1891---24
PW10022014JFFrame20304.jpg---4---1849---24
PW06022016JFFrame09648.jpg---2---1659---24
PW10212013GHFrame33000.jpg---0---2618---24
PW04282014JMFrame12364.jpg---3---1699---24
PW06282016JSFrame12384.jpg---3---1362---24
PW08112016DHFrame19680.jpg---4---1765---24
PW09052013NWFrame38904.jpg---6---1696---24
PW02092016PCFrame16208.jpg---3---1847---24
PW06162015MKFrame35568.jpg---6---1544---24
PW11172014DLFrame32880.jpg---6---1573---24
PW03042013DTFrame42000.jpg---6---1816---24
PW10062015REFrame20544.jpg---5---1473---24
PW11042013RRFrame06984.jpg---4---1108---24
PW03042013DTFrame13392.jpg---2---1816---24
PW12092013JKFrame02640.jpg---1---2091---24
PW03152016DSFrame13584.jpg---4---1555---24
PW02092016PCFrame40896.jpg---6---1847---24
PW07082013TDFrame28296.jpg---0---2116---24
PW02092016PCFrame28632.jpg---5---1847---24
PW08112016DHFrame17520.jpg---4---1765---24
PW03152016DSFrame05544.jpg---1---1555---24
PW08042016TMFrame07440.jpg---2---1652---24
PW11052015DFFrame19872.jpg---4---1656---24
PW05122016NBFrame12288.jpg---4---2111---24
PW06162015MKFrame10800.jpg---3---1544---24
PW03172016JRFrame37320.jpg---0---1712---24
PW10062015REFrame12152.jpg---3---1473---24
PW07122016WBFrame18864.jpg---4---1766---24
PW11142013JSFrame11540.jpg---3---1548---24
PW08052013JCFrame16560.jpg---1---2430---24
PW04232013GSFrame21312.jpg---4---1882---24
PW01062015TDFrame16896.jpg---4---1856---24
PW01062015TDFrame13884.jpg---3---1856---24
PW03152016DSFrame16152.jpg---4---1555---24
PW11182013MBFrame20976.jpg---5---1481---24
PW11172015WTFrame11952.jpg---2---1575---24
PW02092016PCFrame15024.jpg---0---1847---24
PW01062015TDFrame43752.jpg---6---1856---24
PW08192013TBFrame00600.jpg---1---2054---24
PW10132014SWFrame31104.jpg---5---1891---24
PW02092016PCFrame13272.jpg---0---1847---24
PW03172014DSFrame40008.jpg---6---1718---24
PW07022015GKFrame09768.jpg---0---1615---24
PW01062015TDFrame23184.jpg---0---1856---24
PW11042013RRFrame00324.jpg---3---1108---24
PW10022014JFFrame09768.jpg---0---1849---24
PW10092012JWFrame29280.jpg---5---1830---24
PW06282016JSFrame24840.jpg---5---1362---24
PW06212016JK Frame25104.jpg---5---1735---24
PW08192013TBFrame01200.jpg---1---2054---24
PW04282014JMFrame00768.jpg---1---1699---24
PW03152016DSFrame34104.jpg---6---1555---24
PW04132013WMFrame21912.jpg---3---2153---24
PW06042013RWFrame29040.jpg---4---2169---24
PW10092012JWFrame13896.jpg---0---1830---24
PW11192015ROFrame26112.jpg---0---1740---24
PW05202014RAFrame02328.jpg---1---2147---24
PW09182014MWFrame18888.jpg---2---2640---24
PW11182013MBFrame07440.jpg---2---1481---24
PW01142016EHFrame68040.jpg---6---2899---24
PW11172014DLFrame19944.jpg---4---1573---24
PW12092013JKFrame11280.jpg---2---2091---24
PW11042013RRFrame11352.jpg---0---1108---24
PW03172014DSFrame06216.jpg---0---1718---24
PW03172014DSFrame11476.jpg---3---1718---24
PW02092016PCFrame44160.jpg---6---1847---24
PW03182015HMFrame16920.jpg---4---1442---24
PW07122016WBFrame08016.jpg---2---1766---24
PW08042016TMFrame04248.jpg---1---1652---24
PW04132013WMFrame50136.jpg---6---2153---24
PW08252015VWFrame10190.jpg---3---1440---30
PW10132014SWFrame42048.jpg---6---1891---24
PW03152016DSFrame11592.jpg---3---1555---24
PW09222015GSFrame59976.jpg---6---2500---24
PW11052015DFFrame19536.jpg---4---1656---24
PW05122016NBFrame11084.jpg---3---2111---24
PW11182013MBFrame11880.jpg---0---1481---24
PW11102015BVFrame04992.jpg---1---1352---24
PW08112016DHFrame38568.jpg---6---1765---24
PW03182013BPFrame53208.jpg---6---2301---24
PW07052016JCFrame01440.jpg---1---1822---24
PW05122016NBFrame00792.jpg---1---2111---24
PW09182014MWFrame63192.jpg---6---2640---24
PW10212013GHFrame46584.jpg---5---2618---24
PW03152016DSFrame05832.jpg---2---1555---24
PW08112016DHFrame12204.jpg---3---1765---24
PW12092013JKFrame16584.jpg---3---2091---24
PW11172015WTFrame13008.jpg---3---1575---24
PW11032014HHFrame19008.jpg---5---1595---24
PW03152016DSFrame24168.jpg---5---1555---24
PW09032015MPFrame37416.jpg---6---1570---24
PW01142016EHFrame65136.jpg---6---2899---24
PW08042016TMFrame16560.jpg---4---1652---24
PW09222015GSFrame18652.jpg---3---2500---24
PW08062013RCFrame52848.jpg---6---2231---24
PW05232013AGFrame08640.jpg---2---2193---24
PW08252015VWFrame05010.jpg---1---1440---30
PW04262016SHFrame12236.jpg---3---1713---24
PW05202014RAFrame08928.jpg---2---2147---24
PW01142016EHFrame15720.jpg---2---2899---24
PW03172014DSFrame16488.jpg---4---1718---24
PW03182013BPFrame06960.jpg---2---2301---24
PW11052015DFFrame00816.jpg---1---1656---24
PW05072013WPFrame23664.jpg---4---2151---24
PW08252015VWFrame14550.jpg---4---1440---30
PW11032014HHFrame03960.jpg---1---1595---24
PW03172016JRFrame07488.jpg---2---1712---24
PW07022015GKFrame13344.jpg---4---1615---24
PW11042013RRFrame00204.jpg---3---1108---24
PW11192015ROFrame11472.jpg---2---1740---24
PW03172014DSFrame35112.jpg---6---1718---24
PW11052015GOFrame12744.jpg---3---1588---24
PW11102015BVFrame14424.jpg---4---1352---24
PW09052013NWFrame14200.jpg---3---1696---24
PW03182015HMFrame12072.jpg---3---1442---24
PW11052015GOFrame18432.jpg---4---1588---24
PW06162015MKFrame02472.jpg---1---1544---24
PW03042013DTFrame38304.jpg---5---1816---24
PW11172014DLFrame01416.jpg---1---1573---24
PW06282016JSFrame12736.jpg---3---1362---24
PW03182015HMFrame10664.jpg---3---1442---24
PW03152016DSFrame22464.jpg---5---1555---24
PW06022016JFFrame25776.jpg---5---1659---24
PW08062013RCFrame04704.jpg---1---2231---24
PW11142013JSFrame13800.jpg---4---1548---24
PW08042016TMFrame11880.jpg---0---1652---24
PW10132014SWFrame31320.jpg---5---1891---24
PW11172014DLFrame36072.jpg---6---1573---24
PW08192013TBFrame44520.jpg---0---2054---24
PW01052016CZFrame36384.jpg---5---2447---24
PW07082013TDFrame26544.jpg---4---2116---24
PW10132014SWFrame07776.jpg---2---1891---24
PW03182015HMFrame12456.jpg---4---1442---24
PW03152016DSFrame35592.jpg---6---1555---24
PW05232013AGFrame36840.jpg---5---2193---24
PW04132013WMFrame08544.jpg---2---2153---24
PW01052016CZFrame55344.jpg---6---2447---24
PW01282016FBFrame29496.jpg---6---1239---24
PW06162015MKFrame06792.jpg---2---1544---24
PW06022016JFFrame10008.jpg---2---1659---24
PW11052015DFFrame16036.jpg---3---1656---24
PW07122016WBFrame08880.jpg---2---1766---24
PW02092013HSFrame19440.jpg---4---1635---24
PW02092013HSFrame03912.jpg---1---1635---24
PW04282014JMFrame23136.jpg---5---1699---24
PW06282016JSFrame19080.jpg---4---1362---24
PW06282016JSFrame12788.jpg---3---1362---24
PW07082013TDFrame17160.jpg---3---2116---24
PW03152016DSFrame19248.jpg---0---1555---24
PW10062015REFrame08832.jpg---2---1473---24
PW09052013NWFrame28128.jpg---5---1696---24
PW02092016PCFrame03384.jpg---1---1847---24
PW11172015WTFrame12936.jpg---3---1575---24
PW03042013DTFrame00144.jpg---1---1816---24
PW09182014MWFrame22308.jpg---3---2640---24
PW08052013JCFrame38520.jpg---5---2430---24
PW08252015VWFrame12900.jpg---4---1440---30
PW11172015EBFrame09144.jpg---2---2461---24
PW05232013AGFrame25512.jpg---0---2193---24
PW11182013MBFrame04560.jpg---1---1481---24
PW01142016EHFrame52200.jpg---5---2899---24
PW05232013AGFrame01992.jpg---1---2193---24
PW05202014RAFrame38544.jpg---5---2147---24
PW08252015VWFrame31980.jpg---5---1440---30
PW03172014DSFrame15024.jpg---4---1718---24
PW05122016NBFrame05184.jpg---1---2111---24
PW06302015BCFrame03504.jpg---1---2146---24
PW03042013DTFrame11592.jpg---2---1816---24
PW10062015REFrame01944.jpg---1---1473---24
PW05122016NBFrame41784.jpg---0---2111---24
PW03152016DSFrame27624.jpg---5---1555---24
PW06212016JK Frame39888.jpg---6---1735---24
PW08052013JCFrame05088.jpg---1---2430---24
PW05072013WPFrame10824.jpg---2---2151---24
PW08192013TBFrame13740.jpg---3---2054---24
PW10022014JFFrame14504.jpg---3---1849---24
PW10092012JWFrame00696.jpg---1---1830---24
PW08112016DHFrame07824.jpg---2---1765---24
PW03172014DSFrame10320.jpg---2---1718---24
PW08042016TMFrame12192.jpg---3---1652---24
PW02092016PCFrame40248.jpg---0---1847---24
PW11052015DFFrame11712.jpg---2---1656---24
PW04262016SHFrame12144.jpg---0---1713---24
PW11172014DLFrame13536.jpg---0---1573---24
PW05122016NBFrame12336.jpg---4---2111---24
PW06302015BCFrame18408.jpg---4---2146---24
PW03182013BPFrame52560.jpg---6---2301---24
PW08112016DHFrame12892.jpg---3---1765---24
PW05232013AGFrame07488.jpg---2---2193---24
PW02092016PCFrame16084.jpg---3---1847---24
PW06302015BCFrame09528.jpg---0---2146---24
PW01062015TDFrame43128.jpg---6---1856---24
PW06302015BCFrame00360.jpg---1---2146---24
PW03172014DSFrame10392.jpg---2---1718---24
PW05232013AGFrame29208.jpg---5---2193---24
PW03182013BPFrame14520.jpg---0---2301---24
PW05232013AGFrame17856.jpg---4---2193---24
PW07022015GKFrame10512.jpg---3---1615---24
PW08062013RCFrame10080.jpg---2---2231---24
PW04282014JMFrame04584.jpg---1---1699---24
PW12092013JKFrame16124.jpg---3---2091---24
PW09012015JHFrame11840.jpg---3---1923---24
PW03182015HMFrame22368.jpg---5---1442---24
PW03152016DSFrame28032.jpg---5---1555---24
PW11032014HHFrame07056.jpg---2---1595---24
PW11172014DLFrame30744.jpg---5---1573---24
PW06042013RWFrame27768.jpg---4---2169---24
PW08252015VWFrame19830.jpg---0---1440---30
PW07122016WBFrame10368.jpg---2---1766---24
PW11102015BVFrame12360.jpg---0---1352---24
PW05072013WPFrame27264.jpg---0---2151---24
PW10092012JWFrame13248.jpg---0---1830---24
PW04232013GSFrame06912.jpg---0---1882---24
PW03042013DTFrame17688.jpg---4---1816---24
PW09032015MPFrame08756.jpg---3---1570---24
PW05122016NBFrame03648.jpg---1---2111---24
PW08062013RCFrame10560.jpg---2---2231---24
PW07022015GKFrame10052.jpg---3---1615---24
PW02042016ASFrame15240.jpg---5---1279---24
PW08062013RCFrame49968.jpg---6---2231---24
PW11042013RRFrame13872.jpg---5---1108---24
PW03152016DSFrame16872.jpg---4---1555---24
PW06042013RWFrame22388.jpg---3---2169---24
PW06042013RWFrame48960.jpg---6---2169---24
PW04262016SHFrame12944.jpg---3---1713---24
PW11032014HHFrame11792.jpg---3---1595---24
PW08192013TBFrame02016.jpg---1---2054---24
PW08252015VWFrame40920.jpg---6---1440---30
PW07052016JCFrame16464.jpg---4---1822---24
PW07082013TDFrame16868.jpg---3---2116---24
PW03042013DTFrame31584.jpg---5---1816---24
PW08052013JCFrame23496.jpg---4---2430---24
PW04132013WMFrame00936.jpg---1---2153---24
PW05122016NBFrame13464.jpg---4---2111---24
PW06282016JSFrame01824.jpg---1---1362---24
PW04232013GSFrame13908.jpg---3---1882---24
PW11032014HHFrame18960.jpg---5---1595---24
PW02042016ASFrame18432.jpg---5---1279---24
PW11182013MBFrame10564.jpg---3---1481---24
PW05122016NBFrame36624.jpg---5---2111---24
PW06212016JK Frame15588.jpg---3---1735---24
PW08062013RCFrame30000.jpg---0---2231---24
PW10022014JFFrame10584.jpg---2---1849---24
PW08052013JCFrame14928.jpg---2---2430---24
PW07022015GKFrame18192.jpg---5---1615---24
PW03182013BPFrame07200.jpg---2---2301---24
PW09182012CRFrame26712.jpg---5---1800---24
PW01282016FBFrame17808.jpg---0---1239---24
PW01142016EHFrame21228.jpg---3---2899---24
PW06162015MKFrame10896.jpg---3---1544---24
PW01142016EHFrame22824.jpg---0---2899---24
PW06162015MKFrame08904.jpg---2---1544---24
PW08062013RCFrame19088.jpg---3---2231---24
PW02092013HSFrame10920.jpg---2---1635---24
PW01052016CZFrame09360.jpg---0---2447---24
PW08192013TBFrame43416.jpg---0---2054---24
PW05232013AGFrame39816.jpg---5---2193---24
PW04132013WMFrame40656.jpg---0---2153---24
PW11052015GOFrame12968.jpg---3---1588---24
PW02092013HSFrame14912.jpg---3---1635---24
PW03042013DTFrame16440.jpg---0---1816---24
PW06162015MKFrame10628.jpg---3---1544---24
PW08112016DHFrame20616.jpg---0---1765---24
PW11172014DLFrame16392.jpg---4---1573---24
PW11172015WTFrame04584.jpg---1---1575---24
PW08112016DHFrame07776.jpg---2---1765---24
PW03182013BPFrame10200.jpg---1---2301---24
PW11142013JSFrame17040.jpg---4---1548---24
PW03042013DTFrame08832.jpg---0---1816---24
PW01142016EHFrame19440.jpg---3---2899---24
PW08062013RCFrame15888.jpg---0---2231---24
PW11192015ROFrame05112.jpg---1---1740---24
PW10092012JWFrame40728.jpg---6---1830---24
PW06162015MKFrame36216.jpg---6---1544---24
PW08042016TMFrame04488.jpg---1---1652---24
PW06022016JFFrame31104.jpg---5---1659---24
PW03042013DTFrame06024.jpg---1---1816---24
PW01142016EHFrame53112.jpg---5---2899---24
PW09182014MWFrame33816.jpg---4---2640---24
PW11052015DFFrame14064.jpg---0---1656---24
PW11052015DFFrame17952.jpg---4---1656---24
PW11052015DFFrame15728.jpg---3---1656---24
PW06212016JK Frame04728.jpg---1---1735---24
PW06022016JFFrame32328.jpg---5---1659---24
PW04262016SHFrame26976.jpg---5---1713---24
PW05072013WPFrame02064.jpg---1---2151---24
PW03172014DSFrame10368.jpg---2---1718---24
PW06282016JSFrame09000.jpg---2---1362---24
PW09012015JHFrame12888.jpg---3---1923---24
PW08112016DHFrame28728.jpg---5---1765---24
PW08252015VWFrame29850.jpg---5---1440---30
PW11052015GOFrame13012.jpg---3---1588---24
PW09032015MPFrame06600.jpg---2---1570---24
PW11172015WTFrame04896.jpg---1---1575---24
PW11172015WTFrame05328.jpg---1---1575---24
PW09052013NWFrame20184.jpg---4---1696---24
PW03042013DTFrame15696.jpg---0---1816---24
PW03042013DTFrame17184.jpg---4---1816---24
PW09032015MPFrame03840.jpg---1---1570---24
PW05122016NBFrame00816.jpg---1---2111---24
PW06282016JSFrame09624.jpg---2---1362---24
PW10212013GHFrame09768.jpg---0---2618---24
PW03152016DSFrame36216.jpg---6---1555---24
PW11172014DLFrame34008.jpg---6---1573---24
PW09182014MWFrame62904.jpg---6---2640---24
PW11192015ROFrame12096.jpg---2---1740---24
PW11052015GOFrame09072.jpg---2---1588---24
PW11032014HHFrame12600.jpg---4---1595---24
PW06022016JFFrame14076.jpg---3---1659---24
PW11142013JSFrame11944.jpg---3---1548---24
PW03172014DSFrame10728.jpg---0---1718---24
PW03172014DSFrame13104.jpg---4---1718---24
PW11192015ROFrame07968.jpg---0---1740---24
PW12092013JKFrame40584.jpg---5---2091---24
PW11172015WTFrame05904.jpg---1---1575---24
PW08052013JCFrame55488.jpg---6---2430---24
PW10212013GHFrame01896.jpg---4---2618---24
PW11172015EBFrame58968.jpg---6---2461---24
PW07022015GKFrame10944.jpg---3---1615---24
PW11052015GOFrame16176.jpg---4---1588---24
PW01282016FBFrame21048.jpg---5---1239---24
PW10092012JWFrame12144.jpg---3---1830---24
PW08192013TBFrame01344.jpg---1---2054---24
PW08042016TMFrame23952.jpg---5---1652---24
PW04232013GSFrame11712.jpg---2---1882---24
PW08252015VWFrame11065.jpg---3---1440---30
PW01142016EHFrame30360.jpg---4---2899---24
PW10092012JWFrame12840.jpg---3---1830---24
PW06302015BCFrame11424.jpg---3---2146---24
PW06212016JK Frame22320.jpg---4---1735---24
PW10132014SWFrame01464.jpg---1---1891---24
PW07052016JCFrame08928.jpg---2---1822---24
PW11052015DFFrame29664.jpg---5---1656---24
PW04282014JMFrame30768.jpg---5---1699---24
PW03152016DSFrame37224.jpg---6---1555---24
PW09052013NWFrame39720.jpg---6---1696---24
PW03152016DSFrame11520.jpg---3---1555---24
PW08042016TMFrame21168.jpg---5---1652---24
PW03182013BPFrame12384.jpg---0---2301---24
PW06022016JFFrame14680.jpg---3---1659---24
PW11182013MBFrame17232.jpg---4---1481---24
PW06022016JFFrame14928.jpg---4---1659---24
PW03182013BPFrame03504.jpg---1---2301---24
PW09182012CRFrame39576.jpg---6---1800---24
PW05122016NBFrame32616.jpg---5---2111---24
PW10132014SWFrame01944.jpg---1---1891---24
PW08062013RCFrame31296.jpg---5---2231---24
PW11172015WTFrame24480.jpg---5---1575---24
PW03172016JRFrame36768.jpg---5---1712---24
PW06022016JFFrame32616.jpg---5---1659---24
PW11032014HHFrame16680.jpg---4---1595---24
PW08062013RCFrame31224.jpg---5---2231---24
PW09222015GSFrame59520.jpg---6---2500---24
PW08252015VWFrame43080.jpg---6---1440---30
PW01052016CZFrame15648.jpg---2---2447---24
PW10212013GHFrame31296.jpg---2---2618---24
PW06302015BCFrame13368.jpg---4---2146---24
PW10062015REFrame10704.jpg---2---1473---24
PW08062013RCFrame22344.jpg---4---2231---24
PW09182012CRFrame06648.jpg---2---1800---24
PW01282016FBFrame01200.jpg---1---1239---24
PW03172014DSFrame17640.jpg---4---1718---24
PW06162015MKFrame23376.jpg---5---1544---24
PW01052016CZFrame57840.jpg---6---2447---24
PW08112016DHFrame20448.jpg---0---1765---24
PW05072013WPFrame30936.jpg---5---2151---24
PW10212013GHFrame16656.jpg---1---2618---24
PW06212016JK Frame37536.jpg---6---1735---24
PW10092012JWFrame15840.jpg---0---1830---24
PW06162015MKFrame02496.jpg---1---1544---24
PW10092012JWFrame01872.jpg---1---1830---24
PW12092013JKFrame16180.jpg---3---2091---24
PW05072013WPFrame11184.jpg---2---2151---24
PW05232013AGFrame47376.jpg---6---2193---24
PW09012015JHFrame34176.jpg---5---1923---24
PW11052015DFFrame06864.jpg---1---1656---24
PW06162015MKFrame06840.jpg---2---1544---24
PW03042013DTFrame38976.jpg---6---1816---24
PW03172016JRFrame14232.jpg---4---1712---24
PW11182013MBFrame23880.jpg---5---1481---24
PW06022016JFFrame03120.jpg---1---1659---24
PW12092013JKFrame08328.jpg---0---2091---24
PW06042013RWFrame02232.jpg---1---2169---24
PW07082013TDFrame16764.jpg---3---2116---24
PW12092013JKFrame10728.jpg---2---2091---24
PW06042013RWFrame00120.jpg---1---2169---24
PW08252015VWFrame01560.jpg---1---1440---30
PW11032014HHFrame35184.jpg---6---1595---24
PW06282016JSFrame29928.jpg---6---1362---24
PW02092013HSFrame19224.jpg---4---1635---24
PW01142016EHFrame42672.jpg---5---2899---24
PW07122016WBFrame09768.jpg---2---1766---24
PW08052013JCFrame20480.jpg---3---2430---24
PW06042013RWFrame48192.jpg---0---2169---24
PW06042013RWFrame43488.jpg---5---2169---24
PW06282016JSFrame03312.jpg---1---1362---24
PW03182015HMFrame31488.jpg---6---1442---24
PW01062015TDFrame02616.jpg---1---1856---24
PW11182013MBFrame03360.jpg---1---1481---24
PW02042016ASFrame26664.jpg---6---1279---24
PW11182013MBFrame33480.jpg---6---1481---24
PW08052013JCFrame06144.jpg---0---2430---24
PW09222015GSFrame58992.jpg---6---2500---24
PW02092016PCFrame06960.jpg---2---1847---24
PW03182013BPFrame47688.jpg---5---2301---24
PW04232013GSFrame36600.jpg---5---1882---24
PW06302015BCFrame43680.jpg---0---2146---24
PW02042016ASFrame04968.jpg---2---1279---24
PW04132013WMFrame21320.jpg---3---2153---24
PW01062015TDFrame14180.jpg---3---1856---24
PW11042013RRFrame00804.jpg---3---1108---24
PW09182014MWFrame23328.jpg---3---2640---24
PW02092016PCFrame14280.jpg---0---1847---24
PW08192013TBFrame45144.jpg---6---2054---24
PW10092012JWFrame08976.jpg---2---1830---24
PW02092016PCFrame07800.jpg---2---1847---24
PW08112016DHFrame00384.jpg---1---1765---24
PW06162015MKFrame37032.jpg---6---1544---24
PW11172014DLFrame15104.jpg---3---1573---24
PW11142013JSFrame14544.jpg---4---1548---24
PW03182013BPFrame13848.jpg---3---2301---24
PW10062015REFrame31368.jpg---0---1473---24
PW03152016DSFrame05040.jpg---1---1555---24
PW03172016JRFrame10080.jpg---0---1712---24
PW09032015MPFrame37656.jpg---6---1570---24
PW06212016JK Frame30264.jpg---5---1735---24
PW11142013JSFrame25128.jpg---5---1548---24
PW07122016WBFrame11832.jpg---2---1766---24
PW05202014RAFrame46920.jpg---6---2147---24
PW02092013HSFrame12816.jpg---0---1635---24
PW06042013RWFrame29856.jpg---4---2169---24
PW11032014HHFrame09504.jpg---2---1595---24
PW10212013GHFrame01944.jpg---4---2618---24
PW09052013NWFrame14632.jpg---3---1696---24
PW12092013JKFrame08352.jpg---0---2091---24
PW05122016NBFrame13656.jpg---4---2111---24
PW10022014JFFrame07920.jpg---1---1849---24
PW11192015ROFrame11280.jpg---2---1740---24
PW06212016JK Frame16752.jpg---4---1735---24
PW06042013RWFrame00288.jpg---1---2169---24
PW10062015REFrame10248.jpg---2---1473---24
PW08042016TMFrame24456.jpg---5---1652---24
PW09012015JHFrame00984.jpg---1---1923---24
PW07022015GKFrame26448.jpg---5---1615---24
PW09032015MPFrame14808.jpg---4---1570---24
PW02042016ASFrame22680.jpg---5---1279---24
PW08192013TBFrame45384.jpg---6---2054---24
PW07122016WBFrame28680.jpg---5---1766---24
PW11182013MBFrame17352.jpg---4---1481---24
PW01052016CZFrame57000.jpg---6---2447---24
PW10062015REFrame11136.jpg---0---1473---24
PW03042013DTFrame40704.jpg---6---1816---24
PW04262016SHFrame40080.jpg---6---1713---24
PW08062013RCFrame12432.jpg---2---2231---24
PW04132013WMFrame07248.jpg---2---2153---24
PW09182012CRFrame06504.jpg---2---1800---24
PW05122016NBFrame04032.jpg---1---2111---24
PW06042013RWFrame33288.jpg---4---2169---24
PW11192015ROFrame02496.jpg---1---1740---24
PW06212016JK Frame09912.jpg---2---1735---24
PW04232013GSFrame15120.jpg---0---1882---24
PW11172015EBFrame55008.jpg---5---2461---24
PW11142013JSFrame09984.jpg---2---1548---24
PW06212016JK Frame14988.jpg---3---1735---24
PW06302015BCFrame35040.jpg---5---2146---24
PW09052013NWFrame09024.jpg---2---1696---24
PW01062015TDFrame14956.jpg---3---1856---24
PW09182014MWFrame10272.jpg---1---2640---24
PW06162015MKFrame10948.jpg---3---1544---24
PW07122016WBFrame29304.jpg---5---1766---24
PW10062015REFrame34032.jpg---6---1473---24
PW05232013AGFrame33000.jpg---5---2193---24
PW11192015ROFrame01488.jpg---1---1740---24
PW04232013GSFrame18096.jpg---4---1882---24
PW02092013HSFrame35256.jpg---6---1635---24
PW07022015GKFrame37344.jpg---6---1615---24
PW09012015JHFrame16632.jpg---4---1923---24
PW09182014MWFrame27264.jpg---4---2640---24
PW03172014DSFrame11604.jpg---3---1718---24
PW11102015BVFrame17808.jpg---4---1352---24
PW02042016ASFrame00816.jpg---1---1279---24
PW08042016TMFrame33144.jpg---6---1652---24
PW07122016WBFrame23112.jpg---0---1766---24
PW02092016PCFrame38232.jpg---5---1847---24
PW11192015ROFrame01344.jpg---1---1740---24
PW11192015ROFrame12192.jpg---2---1740---24
PW01052016CZFrame31152.jpg---0---2447---24
PW11052015GOFrame05016.jpg---1---1588---24
PW11192015ROFrame20520.jpg---4---1740---24
PW11182013MBFrame06024.jpg---2---1481---24
PW07052016JCFrame16080.jpg---4---1822---24
PW11172015WTFrame17976.jpg---4---1575---24
PW06212016JK Frame19752.jpg---4---1735---24
PW04282014JMFrame08256.jpg---2---1699---24
PW01282016FBFrame20232.jpg---5---1239---24
PW08042016TMFrame25776.jpg---5---1652---24
PW04262016SHFrame33648.jpg---5---1713---24
PW02092016PCFrame04872.jpg---1---1847---24
PW04262016SHFrame14688.jpg---4---1713---24
PW09182014MWFrame13536.jpg---0---2640---24
PW09052013NWFrame09888.jpg---2---1696---24
PW01142016EHFrame08112.jpg---1---2899---24
PW05072013WPFrame49776.jpg---6---2151---24
PW11172015WTFrame11400.jpg---2---1575---24
PW09012015JHFrame02832.jpg---1---1923---24
PW04262016SHFrame13304.jpg---3---1713---24
PW07052016JCFrame17112.jpg---4---1822---24
PW11032014HHFrame26904.jpg---5---1595---24
PW04232013GSFrame20256.jpg---4---1882---24
PW11102015BVFrame32368.jpg---6---1352---24
PW09222015GSFrame06384.jpg---1---2500---24
PW05202014RAFrame07824.jpg---2---2147---24
PW10022014JFFrame01320.jpg---1---1849---24
PW04232013GSFrame14104.jpg---3---1882---24
PW03152016DSFrame22944.jpg---5---1555---24
PW07082013TDFrame30720.jpg---5---2116---24
PW06302015BCFrame07800.jpg---2---2146---24
PW11052015GOFrame24336.jpg---5---1588---24
PW08112016DHFrame07752.jpg---2---1765---24
PW02042016ASFrame05544.jpg---2---1279---24
PW02092016PCFrame01272.jpg---1---1847---24
PW08062013RCFrame12336.jpg---2---2231---24
PW08252015VWFrame39840.jpg---6---1440---30
PW06162015MKFrame10824.jpg---3---1544---24
PW07122016WBFrame37056.jpg---0---1766---24
PW06302015BCFrame09096.jpg---0---2146---24
PW11192015ROFrame20280.jpg---0---1740---24
PW08252015VWFrame10885.jpg---3---1440---30
PW06212016JK Frame35712.jpg---6---1735---24
PW11172015WTFrame12772.jpg---3---1575---24
PW11052015DFFrame04392.jpg---1---1656---24
PW02042016ASFrame21720.jpg---5---1279---24
PW03182015HMFrame18744.jpg---0---1442---24
PW05232013AGFrame08160.jpg---2---2193---24
PW05202014RAFrame51288.jpg---6---2147---24
PW11052015DFFrame11256.jpg---2---1656---24
PW10022014JFFrame22032.jpg---0---1849---24
PW07022015GKFrame10716.jpg---3---1615---24
PW04262016SHFrame11832.jpg---0---1713---24
PW06022016JFFrame14688.jpg---3---1659---24
PW11172015EBFrame17000.jpg---3---2461---24
PW06042013RWFrame21544.jpg---3---2169---24
PW06302015BCFrame13440.jpg---4---2146---24
PW06282016JSFrame12576.jpg---3---1362---24
PW03172016JRFrame35832.jpg---5---1712---24
PW06282016JSFrame31416.jpg---6---1362---24
PW04132013WMFrame15432.jpg---2---2153---24
PW11042013RRFrame00184.jpg---3---1108---24
PW05232013AGFrame07680.jpg---2---2193---24
PW11182013MBFrame19272.jpg---4---1481---24
PW07122016WBFrame14328.jpg---3---1766---24
PW03172016JRFrame10532.jpg---3---1712---24
PW05072013WPFrame04728.jpg---1---2151---24
PW11192015ROFrame33744.jpg---5---1740---24
PW11172015WTFrame08088.jpg---0---1575---24
PW09052013NWFrame30408.jpg---5---1696---24
PW08112016DHFrame07872.jpg---2---1765---24
PW10092012JWFrame09480.jpg---0---1830---24
PW06282016JSFrame12772.jpg---3---1362---24
PW07022015GKFrame10912.jpg---3---1615---24
PW09182012CRFrame23088.jpg---4---1800---24
PW08062013RCFrame19176.jpg---3---2231---24
PW07052016JCFrame43200.jpg---6---1822---24
PW09182012CRFrame05712.jpg---0---1800---24
PW08042016TMFrame23136.jpg---5---1652---24
PW10212013GHFrame29496.jpg---2---2618---24
PW08042016TMFrame15960.jpg---4---1652---24
PW08052013JCFrame20112.jpg---3---2430---24
PW04262016SHFrame14208.jpg---4---1713---24
PW11032014HHFrame02832.jpg---1---1595---24
PW05202014RAFrame11540.jpg---3---2147---24
PW03152016DSFrame19512.jpg---0---1555---24
PW10092012JWFrame36888.jpg---5---1830---24
PW06022016JFFrame16536.jpg---4---1659---24
PW04262016SHFrame12764.jpg---3---1713---24
PW03182015HMFrame13800.jpg---4---1442---24
PW08042016TMFrame28464.jpg---5---1652---24
PW02042016ASFrame26496.jpg---6---1279---24
PW03172014DSFrame14304.jpg---4---1718---24
PW05072013WPFrame16488.jpg---0---2151---24
PW12092013JKFrame37272.jpg---5---2091---24
PW06022016JFFrame06024.jpg---1---1659---24
PW02092016PCFrame41280.jpg---6---1847---24
PW11102015BVFrame07920.jpg---2---1352---24
PW08062013RCFrame30456.jpg---5---2231---24
PW01142016EHFrame10608.jpg---0---2899---24
PW06302015BCFrame07704.jpg---2---2146---24
PW03152016DSFrame00600.jpg---1---1555---24
PW08062013RCFrame21480.jpg---4---2231---24
PW08052013JCFrame54192.jpg---6---2430---24
PW07052016JCFrame12384.jpg---0---1822---24
PW10062015REFrame16296.jpg---4---1473---24
PW12092013JKFrame25656.jpg---0---2091---24
PW03182013BPFrame45360.jpg---5---2301---24
PW06022016JFFrame15720.jpg---4---1659---24
PW07082013TDFrame39528.jpg---5---2116---24
PW09182014MWFrame62400.jpg---6---2640---24
PW01052016CZFrame52656.jpg---5---2447---24
PW06042013RWFrame03312.jpg---1---2169---24
PW06282016JSFrame00240.jpg---1---1362---24
PW12092013JKFrame15312.jpg---0---2091---24
PW09052013NWFrame33792.jpg---5---1696---24
PW07122016WBFrame39312.jpg---6---1766---24
PW09012015JHFrame05448.jpg---1---1923---24
PW11172014DLFrame19464.jpg---4---1573---24
PW03182015HMFrame01512.jpg---1---1442---24
PW07082013TDFrame42936.jpg---5---2116---24
PW08042016TMFrame06048.jpg---1---1652---24
PW11032014HHFrame11524.jpg---3---1595---24
PW10132014SWFrame01224.jpg---1---1891---24
PW03172014DSFrame08136.jpg---2---1718---24
PW09222015GSFrame25896.jpg---4---2500---24
PW03182015HMFrame14976.jpg---4---1442---24
PW04232013GSFrame08400.jpg---0---1882---24
PW02042016ASFrame04800.jpg---2---1279---24
PW07022015GKFrame10272.jpg---3---1615---24
PW11182013MBFrame22344.jpg---5---1481---24
PW10212013GHFrame04416.jpg---4---2618---24
PW06212016JK Frame19704.jpg---4---1735---24
PW01062015TDFrame41856.jpg---6---1856---24
PW02092016PCFrame12840.jpg---0---1847---24
PW10022014JFFrame20736.jpg---4---1849---24
PW02092013HSFrame35928.jpg---6---1635---24
PW05202014RAFrame19608.jpg---0---2147---24
PW06162015MKFrame36792.jpg---6---1544---24
PW12092013JKFrame39432.jpg---5---2091---24
PW10212013GHFrame35424.jpg---0---2618---24
PW10212013GHFrame27960.jpg---2---2618---24
PW09182014MWFrame22520.jpg---3---2640---24
PW09222015GSFrame17448.jpg---0---2500---24
PW08042016TMFrame14976.jpg---4---1652---24
PW10022014JFFrame43656.jpg---6---1849---24
PW11182013MBFrame30768.jpg---0---1481---24
PW02042016ASFrame18384.jpg---5---1279---24
PW11052015GOFrame14520.jpg---4---1588---24
PW11102015BVFrame31672.jpg---6---1352---24
PW12092013JKFrame14832.jpg---0---2091---24
PW12092013JKFrame03432.jpg---1---2091---24
PW09182012CRFrame07272.jpg---2---1800---24
PW02092016PCFrame16200.jpg---3---1847---24
PW03172014DSFrame20160.jpg---5---1718---24
PW09182012CRFrame10992.jpg---0---1800---24
PW05232013AGFrame18024.jpg---4---2193---24
PW05122016NBFrame41208.jpg---0---2111---24
PW06282016JSFrame08280.jpg---0---1362---24
PW06162015MKFrame15264.jpg---4---1544---24
PW06212016JK Frame09816.jpg---2---1735---24
PW11172015EBFrame58752.jpg---6---2461---24
PW03182013BPFrame36216.jpg---5---2301---24
PW11172015EBFrame11040.jpg---2---2461---24
PW02092013HSFrame29328.jpg---5---1635---24
PW01142016EHFrame45816.jpg---5---2899---24
PW05072013WPFrame15048.jpg---0---2151---24
PW07052016JCFrame09384.jpg---2---1822---24
PW03172016JRFrame11336.jpg---3---1712---24
PW11052015DFFrame33816.jpg---5---1656---24
PW11052015GOFrame10344.jpg---2---1588---24
PW05232013AGFrame52104.jpg---6---2193---24
PW07052016JCFrame23328.jpg---5---1822---24
PW01142016EHFrame37320.jpg---0---2899---24
PW02092016PCFrame16236.jpg---3---1847---24
PW11172014DLFrame14988.jpg---3---1573---24
PW04132013WMFrame49080.jpg---6---2153---24
PW06212016JK Frame27552.jpg---5---1735---24
PW11102015BVFrame01224.jpg---1---1352---24
PW05202014RAFrame05880.jpg---1---2147---24
PW10022014JFFrame14880.jpg---0---1849---24
PW11172015WTFrame13176.jpg---3---1575---24
PW01142016EHFrame60960.jpg---0---2899---24
PW11192015ROFrame03792.jpg---1---1740---24
PW08042016TMFrame12272.jpg---3---1652---24
PW05232013AGFrame08376.jpg---2---2193---24
PW09182012CRFrame33624.jpg---5---1800---24
PW08192013TBFrame04992.jpg---1---2054---24
PW04282014JMFrame12904.jpg---3---1699---24
PW09032015MPFrame32688.jpg---0---1570---24
PW11172015WTFrame09432.jpg---2---1575---24
PW03172014DSFrame09216.jpg---2---1718---24
PW08252015VWFrame40200.jpg---6---1440---30
PW02092013HSFrame12072.jpg---2---1635---24
PW10132014SWFrame02040.jpg---1---1891---24
PW02092016PCFrame43368.jpg---6---1847---24
PW08062013RCFrame08880.jpg---2---2231---24
PW03042013DTFrame15268.jpg---3---1816---24
PW11172015EBFrame05760.jpg---1---2461---24
PW05122016NBFrame34632.jpg---5---2111---24
PW02092016PCFrame23496.jpg---4---1847---24
PW06042013RWFrame00576.jpg---1---2169---24
PW03172014DSFrame20400.jpg---5---1718---24
PW11172014DLFrame06624.jpg---1---1573---24
PW06282016JSFrame11400.jpg---2---1362---24
PW11142013JSFrame15096.jpg---4---1548---24
PW11182013MBFrame07440.jpg---2---1481---24
PW11172014DLFrame11088.jpg---2---1573---24
PW07052016JCFrame12480.jpg---0---1822---24
PW06022016JFFrame27312.jpg---5---1659---24
PW07052016JCFrame42312.jpg---6---1822---24
PW01282016FBFrame14952.jpg---4---1239---24
PW03172014DSFrame11296.jpg---3---1718---24
PW09182014MWFrame17760.jpg---2---2640---24
PW07022015GKFrame16464.jpg---0---1615---24
PW09032015MPFrame03720.jpg---1---1570---24
PW06042013RWFrame51504.jpg---6---2169---24
PW08252015VWFrame01770.jpg---1---1440---30
PW11032014HHFrame12384.jpg---4---1595---24
PW07122016WBFrame12264.jpg---0---1766---24
PW10092012JWFrame04128.jpg---2---1830---24
PW08052013JCFrame23040.jpg---4---2430---24
PW01142016EHFrame32616.jpg---4---2899---24
PW07082013TDFrame10848.jpg---2---2116---24
PW08062013RCFrame05448.jpg---1---2231---24
PW02092013HSFrame36552.jpg---6---1635---24
PW08192013TBFrame17352.jpg---4---2054---24
PW07052016JCFrame11228.jpg---3---1822---24
PW05202014RAFrame41952.jpg---5---2147---24
PW11172014DLFrame01464.jpg---1---1573---24
PW06212016JK Frame09960.jpg---2---1735---24
PW01142016EHFrame36552.jpg---0---2899---24
PW09012015JHFrame09696.jpg---2---1923---24
PW04282014JMFrame01656.jpg---1---1699---24
PW10022014JFFrame39936.jpg---6---1849---24
PW11052015DFFrame17424.jpg---4---1656---24
PW04132013WMFrame14232.jpg---2---2153---24
PW02042016ASFrame06048.jpg---2---1279---24
PW10092012JWFrame04968.jpg---2---1830---24
PW11172015WTFrame20064.jpg---4---1575---24
PW11052015DFFrame14496.jpg---0---1656---24
PW02092013HSFrame13976.jpg---3---1635---24
PW07052016JCFrame15576.jpg---4---1822---24
PW01052016CZFrame32304.jpg---5---2447---24
PW11172015WTFrame25800.jpg---5---1575---24
PW04262016SHFrame37968.jpg---6---1713---24
PW07082013TDFrame17232.jpg---3---2116---24
PW06022016JFFrame37032.jpg---6---1659---24
PW02092013HSFrame03168.jpg---1---1635---24
PW04282014JMFrame04752.jpg---1---1699---24
PW09182014MWFrame43200.jpg---5---2640---24
PW03042013DTFrame41664.jpg---6---1816---24
PW08052013JCFrame54336.jpg---6---2430---24
PW07122016WBFrame13488.jpg---3---1766---24
PW06302015BCFrame12360.jpg---0---2146---24
PW11102015BVFrame10248.jpg---2---1352---24
PW08062013RCFrame01872.jpg---1---2231---24
PW07022015GKFrame06504.jpg---2---1615---24
PW05202014RAFrame20184.jpg---0---2147---24
PW05232013AGFrame49248.jpg---6---2193---24
PW03042013DTFrame04320.jpg---1---1816---24
PW11052015DFFrame02904.jpg---1---1656---24
PW09182014MWFrame36384.jpg---4---2640---24
PW03042013DTFrame12144.jpg---2---1816---24
PW06302015BCFrame30000.jpg---5---2146---24
PW03182015HMFrame16296.jpg---4---1442---24
PW03152016DSFrame11352.jpg---3---1555---24
PW08112016DHFrame13080.jpg---3---1765---24
PW10062015REFrame01584.jpg---1---1473---24
PW08042016TMFrame39480.jpg---6---1652---24
PW11142013JSFrame30984.jpg---5---1548---24
PW05072013WPFrame10704.jpg---2---2151---24
PW11172015WTFrame06936.jpg---1---1575---24
PW09052013NWFrame06360.jpg---1---1696---24
PW08062013RCFrame36360.jpg---5---2231---24
PW11172015WTFrame12964.jpg---3---1575---24
PW06282016JSFrame19368.jpg---0---1362---24
PW08042016TMFrame33504.jpg---6---1652---24
PW11052015GOFrame17568.jpg---4---1588---24
PW08192013TBFrame45408.jpg---6---2054---24
PW11182013MBFrame10820.jpg---3---1481---24
PW09032015MPFrame34992.jpg---6---1570---24
PW10092012JWFrame35880.jpg---5---1830---24
PW08062013RCFrame49440.jpg---6---2231---24
PW01052016CZFrame15792.jpg---0---2447---24
PW08042016TMFrame35856.jpg---6---1652---24
PW11172015WTFrame10512.jpg---2---1575---24
PW09012015JHFrame42672.jpg---6---1923---24
PW03172016JRFrame04272.jpg---1---1712---24
PW07122016WBFrame10272.jpg---2---1766---24
PW03182015HMFrame03624.jpg---1---1442---24
PW02092016PCFrame07176.jpg---2---1847---24
PW04232013GSFrame27864.jpg---5---1882---24
PW10022014JFFrame14356.jpg---3---1849---24
PW01142016EHFrame11544.jpg---0---2899---24
PW03172014DSFrame13656.jpg---4---1718---24
PW11052015GOFrame08136.jpg---2---1588---24
PW09032015MPFrame11880.jpg---4---1570---24
PW12092013JKFrame08976.jpg---2---2091---24
PW11052015DFFrame19560.jpg---4---1656---24
PW06022016JFFrame01728.jpg---1---1659---24
PW10132014SWFrame29544.jpg---5---1891---24
PW06282016JSFrame09384.jpg---2---1362---24
PW07122016WBFrame08592.jpg---2---1766---24
PW01282016FBFrame10616.jpg---3---1239---24
PW10022014JFFrame20664.jpg---4---1849---24
PW08252015VWFrame29550.jpg---5---1440---30
PW04132013WMFrame49992.jpg---6---2153---24
PW06212016JK Frame28728.jpg---5---1735---24
PW10062015REFrame05040.jpg---0---1473---24
PW10092012JWFrame00048.jpg---1---1830---24
PW08062013RCFrame19624.jpg---3---2231---24
PW07122016WBFrame12504.jpg---0---1766---24
PW09182012CRFrame29616.jpg---5---1800---24
PW08052013JCFrame53712.jpg---6---2430---24
PW07052016JCFrame07512.jpg---2---1822---24
PW06022016JFFrame38928.jpg---6---1659---24
PW03152016DSFrame16008.jpg---4---1555---24
PW03172016JRFrame38784.jpg---6---1712---24
PW03042013DTFrame20688.jpg---4---1816---24
PW08192013TBFrame32880.jpg---5---2054---24
PW07022015GKFrame12456.jpg---4---1615---24
PW01062015TDFrame01512.jpg---1---1856---24
PW06162015MKFrame07008.jpg---2---1544---24
PW04282014JMFrame00048.jpg---1---1699---24
PW05122016NBFrame10752.jpg---3---2111---24
PW10092012JWFrame00120.jpg---1---1830---24
PW03182013BPFrame04632.jpg---0---2301---24
PW06302015BCFrame05280.jpg---1---2146---24
PW11142013JSFrame01560.jpg---1---1548---24
PW08192013TBFrame25608.jpg---5---2054---24
PW04132013WMFrame12960.jpg---2---2153---24
PW09182014MWFrame57312.jpg---5---2640---24
PW10092012JWFrame07752.jpg---1---1830---24
PW09032015MPFrame36696.jpg---6---1570---24
PW03152016DSFrame06672.jpg---2---1555---24
PW10212013GHFrame13608.jpg---1---2618---24
PW09032015MPFrame05908.jpg---2---1570---24
PW11172015EBFrame32376.jpg---0---2461---24
PW08252015VWFrame09840.jpg---0---1440---30
PW09222015GSFrame55872.jpg---6---2500---24
PW08042016TMFrame28776.jpg---5---1652---24
PW03152016DSFrame32232.jpg---6---1555---24
PW07052016JCFrame11360.jpg---3---1822---24
PW06282016JSFrame32136.jpg---6---1362---24
PW11142013JSFrame04464.jpg---1---1548---24
PW08052013JCFrame15840.jpg---0---2430---24
PW03042013DTFrame40104.jpg---6---1816---24
PW10062015REFrame32856.jpg---6---1473---24
PW03172014DSFrame38640.jpg---6---1718---24
PW02092016PCFrame43272.jpg---6---1847---24
PW05202014RAFrame13320.jpg---4---2147---24
PW11032014HHFrame00864.jpg---1---1595---24
PW04282014JMFrame40032.jpg---6---1699---24
PW06302015BCFrame08304.jpg---2---2146---24
PW11142013JSFrame11424.jpg---3---1548---24
PW11172014DLFrame16872.jpg---4---1573---24
PW05122016NBFrame10720.jpg---3---2111---24
PW07052016JCFrame22776.jpg---5---1822---24
PW08062013RCFrame29520.jpg---0---2231---24
PW09012015JHFrame14520.jpg---4---1923---24
PW02092016PCFrame18744.jpg---4---1847---24
PW04282014JMFrame20448.jpg---0---1699---24
PW10132014SWFrame43464.jpg---6---1891---24
PW11142013JSFrame16728.jpg---4---1548---24
PW11192015ROFrame06336.jpg---1---1740---24
PW11142013JSFrame11468.jpg---3---1548---24
PW10062015REFrame12256.jpg---3---1473---24
PW07122016WBFrame38136.jpg---6---1766---24
PW06282016JSFrame23928.jpg---5---1362---24
PW08062013RCFrame09432.jpg---2---2231---24
PW05072013WPFrame03792.jpg---1---2151---24
PW04232013GSFrame14156.jpg---3---1882---24
PW06042013RWFrame29880.jpg---4---2169---24
PW06212016JK Frame14328.jpg---0---1735---24
PW08252015VWFrame07255.jpg---2---1440---30
PW06162015MKFrame06240.jpg---2---1544---24
PW03182015HMFrame07776.jpg---2---1442---24
PW04132013WMFrame02952.jpg---1---2153---24
PW06302015BCFrame16680.jpg---4---2146---24
PW10062015REFrame31056.jpg---0---1473---24
PW07052016JCFrame26040.jpg---5---1822---24
PW03152016DSFrame03216.jpg---1---1555---24
PW08062013RCFrame32976.jpg---5---2231---24
PW07052016JCFrame02928.jpg---1---1822---24
PW03182013BPFrame04632.jpg---0---2301---24
PW11052015DFFrame26472.jpg---5---1656---24
PW06042013RWFrame49992.jpg---6---2169---24
PW09222015GSFrame54744.jpg---6---2500---24
PW03042013DTFrame15840.jpg---0---1816---24
PW09222015GSFrame58776.jpg---6---2500---24
PW11192015ROFrame12168.jpg---2---1740---24
PW05122016NBFrame07488.jpg---2---2111---24
PW10022014JFFrame12312.jpg---2---1849---24
PW01052016CZFrame12240.jpg---2---2447---24
PW06022016JFFrame13464.jpg---0---1659---24
PW01142016EHFrame18192.jpg---0---2899---24
PW02092016PCFrame43632.jpg---6---1847---24
PW10132014SWFrame14904.jpg---0---1891---24
PW01142016EHFrame17568.jpg---2---2899---24
PW07022015GKFrame10724.jpg---3---1615---24
PW06022016JFFrame39744.jpg---6---1659---24
PW03182013BPFrame13904.jpg---3---2301---24
PW05232013AGFrame14616.jpg---4---2193---24
PW11142013JSFrame03696.jpg---1---1548---24
PW10062015REFrame10176.jpg---2---1473---24
PW11052015GOFrame05736.jpg---1---1588---24
PW02092013HSFrame37296.jpg---6---1635---24
PW06042013RWFrame01488.jpg---1---2169---24
PW01282016FBFrame18672.jpg---5---1239---24
PW10062015REFrame15912.jpg---4---1473---24
PW01142016EHFrame20800.jpg---3---2899---24
PW04282014JMFrame15120.jpg---4---1699---24
PW05232013AGFrame03360.jpg---1---2193---24
PW09012015JHFrame42576.jpg---6---1923---24
PW08042016TMFrame12332.jpg---3---1652---24
PW06162015MKFrame10788.jpg---3---1544---24
PW11032014HHFrame17016.jpg---4---1595---24
PW09182014MWFrame13104.jpg---0---2640---24
PW11052015DFFrame15752.jpg---3---1656---24
PW06282016JSFrame12616.jpg---3---1362---24
PW10022014JFFrame05088.jpg---1---1849---24
PW08052013JCFrame12288.jpg---2---2430---24
PW01062015TDFrame40200.jpg---6---1856---24
PW06022016JFFrame19104.jpg---4---1659---24
PW03182015HMFrame18648.jpg---0---1442---24
PW06212016JK Frame15292.jpg---3---1735---24
PW11102015BVFrame28584.jpg---5---1352---24
PW09032015MPFrame04488.jpg---0---1570---24
PW11172015EBFrame16896.jpg---3---2461---24
PW09222015GSFrame14712.jpg---2---2500---24
PW11032014HHFrame11580.jpg---3---1595---24
PW11052015GOFrame07176.jpg---0---1588---24
PW09222015GSFrame03888.jpg---1---2500---24
PW11052015GOFrame12912.jpg---3---1588---24
PW06212016JK Frame20592.jpg---4---1735---24
PW03172016JRFrame10464.jpg---3---1712---24
PW10022014JFFrame02304.jpg---1---1849---24
PW09222015GSFrame15096.jpg---2---2500---24
PW03152016DSFrame07944.jpg---2---1555---24
PW11182013MBFrame03936.jpg---1---1481---24
PW09052013NWFrame21288.jpg---4---1696---24
PW08042016TMFrame31056.jpg---0---1652---24
PW11172015WTFrame20088.jpg---4---1575---24
PW09032015MPFrame35376.jpg---6---1570---24
PW10022014JFFrame33888.jpg---5---1849---24
PW05072013WPFrame45720.jpg---6---2151---24
PW06022016JFFrame38904.jpg---6---1659---24
PW08062013RCFrame20424.jpg---0---2231---24
PW08112016DHFrame39360.jpg---6---1765---24
PW10212013GHFrame29808.jpg---2---2618---24
PW01282016FBFrame08544.jpg---2---1239---24
PW11172014DLFrame20856.jpg---0---1573---24
PW05202014RAFrame11276.jpg---3---2147---24
PW03182015HMFrame25440.jpg---5---1442---24
PW11182013MBFrame14016.jpg---4---1481---24
PW11172015WTFrame36096.jpg---5---1575---24
PW06302015BCFrame16896.jpg---4---2146---24
PW06162015MKFrame14832.jpg---4---1544---24
PW11102015BVFrame18480.jpg---0---1352---24
PW11182013MBFrame20448.jpg---5---1481---24
PW11042013RRFrame11760.jpg---0---1108---24
PW03172016JRFrame10176.jpg---3---1712---24
PW03172016JRFrame22344.jpg---5---1712---24
PW10062015REFrame11352.jpg---0---1473---24
PW02092016PCFrame30600.jpg---5---1847---24
PW08052013JCFrame20016.jpg---3---2430---24
PW02092016PCFrame42456.jpg---6---1847---24
PW04232013GSFrame10560.jpg---2---1882---24
PW11052015DFFrame10392.jpg---2---1656---24
PW08052013JCFrame00288.jpg---1---2430---24
PW10062015REFrame17520.jpg---4---1473---24
PW05202014RAFrame45936.jpg---0---2147---24
PW06212016JK Frame39072.jpg---6---1735---24
PW06042013RWFrame31512.jpg---4---2169---24
PW08252015VWFrame43020.jpg---6---1440---30
PW11042013RRFrame15960.jpg---5---1108---24
PW10022014JFFrame10752.jpg---2---1849---24
PW08192013TBFrame10824.jpg---1---2054---24
PW10022014JFFrame39024.jpg---6---1849---24
PW10092012JWFrame05664.jpg---2---1830---24
PW02042016ASFrame02880.jpg---1---1279---24
PW07122016WBFrame25032.jpg---5---1766---24
PW02092013HSFrame14952.jpg---3---1635---24
PW03172016JRFrame11544.jpg---0---1712---24
PW10092012JWFrame01776.jpg---1---1830---24
PW04232013GSFrame13688.jpg---3---1882---24
PW04232013GSFrame09408.jpg---2---1882---24
PW08252015VWFrame01920.jpg---1---1440---30
PW07122016WBFrame36720.jpg---0---1766---24
PW06022016JFFrame19344.jpg---4---1659---24
PW09032015MPFrame00744.jpg---1---1570---24
PW11042013RRFrame11856.jpg---0---1108---24
PW02042016ASFrame09472.jpg---3---1279---24
PW11052015DFFrame38880.jpg---5---1656---24
PW07082013TDFrame11400.jpg---2---2116---24
PW04232013GSFrame03696.jpg---1---1882---24
PW06042013RWFrame41280.jpg---5---2169---24
PW09222015GSFrame17040.jpg---0---2500---24
PW11172014DLFrame12168.jpg---2---1573---24
PW05122016NBFrame04560.jpg---1---2111---24
PW11052015GOFrame13208.jpg---3---1588---24
PW03152016DSFrame33504.jpg---6---1555---24
PW05072013WPFrame07200.jpg---2---2151---24
PW03182013BPFrame41520.jpg---5---2301---24
PW03182015HMFrame10248.jpg---0---1442---24
PW04282014JMFrame20136.jpg---4---1699---24
PW11142013JSFrame32544.jpg---0---1548---24
PW03152016DSFrame01608.jpg---1---1555---24
PW01052016CZFrame55080.jpg---0---2447---24
PW01062015TDFrame21384.jpg---4---1856---24
PW06212016JK Frame08040.jpg---2---1735---24
PW06212016JK Frame15552.jpg---3---1735---24
PW05202014RAFrame09072.jpg---2---2147---24
PW11052015DFFrame12456.jpg---2---1656---24
PW10212013GHFrame44880.jpg---5---2618---24
PW09012015JHFrame37704.jpg---5---1923---24
PW02042016ASFrame07656.jpg---2---1279---24
PW09012015JHFrame22752.jpg---0---1923---24
PW03152016DSFrame13080.jpg---4---1555---24
PW08062013RCFrame10536.jpg---2---2231---24
PW07022015GKFrame11544.jpg---4---1615---24
PW12092013JKFrame05592.jpg---1---2091---24
PW05072013WPFrame11904.jpg---2---2151---24
PW07122016WBFrame11136.jpg---2---1766---24
PW07052016JCFrame40824.jpg---6---1822---24
PW11172014DLFrame14780.jpg---3---1573---24
PW09182012CRFrame06312.jpg---0---1800---24
PW03042013DTFrame43176.jpg---6---1816---24
PW08052013JCFrame26928.jpg---4---2430---24
PW02092016PCFrame32184.jpg---5---1847---24
PW11042013RRFrame24312.jpg---6---1108---24
PW05122016NBFrame40632.jpg---0---2111---24
PW02092016PCFrame21600.jpg---4---1847---24
PW07052016JCFrame08712.jpg---2---1822---24
PW06042013RWFrame05112.jpg---0---2169---24
PW05122016NBFrame17160.jpg---4---2111---24
PW08052013JCFrame09552.jpg---0---2430---24
PW05072013WPFrame46536.jpg---6---2151---24
PW09012015JHFrame06480.jpg---0---1923---24
PW06162015MKFrame35760.jpg---6---1544---24
PW07052016JCFrame03096.jpg---1---1822---24
PW08112016DHFrame11016.jpg---2---1765---24
PW03042013DTFrame08880.jpg---0---1816---24
PW08062013RCFrame19408.jpg---3---2231---24
PW03042013DTFrame28440.jpg---5---1816---24
PW08062013RCFrame28944.jpg---0---2231---24
PW08062013RCFrame19736.jpg---3---2231---24
PW11052015GOFrame10296.jpg---2---1588---24
PW04282014JMFrame23088.jpg---5---1699---24
PW08042016TMFrame04008.jpg---1---1652---24
PW03172014DSFrame40344.jpg---6---1718---24
PW06162015MKFrame10944.jpg---3---1544---24
PW04232013GSFrame43752.jpg---6---1882---24
PW08062013RCFrame10440.jpg---2---2231---24
PW05072013WPFrame46104.jpg---6---2151---24
PW01062015TDFrame43848.jpg---6---1856---24
PW06212016JK Frame34872.jpg---0---1735---24
PW11142013JSFrame12312.jpg---0---1548---24
PW11172014DLFrame11424.jpg---2---1573---24
PW11172015EBFrame04128.jpg---1---2461---24
PW11182013MBFrame19920.jpg---4---1481---24
PW05122016NBFrame16488.jpg---4---2111---24
PW11052015GOFrame08112.jpg---2---1588---24
PW06022016JFFrame03432.jpg---1---1659---24
PW03152016DSFrame31656.jpg---0---1555---24
PW12092013JKFrame10248.jpg---2---2091---24
PW03152016DSFrame11448.jpg---3---1555---24
PW09032015MPFrame26424.jpg---5---1570---24
PW11182013MBFrame30720.jpg---0---1481---24
PW03182013BPFrame01944.jpg---1---2301---24
PW09032015MPFrame13320.jpg---4---1570---24
PW03172014DSFrame02856.jpg---1---1718---24
PW06302015BCFrame33864.jpg---5---2146---24
PW01282016FBFrame23424.jpg---0---1239---24
PW01282016FBFrame16560.jpg---4---1239---24
PW10022014JFFrame29328.jpg---5---1849---24
PW09182012CRFrame25080.jpg---5---1800---24
PW10062015REFrame12252.jpg---3---1473---24
PW05232013AGFrame07080.jpg---2---2193---24
PW05202014RAFrame49104.jpg---6---2147---24
PW08042016TMFrame09576.jpg---2---1652---24
PW09012015JHFrame12916.jpg---3---1923---24
PW10212013GHFrame46296.jpg---5---2618---24
PW11172015EBFrame12552.jpg---2---2461---24
PW11172014DLFrame10920.jpg---2---1573---24
PW09052013NWFrame03888.jpg---1---1696---24
PW11172015WTFrame06072.jpg---1---1575---24
PW03042013DTFrame39096.jpg---6---1816---24
PW09012015JHFrame10200.jpg---2---1923---24
PW11192015ROFrame12312.jpg---2---1740---24
PW11172015EBFrame29112.jpg---4---2461---24
PW06302015BCFrame10968.jpg---3---2146---24
PW09032015MPFrame07092.jpg---2---1570---24
PW11052015DFFrame10992.jpg---2---1656---24
PW05232013AGFrame19536.jpg---4---2193---24
PW06212016JK Frame14424.jpg---3---1735---24
PW03172014DSFrame15360.jpg---4---1718---24
PW05072013WPFrame40440.jpg---5---2151---24
PW04282014JMFrame07920.jpg---0---1699---24
PW10212013GHFrame37200.jpg---3---2618---24
PW08062013RCFrame32328.jpg---5---2231---24
PW11052015DFFrame28368.jpg---5---1656---24
PW09012015JHFrame03816.jpg---1---1923---24
PW01052016CZFrame55680.jpg---6---2447---24
PW03182013BPFrame07080.jpg---2---2301---24
PW03152016DSFrame11220.jpg---3---1555---24
PW12092013JKFrame11736.jpg---2---2091---24
PW09052013NWFrame38232.jpg---6---1696---24
PW11172014DLFrame15600.jpg---0---1573---24
PW07082013TDFrame13416.jpg---2---2116---24
PW11042013RRFrame24504.jpg---6---1108---24
PW06042013RWFrame27408.jpg---4---2169---24
PW01142016EHFrame09000.jpg---1---2899---24
PW10022014JFFrame15648.jpg---4---1849---24
PW01142016EHFrame18504.jpg---0---2899---24
PW08052013JCFrame13248.jpg---2---2430---24
PW03182013BPFrame54288.jpg---6---2301---24
PW08192013TBFrame18024.jpg---4---2054---24
PW09182012CRFrame11376.jpg---0---1800---24
PW02092016PCFrame18600.jpg---4---1847---24
PW11192015ROFrame14448.jpg---0---1740---24
PW02092016PCFrame08232.jpg---2---1847---24
PW10092012JWFrame12108.jpg---3---1830---24
PW07022015GKFrame16032.jpg---4---1615---24
PW01062015TDFrame11280.jpg---2---1856---24
PW02092016PCFrame08976.jpg---2---1847---24
PW03172014DSFrame20040.jpg---5---1718---24
PW03182015HMFrame00216.jpg---1---1442---24
PW12092013JKFrame25056.jpg---0---2091---24
PW09222015GSFrame01248.jpg---1---2500---24
PW06212016JK Frame36048.jpg---6---1735---24
PW08112016DHFrame36456.jpg---0---1765---24
PW07052016JCFrame29952.jpg---5---1822---24
PW02092013HSFrame14064.jpg---3---1635---24
PW11172014DLFrame18840.jpg---4---1573---24
PW08112016DHFrame11928.jpg---0---1765---24
PW06162015MKFrame14688.jpg---4---1544---24
PW11032014HHFrame14736.jpg---4---1595---24
PW08052013JCFrame03528.jpg---1---2430---24
PW09032015MPFrame08904.jpg---3---1570---24
PW09052013NWFrame11448.jpg---2---1696---24
PW10092012JWFrame12432.jpg---3---1830---24
PW08252015VWFrame19350.jpg---4---1440---30
PW01142016EHFrame45864.jpg---5---2899---24
PW08192013TBFrame20784.jpg---4---2054---24
PW10132014SWFrame12240.jpg---0---1891---24
PW08062013RCFrame27456.jpg---4---2231---24
PW11182013MBFrame00168.jpg---1---1481---24
PW12092013JKFrame18648.jpg---4---2091---24
PW09032015MPFrame00768.jpg---1---1570---24
PW02092016PCFrame15240.jpg---0---1847---24
PW10212013GHFrame36600.jpg---3---2618---24
PW02092016PCFrame16020.jpg---3---1847---24
PW11172015EBFrame56160.jpg---5---2461---24
PW09182012CRFrame11640.jpg---0---1800---24
PW09052013NWFrame17400.jpg---4---1696---24
PW11192015ROFrame33840.jpg---5---1740---24
PW05202014RAFrame10948.jpg---3---2147---24
PW11052015GOFrame28728.jpg---5---1588---24
PW03172016JRFrame27552.jpg---5---1712---24
PW11142013JSFrame12504.jpg---0---1548---24
PW11172015WTFrame13400.jpg---3---1575---24
PW07082013TDFrame17016.jpg---3---2116---24
PW12092013JKFrame44832.jpg---6---2091---24
PW11142013JSFrame11392.jpg---3---1548---24
PW06282016JSFrame17424.jpg---4---1362---24
PW09222015GSFrame12456.jpg---2---2500---24
PW03172016JRFrame14520.jpg---4---1712---24
PW05072013WPFrame13992.jpg---0---2151---24
PW09032015MPFrame08708.jpg---3---1570---24
PW02092016PCFrame13032.jpg---0---1847---24
PW09012015JHFrame37944.jpg---5---1923---24
PW08192013TBFrame47640.jpg---6---2054---24
PW10062015REFrame12488.jpg---3---1473---24
PW06302015BCFrame50064.jpg---6---2146---24
PW06282016JSFrame32208.jpg---6---1362---24
PW11192015ROFrame10872.jpg---2---1740---24
PW11172015EBFrame31920.jpg---0---2461---24
PW03172016JRFrame11808.jpg---0---1712---24
PW01052016CZFrame05616.jpg---1---2447---24
PW06042013RWFrame40968.jpg---5---2169---24
PW04282014JMFrame19176.jpg---4---1699---24
PW05202014RAFrame11096.jpg---3---2147---24
PW02092013HSFrame12120.jpg---2---1635---24
PW03182015HMFrame34080.jpg---6---1442---24
PW07052016JCFrame19584.jpg---0---1822---24
PW06022016JFFrame13008.jpg---0---1659---24
PW07022015GKFrame16560.jpg---0---1615---24
PW03152016DSFrame11064.jpg---3---1555---24
PW10022014JFFrame07392.jpg---1---1849---24
PW07022015GKFrame11832.jpg---4---1615---24
PW09052013NWFrame35472.jpg---5---1696---24
PW06042013RWFrame21792.jpg---3---2169---24
PW11192015ROFrame18588.jpg---3---1740---24
PW04282014JMFrame12808.jpg---3---1699---24
PW09182014MWFrame62704.jpg---6---2640---24
PW10092012JWFrame08856.jpg---2---1830---24
PW08192013TBFrame13440.jpg---3---2054---24
PW01062015TDFrame14256.jpg---3---1856---24
PW04282014JMFrame26400.jpg---5---1699---24
PW01282016FBFrame11100.jpg---3---1239---24
PW09222015GSFrame14616.jpg---2---2500---24
PW07022015GKFrame20352.jpg---5---1615---24
PW10022014JFFrame36600.jpg---5---1849---24
PW11142013JSFrame29616.jpg---5---1548---24
PW06022016JFFrame04488.jpg---1---1659---24
PW06212016JK Frame19824.jpg---4---1735---24
PW08112016DHFrame08904.jpg---2---1765---24
PW02092016PCFrame15984.jpg---3---1847---24
PW09182012CRFrame12480.jpg---3---1800---24
PW07082013TDFrame48864.jpg---6---2116---24
PW01052016CZFrame18268.jpg---3---2447---24
PW09032015MPFrame08936.jpg---3---1570---24
PW05122016NBFrame07512.jpg---2---2111---24
PW01062015TDFrame13704.jpg---0---1856---24
PW11192015ROFrame20616.jpg---4---1740---24
PW01052016CZFrame23112.jpg---4---2447---24
PW10092012JWFrame38280.jpg---6---1830---24
PW09182014MWFrame11976.jpg---0---2640---24
PW09182014MWFrame09312.jpg---1---2640---24
PW01142016EHFrame14736.jpg---2---2899---24
PW09222015GSFrame29472.jpg---0---2500---24
PW11192015ROFrame15960.jpg---0---1740---24
PW10132014SWFrame42336.jpg---6---1891---24
PW08112016DHFrame37848.jpg---6---1765---24
PW08112016DHFrame12916.jpg---3---1765---24
PW11052015DFFrame15216.jpg---0---1656---24
PW06162015MKFrame33336.jpg---6---1544---24
PW07082013TDFrame16656.jpg---3---2116---24
PW05202014RAFrame08952.jpg---2---2147---24
PW08112016DHFrame06144.jpg---1---1765---24
PW11172015EBFrame50784.jpg---5---2461---24
PW08042016TMFrame36576.jpg---6---1652---24
PW03182015HMFrame14952.jpg---4---1442---24
PW11042013RRFrame07368.jpg---4---1108---24
PW04262016SHFrame37704.jpg---6---1713---24
PW11172014DLFrame00768.jpg---1---1573---24
PW12092013JKFrame02784.jpg---1---2091---24
PW06162015MKFrame36024.jpg---6---1544---24
PW05232013AGFrame22440.jpg---0---2193---24
PW09012015JHFrame06696.jpg---2---1923---24
PW10132014SWFrame40608.jpg---0---1891---24
PW06042013RWFrame17856.jpg---2---2169---24
PW09182012CRFrame20592.jpg---4---1800---24
PW03182015HMFrame08496.jpg---2---1442---24
PW12092013JKFrame26904.jpg---0---2091---24
PW03182013BPFrame55224.jpg---0---2301---24
PW08062013RCFrame00696.jpg---1---2231---24
PW09052013NWFrame07608.jpg---0---1696---24
PW04282014JMFrame12620.jpg---3---1699---24
PW07082013TDFrame26160.jpg---4---2116---24
PW04232013GSFrame14592.jpg---0---1882---24
PW11182013MBFrame27072.jpg---5---1481---24
PW08192013TBFrame31560.jpg---5---2054---24
PW01142016EHFrame67224.jpg---6---2899---24
PW11172015EBFrame27360.jpg---4---2461---24
PW10212013GHFrame59112.jpg---6---2618---24
PW09012015JHFrame10392.jpg---2---1923---24
PW05072013WPFrame21264.jpg---4---2151---24
PW03152016DSFrame14640.jpg---4---1555---24
PW06282016JSFrame31128.jpg---6---1362---24
PW03152016DSFrame17304.jpg---4---1555---24
PW10092012JWFrame35400.jpg---5---1830---24
PW05232013AGFrame51648.jpg---6---2193---24
PW05232013AGFrame08280.jpg---2---2193---24
PW03182015HMFrame10608.jpg---0---1442---24
PW06022016JFFrame11856.jpg---2---1659---24
PW03152016DSFrame21984.jpg---5---1555---24
PW05122016NBFrame14232.jpg---4---2111---24
PW08192013TBFrame07416.jpg---2---2054---24
PW09182014MWFrame13848.jpg---0---2640---24
PW10132014SWFrame44280.jpg---6---1891---24
PW11032014HHFrame37344.jpg---6---1595---24
PW08112016DHFrame23784.jpg---5---1765---24
PW11042013RRFrame00044.jpg---3---1108---24
PW11172015EBFrame23808.jpg---4---2461---24
PW08252015VWFrame06780.jpg---2---1440---30
PW02092016PCFrame15868.jpg---3---1847---24
PW03152016DSFrame23688.jpg---5---1555---24
PW03042013DTFrame06624.jpg---1---1816---24
PW04282014JMFrame03288.jpg---1---1699---24
PW08052013JCFrame06240.jpg---0---2430---24
PW05072013WPFrame49896.jpg---6---2151---24
PW10132014SWFrame13968.jpg---3---1891---24
PW02042016ASFrame26928.jpg---6---1279---24
PW10062015REFrame18840.jpg---0---1473---24
PW11052015GOFrame13032.jpg---3---1588---24
PW09222015GSFrame13488.jpg---2---2500---24
PW02092013HSFrame25152.jpg---5---1635---24
PW01142016EHFrame41880.jpg---5---2899---24
PW11142013JSFrame02328.jpg---1---1548---24
PW02092013HSFrame36984.jpg---6---1635---24
PW11052015DFFrame15996.jpg---3---1656---24
PW07122016WBFrame40392.jpg---6---1766---24
PW11052015GOFrame06552.jpg---1---1588---24
PW11182013MBFrame00240.jpg---1---1481---24
PW02042016ASFrame00528.jpg---1---1279---24
PW03042013DTFrame03888.jpg---1---1816---24
PW10022014JFFrame21648.jpg---0---1849---24
PW09012015JHFrame01584.jpg---1---1923---24
PW10212013GHFrame26760.jpg---2---2618---24
PW06022016JFFrame14672.jpg---3---1659---24
PW07052016JCFrame10632.jpg---0---1822---24
PW10212013GHFrame16944.jpg---1---2618---24
PW04282014JMFrame29640.jpg---5---1699---24
PW06022016JFFrame20784.jpg---5---1659---24
PW11042013RRFrame07344.jpg---4---1108---24
PW10022014JFFrame09744.jpg---0---1849---24
PW09182012CRFrame33336.jpg---5---1800---24
PW06022016JFFrame13440.jpg---0---1659---24
PW02092013HSFrame12096.jpg---2---1635---24
PW06212016JK Frame39792.jpg---6---1735---24
PW08192013TBFrame31800.jpg---5---2054---24
PW08252015VWFrame41460.jpg---6---1440---30
PW04132013WMFrame18144.jpg---2---2153---24
PW10132014SWFrame45144.jpg---6---1891---24
PW03172016JRFrame08592.jpg---2---1712---24
PW08062013RCFrame15888.jpg---0---2231---24
PW06042013RWFrame47592.jpg---0---2169---24
PW11142013JSFrame27816.jpg---5---1548---24
PW08042016TMFrame08856.jpg---2---1652---24
PW06042013RWFrame22932.jpg---3---2169---24
PW06302015BCFrame19584.jpg---0---2146---24
PW01142016EHFrame15864.jpg---2---2899---24
PW05232013AGFrame22392.jpg---0---2193---24
PW03152016DSFrame23640.jpg---5---1555---24
PW11052015DFFrame15812.jpg---3---1656---24
PW11182013MBFrame05328.jpg---0---1481---24
PW11172014DLFrame18000.jpg---4---1573---24
PW10022014JFFrame11064.jpg---2---1849---24
PW09052013NWFrame06648.jpg---1---1696---24
PW10022014JFFrame04416.jpg---1---1849---24
PW09182012CRFrame11640.jpg---0---1800---24
PW08192013TBFrame24120.jpg---5---2054---24
PW10092012JWFrame02496.jpg---1---1830---24
PW11052015GOFrame12884.jpg---3---1588---24
PW08052013JCFrame16224.jpg---1---2430---24
PW09222015GSFrame03600.jpg---1---2500---24
PW10022014JFFrame36576.jpg---5---1849---24
PW08252015VWFrame05790.jpg---1---1440---30
PW09222015GSFrame00816.jpg---1---2500---24
PW04282014JMFrame00672.jpg---1---1699---24
PW07122016WBFrame28248.jpg---5---1766---24
PW11192015ROFrame16056.jpg---0---1740---24
PW11052015GOFrame26472.jpg---5---1588---24
PW11192015ROFrame31824.jpg---5---1740---24
PW08042016TMFrame07392.jpg---2---1652---24
PW07052016JCFrame06120.jpg---1---1822---24
PW02092013HSFrame16440.jpg---4---1635---24
PW07082013TDFrame30984.jpg---5---2116---24
PW02042016ASFrame02040.jpg---1---1279---24
PW05232013AGFrame51840.jpg---6---2193---24
PW03152016DSFrame17976.jpg---4---1555---24
PW09052013NWFrame12312.jpg---2---1696---24
PW01062015TDFrame12672.jpg---2---1856---24
PW07082013TDFrame02040.jpg---1---2116---24
PW05202014RAFrame10864.jpg---3---2147---24
PW10022014JFFrame33504.jpg---5---1849---24
PW07082013TDFrame13968.jpg---2---2116---24
PW09032015MPFrame06144.jpg---2---1570---24
PW11052015GOFrame29520.jpg---5---1588---24
PW11042013RRFrame10104.jpg---4---1108---24
PW11052015DFFrame15728.jpg---3---1656---24
PW04232013GSFrame19296.jpg---4---1882---24
PW06162015MKFrame22704.jpg---5---1544---24
PW10092012JWFrame24432.jpg---0---1830---24
PW09012015JHFrame25008.jpg---5---1923---24
PW01062015TDFrame27768.jpg---5---1856---24
PW10092012JWFrame24984.jpg---0---1830---24
PW10092012JWFrame00168.jpg---1---1830---24
PW10212013GHFrame50280.jpg---5---2618---24
PW03042013DTFrame24840.jpg---5---1816---24
PW11172014DLFrame15576.jpg---0---1573---24
PW10022014JFFrame42336.jpg---6---1849---24
PW03182015HMFrame07632.jpg---2---1442---24
PW01052016CZFrame01368.jpg---1---2447---24
PW03152016DSFrame12312.jpg---0---1555---24
PW04262016SHFrame13232.jpg---3---1713---24
PW11182013MBFrame01584.jpg---1---1481---24
PW10092012JWFrame10416.jpg---0---1830---24
PW09182012CRFrame13704.jpg---3---1800---24
PW11192015ROFrame18524.jpg---3---1740---24
PW09182012CRFrame00144.jpg---1---1800---24
PW06042013RWFrame04488.jpg---0---2169---24
PW11102015BVFrame11112.jpg---2---1352---24
PW02042016ASFrame09112.jpg---3---1279---24
PW07082013TDFrame07536.jpg---1---2116---24
PW10132014SWFrame14288.jpg---3---1891---24
PW01052016CZFrame56808.jpg---6---2447---24
PW03172016JRFrame40128.jpg---6---1712---24
PW03152016DSFrame02400.jpg---1---1555---24
PW08252015VWFrame10270.jpg---3---1440---30
PW09012015JHFrame12936.jpg---3---1923---24
PW01142016EHFrame19536.jpg---3---2899---24
PW11172014DLFrame22488.jpg---5---1573---24
PW11172014DLFrame26592.jpg---5---1573---24
PW12092013JKFrame08784.jpg---2---2091---24
PW03152016DSFrame22872.jpg---5---1555---24
PW07122016WBFrame38976.jpg---6---1766---24
PW11052015DFFrame20616.jpg---4---1656---24
PW01052016CZFrame51192.jpg---5---2447---24
PW09052013NWFrame13344.jpg---0---1696---24
PW05232013AGFrame48672.jpg---6---2193---24
PW03182015HMFrame34536.jpg---6---1442---24
PW02092016PCFrame11496.jpg---0---1847---24
PW08042016TMFrame11184.jpg---0---1652---24
PW11052015DFFrame20688.jpg---4---1656---24
PW07082013TDFrame48120.jpg---6---2116---24
PW11052015GOFrame27216.jpg---5---1588---24
PW03182013BPFrame12780.jpg---3---2301---24
PW09182014MWFrame62640.jpg---6---2640---24
PW01142016EHFrame45552.jpg---5---2899---24
PW03182015HMFrame13944.jpg---4---1442---24
PW05202014RAFrame04896.jpg---1---2147---24
PW07122016WBFrame15840.jpg---4---1766---24
PW10062015REFrame06984.jpg---2---1473---24
PW08052013JCFrame56256.jpg---6---2430---24
PW01142016EHFrame05160.jpg---1---2899---24
PW09052013NWFrame31968.jpg---5---1696---24
PW11172015EBFrame06360.jpg---1---2461---24
PW11142013JSFrame36912.jpg---6---1548---24
PW10062015REFrame09264.jpg---2---1473---24
PW09222015GSFrame06960.jpg---1---2500---24
PW08062013RCFrame25680.jpg---4---2231---24
PW11172015EBFrame26472.jpg---4---2461---24
PW11172014DLFrame15416.jpg---3---1573---24
PW01282016FBFrame11020.jpg---3---1239---24
PW11042013RRFrame24648.jpg---6---1108---24
PW11172015EBFrame33936.jpg---0---2461---24
PW08112016DHFrame41688.jpg---6---1765---24
PW06022016JFFrame14420.jpg---3---1659---24
PW04262016SHFrame10152.jpg---2---1713---24
PW10092012JWFrame03360.jpg---0---1830---24
PW06022016JFFrame38688.jpg---6---1659---24
PW08112016DHFrame19512.jpg---4---1765---24
PW09182012CRFrame14520.jpg---0---1800---24
PW01062015TDFrame34248.jpg---5---1856---24
PW11192015ROFrame00144.jpg---1---1740---24
PW06042013RWFrame41880.jpg---5---2169---24
PW08252015VWFrame36030.jpg---5---1440---30
PW10092012JWFrame11880.jpg---3---1830---24
PW11032014HHFrame18480.jpg---0---1595---24
PW11102015BVFrame15456.jpg---4---1352---24
PW08112016DHFrame07968.jpg---2---1765---24
PW01142016EHFrame29688.jpg---4---2899---24
PW08252015VWFrame07560.jpg---2---1440---30
PW11172015EBFrame25920.jpg---4---2461---24
PW03182013BPFrame36456.jpg---5---2301---24
PW05202014RAFrame11452.jpg---3---2147---24
PW03152016DSFrame32160.jpg---6---1555---24
PW05072013WPFrame45360.jpg---0---2151---24
PW03182015HMFrame10344.jpg---0---1442---24
PW07022015GKFrame38184.jpg---6---1615---24
PW09012015JHFrame43440.jpg---6---1923---24
PW05122016NBFrame03312.jpg---1---2111---24
PW10092012JWFrame43536.jpg---6---1830---24
PW01052016CZFrame58056.jpg---6---2447---24
PW02042016ASFrame06288.jpg---2---1279---24
PW06022016JFFrame08376.jpg---2---1659---24
PW10212013GHFrame56832.jpg---0---2618---24
PW06212016JK Frame03312.jpg---1---1735---24
PW06212016JK Frame01032.jpg---1---1735---24
PW03172014DSFrame11112.jpg---3---1718---24
PW01282016FBFrame09816.jpg---0---1239---24
PW04132013WMFrame07824.jpg---2---2153---24
PW08042016TMFrame26424.jpg---5---1652---24
PW11172015EBFrame12984.jpg---2---2461---24
PW09182014MWFrame02544.jpg---1---2640---24
PW09222015GSFrame18808.jpg---3---2500---24
PW03182015HMFrame11504.jpg---3---1442---24
PW03042013DTFrame19560.jpg---4---1816---24
PW04232013GSFrame10944.jpg---2---1882---24
PW10132014SWFrame06480.jpg---0---1891---24
PW11052015GOFrame10704.jpg---2---1588---24
PW04262016SHFrame08928.jpg---2---1713---24
PW05072013WPFrame14540.jpg---3---2151---24
PW08192013TBFrame35784.jpg---5---2054---24
PW01282016FBFrame24792.jpg---6---1239---24
PW08252015VWFrame07290.jpg---2---1440---30
PW05122016NBFrame12960.jpg---4---2111---24
PW11052015GOFrame27240.jpg---5---1588---24
PW03172016JRFrame14424.jpg---4---1712---24
PW05122016NBFrame14448.jpg---4---2111---24
PW02092013HSFrame15816.jpg---0---1635---24
PW11172015EBFrame25968.jpg---4---2461---24
PW11142013JSFrame34320.jpg---6---1548---24
PW08062013RCFrame51072.jpg---6---2231---24
PW10062015REFrame12124.jpg---3---1473---24
PW02092016PCFrame04776.jpg---1---1847---24
PW06162015MKFrame11108.jpg---3---1544---24
PW05202014RAFrame39432.jpg---5---2147---24
PW04232013GSFrame10440.jpg---2---1882---24
PW12092013JKFrame20256.jpg---4---2091---24
PW11142013JSFrame29784.jpg---5---1548---24
PW05072013WPFrame28056.jpg---5---2151---24
PW10132014SWFrame09408.jpg---2---1891---24
PW06302015BCFrame19848.jpg---0---2146---24
PW08192013TBFrame17496.jpg---4---2054---24
PW08052013JCFrame28464.jpg---4---2430---24
PW08042016TMFrame35256.jpg---6---1652---24
PW10022014JFFrame02232.jpg---1---1849---24
PW11052015GOFrame01056.jpg---1---1588---24
PW02092016PCFrame39336.jpg---5---1847---24
PW03182015HMFrame11896.jpg---3---1442---24
PW07052016JCFrame25032.jpg---5---1822---24
PW11032014HHFrame10944.jpg---0---1595---24
PW02092013HSFrame14376.jpg---3---1635---24
PW11192015ROFrame18140.jpg---3---1740---24
PW08192013TBFrame26208.jpg---5---2054---24
PW08112016DHFrame20160.jpg---4---1765---24
PW09052013NWFrame24264.jpg---4---1696---24
PW11192015ROFrame09840.jpg---2---1740---24
PW01142016EHFrame43680.jpg---5---2899---24
PW09182014MWFrame23388.jpg---3---2640---24
PW01062015TDFrame05808.jpg---1---1856---24
PW10062015REFrame21048.jpg---5---1473---24
PW11182013MBFrame24072.jpg---5---1481---24
PW10132014SWFrame40776.jpg---0---1891---24
PW11172015EBFrame05712.jpg---1---2461---24
PW04282014JMFrame02904.jpg---1---1699---24
PW02042016ASFrame05688.jpg---2---1279---24
PW11032014HHFrame11712.jpg---3---1595---24
PW06212016JK Frame14440.jpg---3---1735---24
PW11172015WTFrame30144.jpg---5---1575---24
PW03182015HMFrame30096.jpg---0---1442---24
PW11172015EBFrame39864.jpg---5---2461---24
PW11052015GOFrame20736.jpg---0---1588---24
PW06212016JK Frame02496.jpg---1---1735---24
PW02092016PCFrame08280.jpg---2---1847---24
PW12092013JKFrame21648.jpg---4---2091---24
PW08042016TMFrame30936.jpg---0---1652---24
PW11032014HHFrame22200.jpg---5---1595---24
PW08112016DHFrame11592.jpg---0---1765---24
PW07122016WBFrame03552.jpg---1---1766---24
PW06282016JSFrame18792.jpg---4---1362---24
PW11052015DFFrame17712.jpg---4---1656---24
PW09032015MPFrame21072.jpg---5---1570---24
PW11032014HHFrame31032.jpg---5---1595---24
PW07052016JCFrame01272.jpg---1---1822---24
PW09012015JHFrame12748.jpg---3---1923---24
PW05072013WPFrame05376.jpg---1---2151---24
PW09182012CRFrame25728.jpg---5---1800---24
PW11172015WTFrame12800.jpg---3---1575---24
PW08112016DHFrame41112.jpg---6---1765---24
PW05232013AGFrame17160.jpg---4---2193---24
PW02092013HSFrame13780.jpg---3---1635---24
PW11142013JSFrame35928.jpg---6---1548---24
PW06212016JK Frame04176.jpg---1---1735---24
PW05202014RAFrame02064.jpg---1---2147---24
PW03152016DSFrame09072.jpg---2---1555---24
PW09032015MPFrame05688.jpg---2---1570---24
PW04262016SHFrame02688.jpg---1---1713---24
PW11172015WTFrame13248.jpg---3---1575---24
PW09052013NWFrame12240.jpg---2---1696---24
PW07052016JCFrame15456.jpg---4---1822---24
PW11172015EBFrame11712.jpg---2---2461---24
PW02092016PCFrame16320.jpg---3---1847---24
PW07022015GKFrame37224.jpg---6---1615---24
PW09012015JHFrame21888.jpg---0---1923---24
PW08052013JCFrame10440.jpg---2---2430---24
PW03172014DSFrame09720.jpg---2---1718---24
PW06042013RWFrame42144.jpg---5---2169---24
PW09182014MWFrame62280.jpg---6---2640---24
PW04262016SHFrame02736.jpg---1---1713---24
PW04232013GSFrame08016.jpg---0---1882---24
PW02092016PCFrame17544.jpg---0---1847---24
PW04262016SHFrame13800.jpg---4---1713---24
PW11102015BVFrame27744.jpg---5---1352---24
PW06162015MKFrame34248.jpg---6---1544---24
PW06042013RWFrame42168.jpg---5---2169---24
PW01142016EHFrame17208.jpg---2---2899---24
PW03172016JRFrame01464.jpg---1---1712---24
PW03182013BPFrame09840.jpg---1---2301---24
PW07122016WBFrame06960.jpg---1---1766---24
PW11052015DFFrame20712.jpg---4---1656---24
PW11102015BVFrame24120.jpg---5---1352---24
PW09182014MWFrame14616.jpg---0---2640---24
PW06022016JFFrame37704.jpg---6---1659---24
PW05072013WPFrame00072.jpg---1---2151---24
PW05072013WPFrame36672.jpg---5---2151---24
PW03182015HMFrame12984.jpg---4---1442---24
PW01062015TDFrame14496.jpg---3---1856---24
PW08192013TBFrame04656.jpg---1---2054---24
PW05072013WPFrame14644.jpg---3---2151---24
PW09032015MPFrame08724.jpg---3---1570---24
PW10132014SWFrame26040.jpg---0---1891---24
PW03182013BPFrame07368.jpg---2---2301---24
PW03042013DTFrame19992.jpg---4---1816---24
PW03172016JRFrame08184.jpg---2---1712---24
PW09182012CRFrame08304.jpg---2---1800---24
PW04132013WMFrame20868.jpg---3---2153---24
PW02092016PCFrame15956.jpg---3---1847---24
PW11042013RRFrame12048.jpg---0---1108---24
PW12092013JKFrame16200.jpg---3---2091---24
PW05072013WPFrame20232.jpg---4---2151---24
PW05202014RAFrame15384.jpg---4---2147---24
PW01282016FBFrame09720.jpg---0---1239---24
PW02092013HSFrame05376.jpg---0---1635---24
PW02092016PCFrame01992.jpg---1---1847---24
PW09182012CRFrame10104.jpg---2---1800---24
PW03172016JRFrame00360.jpg---1---1712---24
PW10092012JWFrame20664.jpg---4---1830---24
PW09012015JHFrame12100.jpg---3---1923---24
PW11102015BVFrame13872.jpg---0---1352---24
PW08112016DHFrame08088.jpg---2---1765---24
PW11172014DLFrame09864.jpg---0---1573---24
PW04132013WMFrame04416.jpg---1---2153---24
PW09222015GSFrame58512.jpg---6---2500---24
PW06212016JK Frame14832.jpg---3---1735---24
PW08112016DHFrame08112.jpg---2---1765---24
PW04262016SHFrame13084.jpg---3---1713---24
PW06022016JFFrame27120.jpg---5---1659---24
PW10022014JFFrame11016.jpg---2---1849---24
PW11052015DFFrame01200.jpg---1---1656---24
PW07082013TDFrame17808.jpg---0---2116---24
PW08062013RCFrame34848.jpg---5---2231---24
PW11182013MBFrame20208.jpg---0---1481---24
PW03182013BPFrame03312.jpg---1---2301---24
PW04232013GSFrame07080.jpg---0---1882---24
PW07082013TDFrame35160.jpg---5---2116---24
PW06042013RWFrame23220.jpg---3---2169---24
PW10022014JFFrame11808.jpg---2---1849---24
PW08112016DHFrame02280.jpg---1---1765---24
PW03182015HMFrame25200.jpg---5---1442---24
PW03172014DSFrame33336.jpg---6---1718---24
PW06282016JSFrame09456.jpg---2---1362---24
PW06302015BCFrame10512.jpg---3---2146---24
PW06042013RWFrame50088.jpg---6---2169---24
PW09182014MWFrame13272.jpg---0---2640---24
PW03042013DTFrame41016.jpg---6---1816---24
PW07122016WBFrame39216.jpg---6---1766---24
PW11102015BVFrame07704.jpg---2---1352---24
PW04232013GSFrame07104.jpg---0---1882---24
PW06162015MKFrame02760.jpg---1---1544---24
PW07022015GKFrame37008.jpg---6---1615---24
PW08042016TMFrame08208.jpg---2---1652---24
PW09032015MPFrame17856.jpg---0---1570---24
PW12092013JKFrame09264.jpg---2---2091---24
PW10212013GHFrame34320.jpg---0---2618---24
PW10062015REFrame34032.jpg---6---1473---24
PW11172014DLFrame34272.jpg---6---1573---24
PW02092013HSFrame06552.jpg---2---1635---24
PW06212016JK Frame15236.jpg---3---1735---24
PW07082013TDFrame49536.jpg---6---2116---24
PW07082013TDFrame16320.jpg---3---2116---24
PW05072013WPFrame09096.jpg---1---2151---24
PW11192015ROFrame06072.jpg---1---1740---24
PW08052013JCFrame20496.jpg---3---2430---24
PW06162015MKFrame21792.jpg---5---1544---24
PW09222015GSFrame58440.jpg---6---2500---24
PW03152016DSFrame12312.jpg---0---1555---24
PW01062015TDFrame40272.jpg---6---1856---24
PW08112016DHFrame01008.jpg---1---1765---24
PW11052015GOFrame29256.jpg---5---1588---24
PW10212013GHFrame29616.jpg---2---2618---24
PW02092016PCFrame17136.jpg---0---1847---24
PW02092016PCFrame16436.jpg---3---1847---24
PW10092012JWFrame15144.jpg---0---1830---24
PW06022016JFFrame13320.jpg---0---1659---24
PW09222015GSFrame27816.jpg---4---2500---24
PW10092012JWFrame13968.jpg---0---1830---24
PW11052015DFFrame12504.jpg---2---1656---24
PW08062013RCFrame16536.jpg---0---2231---24
PW06042013RWFrame30888.jpg---4---2169---24
PW01282016FBFrame19032.jpg---5---1239---24
PW11172015EBFrame11016.jpg---2---2461---24
PW06042013RWFrame31608.jpg---4---2169---24
PW07022015GKFrame06072.jpg---2---1615---24
PW09182014MWFrame62796.jpg---6---2640---24
PW05122016NBFrame47376.jpg---6---2111---24
PW10212013GHFrame58296.jpg---6---2618---24
PW05202014RAFrame01944.jpg---1---2147---24
PW06212016JK Frame04536.jpg---1---1735---24
PW06302015BCFrame01608.jpg---1---2146---24
PW10092012JWFrame19272.jpg---4---1830---24
PW10212013GHFrame04176.jpg---4---2618---24
PW04262016SHFrame14040.jpg---4---1713---24
PW04262016SHFrame25272.jpg---5---1713---24
PW11052015DFFrame10416.jpg---2---1656---24
PW06302015BCFrame25896.jpg---5---2146---24
PW07122016WBFrame14568.jpg---3---1766---24
PW10212013GHFrame56880.jpg---0---2618---24
PW06042013RWFrame09816.jpg---0---2169---24
PW05122016NBFrame06696.jpg---2---2111---24
PW08112016DHFrame27552.jpg---5---1765---24
PW09032015MPFrame17592.jpg---0---1570---24
PW10092012JWFrame12448.jpg---3---1830---24
PW11192015ROFrame23952.jpg---4---1740---24
PW11142013JSFrame33336.jpg---6---1548---24
PW06042013RWFrame18240.jpg---2---2169---24
PW11042013RRFrame13560.jpg---5---1108---24
PW04282014JMFrame15360.jpg---4---1699---24
PW05072013WPFrame14548.jpg---3---2151---24
PW10212013GHFrame11424.jpg---0---2618---24
PW02042016ASFrame28392.jpg---6---1279---24
PW03172014DSFrame32040.jpg---5---1718---24
PW05202014RAFrame10104.jpg---2---2147---24
PW01052016CZFrame50904.jpg---5---2447---24
PW06022016JFFrame23688.jpg---5---1659---24
PW11172014DLFrame37464.jpg---6---1573---24
PW10062015REFrame14568.jpg---4---1473---24
PW08112016DHFrame16824.jpg---4---1765---24
PW11052015DFFrame14496.jpg---0---1656---24
PW03152016DSFrame04200.jpg---1---1555---24
PW08112016DHFrame25776.jpg---5---1765---24
PW11182013MBFrame20040.jpg---4---1481---24
PW10062015REFrame06912.jpg---2---1473---24
PW01282016FBFrame27816.jpg---6---1239---24
PW08062013RCFrame18432.jpg---0---2231---24
PW07082013TDFrame16584.jpg---3---2116---24
PW04262016SHFrame37992.jpg---6---1713---24
PW03172014DSFrame33312.jpg---6---1718---24
PW09182012CRFrame17280.jpg---4---1800---24
PW05122016NBFrame49536.jpg---6---2111---24
PW09182012CRFrame13440.jpg---3---1800---24
PW10062015REFrame05304.jpg---0---1473---24
PW07052016JCFrame36840.jpg---5---1822---24
PW11142013JSFrame22776.jpg---5---1548---24
PW01052016CZFrame52008.jpg---5---2447---24
PW09182012CRFrame36456.jpg---6---1800---24
PW04262016SHFrame12412.jpg---3---1713---24
PW04262016SHFrame07512.jpg---0---1713---24
PW09222015GSFrame10224.jpg---2---2500---24
PW06162015MKFrame34272.jpg---6---1544---24
PW08252015VWFrame10315.jpg---3---1440---30
PW10062015REFrame02184.jpg---1---1473---24
PW03042013DTFrame20280.jpg---4---1816---24
PW06162015MKFrame04056.jpg---1---1544---24
PW04232013GSFrame14048.jpg---3---1882---24
PW02092016PCFrame35136.jpg---5---1847---24
PW09182014MWFrame22788.jpg---3---2640---24
PW04232013GSFrame10272.jpg---2---1882---24
PW09182012CRFrame13824.jpg---0---1800---24
PW03172014DSFrame03744.jpg---1---1718---24
PW01282016FBFrame25920.jpg---6---1239---24
PW11102015BVFrame13048.jpg---3---1352---24
PW09222015GSFrame17016.jpg---0---2500---24
PW06022016JFFrame14184.jpg---3---1659---24
PW04232013GSFrame39792.jpg---0---1882---24
PW09182014MWFrame63352.jpg---6---2640---24
PW04232013GSFrame43248.jpg---6---1882---24
PW08062013RCFrame21000.jpg---4---2231---24
PW04232013GSFrame14064.jpg---3---1882---24
PW03172016JRFrame10212.jpg---3---1712---24
PW05202014RAFrame09960.jpg---2---2147---24
PW11102015BVFrame00720.jpg---1---1352---24
PW08052013JCFrame53640.jpg---6---2430---24
PW03182013BPFrame08544.jpg---0---2301---24
PW01052016CZFrame28560.jpg---4---2447---24
PW08062013RCFrame15432.jpg---0---2231---24
PW04262016SHFrame23808.jpg---5---1713---24
PW05202014RAFrame16032.jpg---4---2147---24
PW08252015VWFrame10400.jpg---3---1440---30
PW11042013RRFrame24816.jpg---6---1108---24
PW06022016JFFrame13704.jpg---0---1659---24
PW09182014MWFrame36816.jpg---4---2640---24
PW06022016JFFrame13900.jpg---3---1659---24
PW01052016CZFrame10440.jpg---2---2447---24
PW03172016JRFrame11024.jpg---3---1712---24
PW02092013HSFrame07128.jpg---2---1635---24
PW04282014JMFrame18480.jpg---4---1699---24
PW02042016ASFrame27696.jpg---6---1279---24
PW01052016CZFrame05784.jpg---1---2447---24
PW11182013MBFrame17088.jpg---4---1481---24
PW11052015GOFrame12768.jpg---3---1588---24
PW06022016JFFrame23712.jpg---5---1659---24
PW01142016EHFrame17472.jpg---2---2899---24
PW11052015DFFrame10656.jpg---2---1656---24
PW03182013BPFrame45072.jpg---5---2301---24
PW06162015MKFrame33504.jpg---6---1544---24
PW07122016WBFrame13632.jpg---3---1766---24
PW10092012JWFrame02760.jpg---1---1830---24
PW08252015VWFrame42330.jpg---6---1440---30
PW06042013RWFrame23440.jpg---3---2169---24
PW08042016TMFrame32040.jpg---6---1652---24
PW10022014JFFrame11976.jpg---2---1849---24
PW05202014RAFrame43032.jpg---5---2147---24
PW06212016JK Frame15372.jpg---3---1735---24
PW06162015MKFrame31392.jpg---5---1544---24
PW11182013MBFrame05160.jpg---0---1481---24
PW12092013JKFrame10608.jpg---2---2091---24
PW06042013RWFrame27024.jpg---4---2169---24
PW01282016FBFrame03720.jpg---1---1239---24
PW03042013DTFrame33528.jpg---5---1816---24
PW06212016JK Frame10728.jpg---2---1735---24
PW02092016PCFrame36048.jpg---5---1847---24
PW11102015BVFrame01992.jpg---1---1352---24
PW09182014MWFrame18312.jpg---2---2640---24
PW05072013WPFrame48144.jpg---6---2151---24
PW06212016JK Frame25464.jpg---5---1735---24
PW11172015EBFrame14088.jpg---2---2461---24
PW10022014JFFrame02208.jpg---1---1849---24
PW11032014HHFrame11772.jpg---3---1595---24
PW11042013RRFrame15240.jpg---5---1108---24
PW01142016EHFrame17736.jpg---2---2899---24
PW05202014RAFrame32712.jpg---5---2147---24
PW09182014MWFrame22628.jpg---3---2640---24
PW07052016JCFrame41976.jpg---6---1822---24
PW10212013GHFrame38064.jpg---3---2618---24
PW08252015VWFrame41460.jpg---6---1440---30
PW04282014JMFrame38400.jpg---6---1699---24
PW08042016TMFrame08160.jpg---2---1652---24
PW01062015TDFrame42288.jpg---6---1856---24
PW11172014DLFrame30840.jpg---5---1573---24
PW08052013JCFrame13944.jpg---2---2430---24
PW11032014HHFrame07728.jpg---2---1595---24
PW10092012JWFrame19872.jpg---4---1830---24
PW02092016PCFrame15916.jpg---3---1847---24
PW07022015GKFrame33216.jpg---0---1615---24
PW10022014JFFrame18408.jpg---4---1849---24
PW12092013JKFrame46944.jpg---6---2091---24
PW04262016SHFrame24840.jpg---5---1713---24
PW09222015GSFrame13344.jpg---2---2500---24
PW01062015TDFrame06312.jpg---1---1856---24
PW08112016DHFrame04728.jpg---1---1765---24
PW04132013WMFrame01728.jpg---1---2153---24
PW05122016NBFrame46200.jpg---6---2111---24
PW06022016JFFrame39048.jpg---6---1659---24
PW08042016TMFrame38088.jpg---6---1652---24
PW06302015BCFrame10680.jpg---3---2146---24
PW06162015MKFrame04992.jpg---1---1544---24
PW08062013RCFrame20148.jpg---3---2231---24
PW03172014DSFrame35808.jpg---6---1718---24
PW11102015BVFrame23424.jpg---5---1352---24
PW06212016JK Frame21096.jpg---4---1735---24
PW11032014HHFrame13272.jpg---4---1595---24
PW05122016NBFrame10828.jpg---3---2111---24
PW09222015GSFrame24672.jpg---4---2500---24
PW11172014DLFrame18456.jpg---4---1573---24
PW07022015GKFrame29544.jpg---5---1615---24
PW08062013RCFrame05376.jpg---1---2231---24
PW06022016JFFrame17160.jpg---4---1659---24
PW10132014SWFrame01896.jpg---1---1891---24
PW08112016DHFrame23592.jpg---5---1765---24
PW08112016DHFrame07632.jpg---2---1765---24
PW03182015HMFrame17808.jpg---0---1442---24
PW09012015JHFrame33384.jpg---5---1923---24
PW02092016PCFrame07656.jpg---2---1847---24
PW01282016FBFrame10780.jpg---3---1239---24
PW09052013NWFrame38688.jpg---6---1696---24
PW03172014DSFrame11532.jpg---3---1718---24
PW12092013JKFrame09048.jpg---2---2091---24
PW10022014JFFrame16992.jpg---4---1849---24
PW05202014RAFrame02520.jpg---1---2147---24
PW01052016CZFrame46584.jpg---5---2447---24
PW05072013WPFrame47592.jpg---6---2151---24
PW11102015BVFrame31848.jpg---6---1352---24
PW11182013MBFrame33336.jpg---6---1481---24
PW10022014JFFrame00000.jpg---1---1849---24
PW08042016TMFrame09912.jpg---2---1652---24
PW03152016DSFrame09024.jpg---2---1555---24
PW03182013BPFrame53400.jpg---6---2301---24
PW05232013AGFrame49272.jpg---6---2193---24
PW04282014JMFrame37584.jpg---6---1699---24
PW11172015EBFrame17172.jpg---3---2461---24
PW08192013TBFrame45648.jpg---6---2054---24
PW09182014MWFrame57600.jpg---5---2640---24
PW06042013RWFrame22704.jpg---3---2169---24
PW11042013RRFrame11592.jpg---0---1108---24
PW10062015REFrame16488.jpg---4---1473---24
PW08042016TMFrame15648.jpg---4---1652---24
PW11182013MBFrame31920.jpg---6---1481---24
PW11172014DLFrame14748.jpg---3---1573---24
PW09222015GSFrame47112.jpg---5---2500---24
PW02092013HSFrame27432.jpg---5---1635---24
PW03182015HMFrame34344.jpg---6---1442---24
PW09222015GSFrame25632.jpg---4---2500---24
PW03152016DSFrame23664.jpg---5---1555---24
PW06022016JFFrame20136.jpg---0---1659---24
PW01142016EHFrame39360.jpg---5---2899---24
PW11102015BVFrame13036.jpg---3---1352---24
PW08042016TMFrame02136.jpg---1---1652---24
PW04232013GSFrame05016.jpg---1---1882---24
PW06212016JK Frame05160.jpg---1---1735---24
PW11172015WTFrame28800.jpg---5---1575---24
PW11032014HHFrame07152.jpg---2---1595---24
PW07122016WBFrame10752.jpg---2---1766---24
PW10132014SWFrame43536.jpg---6---1891---24
PW08052013JCFrame02472.jpg---1---2430---24
PW04232013GSFrame40656.jpg---6---1882---24
PW03182015HMFrame11684.jpg---3---1442---24
PW09182014MWFrame15120.jpg---2---2640---24
PW09052013NWFrame01344.jpg---1---1696---24
PW08252015VWFrame41910.jpg---6---1440---30
PW02092013HSFrame37512.jpg---6---1635---24
PW11172014DLFrame13080.jpg---2---1573---24
PW11172014DLFrame11712.jpg---2---1573---24
PW08052013JCFrame07296.jpg---0---2430---24
PW09182012CRFrame22272.jpg---4---1800---24
PW09012015JHFrame44928.jpg---6---1923---24
PW03152016DSFrame05496.jpg---1---1555---24
PW11142013JSFrame02592.jpg---1---1548---24
PW01052016CZFrame08160.jpg---0---2447---24
PW08252015VWFrame15570.jpg---4---1440---30
PW03152016DSFrame30144.jpg---5---1555---24
PW05122016NBFrame42744.jpg---0---2111---24
PW11172015EBFrame20400.jpg---0---2461---24
PW09182014MWFrame23596.jpg---3---2640---24
PW11102015BVFrame00672.jpg---1---1352---24
PW07052016JCFrame07200.jpg---2---1822---24
PW05122016NBFrame08064.jpg---2---2111---24
PW09182012CRFrame05808.jpg---0---1800---24
PW04132013WMFrame04080.jpg---1---2153---24
PW01282016FBFrame08976.jpg---2---1239---24
PW03172014DSFrame27144.jpg---5---1718---24
PW05072013WPFrame01320.jpg---1---2151---24
PW08062013RCFrame10584.jpg---2---2231---24
PW09182012CRFrame13656.jpg---3---1800---24
PW10132014SWFrame37800.jpg---5---1891---24
PW09032015MPFrame15864.jpg---4---1570---24
PW07022015GKFrame16608.jpg---0---1615---24
PW04282014JMFrame39672.jpg---6---1699---24
PW10092012JWFrame22080.jpg---4---1830---24
PW08252015VWFrame22590.jpg---5---1440---30
PW04232013GSFrame15024.jpg---0---1882---24
PW10212013GHFrame35352.jpg---0---2618---24
PW01052016CZFrame48192.jpg---5---2447---24
PW03152016DSFrame09528.jpg---2---1555---24
PW05202014RAFrame49344.jpg---6---2147---24
PW05122016NBFrame11024.jpg---3---2111---24
PW05072013WPFrame02448.jpg---1---2151---24
PW05122016NBFrame40896.jpg---0---2111---24
PW11052015DFFrame15932.jpg---3---1656---24
PW07022015GKFrame34320.jpg---6---1615---24
PW07122016WBFrame39096.jpg---6---1766---24
PW01052016CZFrame56232.jpg---6---2447---24
PW08052013JCFrame31488.jpg---5---2430---24
PW07122016WBFrame17160.jpg---4---1766---24
PW04232013GSFrame44928.jpg---6---1882---24
PW01142016EHFrame35112.jpg---0---2899---24
PW07022015GKFrame19248.jpg---5---1615---24
PW07082013TDFrame16224.jpg---3---2116---24
PW11192015ROFrame21456.jpg---4---1740---24
PW09032015MPFrame25776.jpg---5---1570---24
PW11172015WTFrame13004.jpg---3---1575---24
PW11052015GOFrame13040.jpg---3---1588---24
PW08062013RCFrame02904.jpg---1---2231---24
PW02092016PCFrame01776.jpg---1---1847---24
PW04232013GSFrame23784.jpg---5---1882---24
PW05232013AGFrame40920.jpg---5---2193---24
PW09032015MPFrame08772.jpg---3---1570---24
PW01052016CZFrame45432.jpg---5---2447---24
PW11052015DFFrame18480.jpg---4---1656---24
PW11182013MBFrame02712.jpg---1---1481---24
PW06282016JSFrame06768.jpg---1---1362---24
PW10132014SWFrame07728.jpg---2---1891---24
PW04232013GSFrame37440.jpg---5---1882---24
PW06212016JK Frame23400.jpg---0---1735---24
PW01062015TDFrame10056.jpg---2---1856---24
PW07122016WBFrame33144.jpg---5---1766---24
PW10132014SWFrame22104.jpg---4---1891---24
PW09222015GSFrame30960.jpg---5---2500---24
PW04282014JMFrame04464.jpg---1---1699---24
PW11052015DFFrame15828.jpg---3---1656---24
PW09052013NWFrame13248.jpg---0---1696---24
PW07122016WBFrame12912.jpg---0---1766---24
PW11052015DFFrame15992.jpg---3---1656---24
PW06022016JFFrame13964.jpg---3---1659---24
PW01062015TDFrame14280.jpg---3---1856---24
PW11032014HHFrame30936.jpg---5---1595---24
PW06042013RWFrame02424.jpg---1---2169---24
PW10022014JFFrame10224.jpg---2---1849---24
PW11182013MBFrame33168.jpg---6---1481---24
PW03042013DTFrame14352.jpg---3---1816---24
PW10062015REFrame09600.jpg---2---1473---24
PW03042013DTFrame15264.jpg---3---1816---24
PW06162015MKFrame15216.jpg---4---1544---24
PW09182012CRFrame24984.jpg---5---1800---24
PW03172016JRFrame11064.jpg---3---1712---24
PW07022015GKFrame30312.jpg---5---1615---24
PW08062013RCFrame18144.jpg---0---2231---24
PW04232013GSFrame40680.jpg---6---1882---24
PW11102015BVFrame12660.jpg---3---1352---24
PW05122016NBFrame01368.jpg---1---2111---24
PW05232013AGFrame06624.jpg---2---2193---24
PW07082013TDFrame27144.jpg---4---2116---24
PW07052016JCFrame11752.jpg---3---1822---24
PW06042013RWFrame03312.jpg---1---2169---24
PW08042016TMFrame15768.jpg---4---1652---24
PW11052015DFFrame15948.jpg---3---1656---24
PW09052013NWFrame06432.jpg---1---1696---24
PW11172015EBFrame24984.jpg---4---2461---24
PW05202014RAFrame07848.jpg---2---2147---24
PW11042013RRFrame00264.jpg---3---1108---24
PW05232013AGFrame01008.jpg---1---2193---24
PW03182015HMFrame34032.jpg---6---1442---24
PW05202014RAFrame42696.jpg---5---2147---24
PW07082013TDFrame16692.jpg---3---2116---24
PW06302015BCFrame49392.jpg---6---2146---24
PW09012015JHFrame09912.jpg---2---1923---24
PW05232013AGFrame15552.jpg---4---2193---24
PW03172016JRFrame39144.jpg---6---1712---24
PW10212013GHFrame38280.jpg---3---2618---24
PW03172016JRFrame11256.jpg---3---1712---24
PW01062015TDFrame17160.jpg---4---1856---24
PW11182013MBFrame01320.jpg---1---1481---24
PW08252015VWFrame01380.jpg---1---1440---30
PW01052016CZFrame30864.jpg---0---2447---24
PW07122016WBFrame09696.jpg---2---1766---24
PW10132014SWFrame05472.jpg---1---1891---24
PW01062015TDFrame39672.jpg---6---1856---24
PW07052016JCFrame11368.jpg---3---1822---24
PW11102015BVFrame31940.jpg---6---1352---24
PW10132014SWFrame42792.jpg---6---1891---24
PW05122016NBFrame48432.jpg---6---2111---24
PW09032015MPFrame31464.jpg---5---1570---24
PW06282016JSFrame29904.jpg---6---1362---24
PW11052015DFFrame10248.jpg---2---1656---24
PW06212016JK Frame32160.jpg---5---1735---24
PW02092013HSFrame13848.jpg---3---1635---24
PW03172016JRFrame05136.jpg---0---1712---24
PW06042013RWFrame41904.jpg---5---2169---24
PW05202014RAFrame12792.jpg---4---2147---24
PW08252015VWFrame09150.jpg---0---1440---30
PW01282016FBFrame10572.jpg---3---1239---24
PW08042016TMFrame00816.jpg---1---1652---24
PW11102015BVFrame14928.jpg---4---1352---24
PW04232013GSFrame19752.jpg---4---1882---24
PW06212016JK Frame13752.jpg---0---1735---24
PW02042016ASFrame30576.jpg---6---1279---24
PW09032015MPFrame18576.jpg---0---1570---24
PW03182013BPFrame13216.jpg---3---2301---24
PW11052015DFFrame39576.jpg---5---1656---24
PW08042016TMFrame15360.jpg---4---1652---24
PW11052015GOFrame21216.jpg---5---1588---24
PW07022015GKFrame03672.jpg---1---1615---24
PW09052013NWFrame38736.jpg---6---1696---24
PW03182015HMFrame08280.jpg---2---1442---24
PW08192013TBFrame46464.jpg---6---2054---24
PW12092013JKFrame27072.jpg---0---2091---24
PW09222015GSFrame08928.jpg---2---2500---24
PW04262016SHFrame11568.jpg---0---1713---24
PW04132013WMFrame04944.jpg---0---2153---24
PW06042013RWFrame33672.jpg---4---2169---24
PW05122016NBFrame08376.jpg---2---2111---24
PW03172014DSFrame39000.jpg---6---1718---24
PW08112016DHFrame13560.jpg---0---1765---24
PW11032014HHFrame11704.jpg---3---1595---24
PW08112016DHFrame12096.jpg---3---1765---24
PW11192015ROFrame18464.jpg---3---1740---24
PW05122016NBFrame10728.jpg---3---2111---24
PW03152016DSFrame00480.jpg---1---1555---24
PW06302015BCFrame19008.jpg---4---2146---24
PW09222015GSFrame59472.jpg---6---2500---24
PW06042013RWFrame42264.jpg---5---2169---24
PW07022015GKFrame17760.jpg---5---1615---24
PW06282016JSFrame19728.jpg---0---1362---24
PW08042016TMFrame11064.jpg---0---1652---24
PW07122016WBFrame17976.jpg---4---1766---24
PW05122016NBFrame15264.jpg---4---2111---24
PW11032014HHFrame06768.jpg---2---1595---24
PW06022016JFFrame35232.jpg---6---1659---24
PW10022014JFFrame14644.jpg---3---1849---24
PW03042013DTFrame38880.jpg---0---1816---24
PW10062015REFrame12248.jpg---3---1473---24
PW03182013BPFrame24624.jpg---4---2301---24
PW06212016JK Frame04560.jpg---1---1735---24
PW06022016JFFrame39816.jpg---0---1659---24
PW08252015VWFrame09030.jpg---0---1440---30
PW10132014SWFrame14808.jpg---3---1891---24
PW02092016PCFrame22008.jpg---4---1847---24
PW01062015TDFrame14096.jpg---3---1856---24
PW11192015ROFrame15936.jpg---0---1740---24
PW10132014SWFrame36240.jpg---5---1891---24
PW10132014SWFrame01968.jpg---1---1891---24
PW09182014MWFrame21384.jpg---0---2640---24
PW08042016TMFrame16224.jpg---4---1652---24
PW11172015EBFrame05280.jpg---1---2461---24
PW11142013JSFrame09744.jpg---2---1548---24
PW09182014MWFrame11664.jpg---0---2640---24
PW11052015GOFrame13200.jpg---3---1588---24
PW11192015ROFrame39216.jpg---5---1740---24
PW11042013RRFrame20280.jpg---0---1108---24
PW08112016DHFrame01824.jpg---1---1765---24
PW09032015MPFrame15360.jpg---4---1570---24
PW11032014HHFrame16176.jpg---4---1595---24
PW09182014MWFrame07464.jpg---1---2640---24
PW11042013RRFrame13824.jpg---5---1108---24
PW05122016NBFrame02280.jpg---1---2111---24
PW04282014JMFrame18960.jpg---4---1699---24
PW03182013BPFrame24792.jpg---4---2301---24
PW06282016JSFrame14016.jpg---4---1362---24
PW03172016JRFrame37536.jpg---0---1712---24
PW11192015ROFrame08856.jpg---2---1740---24
PW04282014JMFrame11904.jpg---0---1699---24
PW09012015JHFrame45024.jpg---6---1923---24
PW03152016DSFrame31416.jpg---5---1555---24
PW08112016DHFrame07224.jpg---0---1765---24
PW07022015GKFrame14664.jpg---4---1615---24
PW05232013AGFrame28920.jpg---5---2193---24
PW07022015GKFrame36024.jpg---6---1615---24
PW09052013NWFrame39216.jpg---6---1696---24
PW05072013WPFrame14552.jpg---3---2151---24
PW02092013HSFrame18264.jpg---4---1635---24
PW06022016JFFrame15648.jpg---4---1659---24
PW02092016PCFrame09168.jpg---2---1847---24
PW09052013NWFrame36576.jpg---6---1696---24
PW11172014DLFrame19776.jpg---4---1573---24
PW10212013GHFrame37128.jpg---3---2618---24
PW01062015TDFrame41208.jpg---6---1856---24
PW02092016PCFrame04344.jpg---1---1847---24
PW10062015REFrame13416.jpg---0---1473---24
PW01282016FBFrame03768.jpg---1---1239---24
PW11032014HHFrame12744.jpg---4---1595---24
PW02092013HSFrame06696.jpg---2---1635---24
PW06212016JK Frame08664.jpg---2---1735---24
PW05122016NBFrame00888.jpg---1---2111---24
PW08112016DHFrame14304.jpg---4---1765---24
PW04262016SHFrame16896.jpg---4---1713---24
PW11052015DFFrame25944.jpg---5---1656---24
PW09052013NWFrame01920.jpg---1---1696---24
PW01062015TDFrame39552.jpg---6---1856---24
PW07022015GKFrame14808.jpg---4---1615---24
PW10062015REFrame06576.jpg---0---1473---24
PW07122016WBFrame00840.jpg---1---1766---24
PW06022016JFFrame14468.jpg---3---1659---24
PW08052013JCFrame20520.jpg---3---2430---24
PW03042013DTFrame14684.jpg---3---1816---24
PW09032015MPFrame37632.jpg---6---1570---24
PW03042013DTFrame32880.jpg---5---1816---24
PW03042013DTFrame41136.jpg---6---1816---24
PW01282016FBFrame02280.jpg---1---1239---24
PW10092012JWFrame00504.jpg---1---1830---24
PW11142013JSFrame06936.jpg---2---1548---24
PW03152016DSFrame10816.jpg---3---1555---24
PW07052016JCFrame07704.jpg---2---1822---24
PW10062015REFrame00192.jpg---1---1473---24
PW06042013RWFrame07152.jpg---0---2169---24
PW11052015GOFrame13148.jpg---3---1588---24
PW09182012CRFrame14160.jpg---0---1800---24
PW09182012CRFrame09792.jpg---2---1800---24
PW09182014MWFrame01968.jpg---1---2640---24
PW02092016PCFrame13152.jpg---0---1847---24
PW05122016NBFrame01632.jpg---1---2111---24
PW09182014MWFrame62412.jpg---6---2640---24
PW06302015BCFrame45936.jpg---6---2146---24
PW07122016WBFrame15192.jpg---0---1766---24
PW01282016FBFrame17016.jpg---4---1239---24
PW07082013TDFrame49176.jpg---6---2116---24
PW03152016DSFrame24192.jpg---5---1555---24
PW07082013TDFrame03888.jpg---1---2116---24
PW06282016JSFrame18576.jpg---4---1362---24
PW09182012CRFrame25416.jpg---5---1800---24
PW11052015GOFrame26520.jpg---5---1588---24
PW01062015TDFrame04896.jpg---1---1856---24
PW09052013NWFrame00144.jpg---1---1696---24
PW06022016JFFrame13904.jpg---3---1659---24
PW07122016WBFrame24624.jpg---0---1766---24
PW09032015MPFrame32616.jpg---0---1570---24
PW01282016FBFrame10644.jpg---3---1239---24
PW02092016PCFrame13128.jpg---0---1847---24
PW08062013RCFrame00744.jpg---1---2231---24
PW08112016DHFrame16536.jpg---4---1765---24
PW11182013MBFrame00936.jpg---1---1481---24
PW01282016FBFrame19440.jpg---5---1239---24
PW08062013RCFrame19808.jpg---3---2231---24
PW11052015GOFrame37104.jpg---6---1588---24
PW11182013MBFrame17568.jpg---4---1481---24
PW11182013MBFrame11496.jpg---0---1481---24
PW06042013RWFrame14568.jpg---2---2169---24
PW02042016ASFrame25032.jpg---0---1279---24
PW08192013TBFrame13200.jpg---0---2054---24
PW02042016ASFrame26256.jpg---6---1279---24
PW11172015EBFrame58448.jpg---6---2461---24
PW03182013BPFrame06864.jpg---2---2301---24
PW10022014JFFrame15216.jpg---0---1849---24
PW10022014JFFrame20976.jpg---0---1849---24
PW03182015HMFrame32328.jpg---6---1442---24
PW11032014HHFrame32304.jpg---5---1595---24
PW11182013MBFrame03072.jpg---1---1481---24
PW10092012JWFrame07368.jpg---1---1830---24
PW06302015BCFrame21792.jpg---5---2146---24
PW09052013NWFrame13320.jpg---0---1696---24
PW03042013DTFrame23760.jpg---0---1816---24
PW09012015JHFrame40440.jpg---6---1923---24
PW08042016TMFrame14616.jpg---4---1652---24
PW07022015GKFrame09336.jpg---2---1615---24
PW03152016DSFrame08184.jpg---2---1555---24
PW02092016PCFrame16412.jpg---3---1847---24
PW09012015JHFrame25800.jpg---5---1923---24
PW11142013JSFrame32160.jpg---0---1548---24
PW04232013GSFrame10920.jpg---2---1882---24
PW10092012JWFrame03120.jpg---1---1830---24
PW01052016CZFrame24792.jpg---4---2447---24
PW09052013NWFrame26256.jpg---4---1696---24
PW01282016FBFrame19680.jpg---5---1239---24
PW02042016ASFrame09420.jpg---3---1279---24
PW10212013GHFrame62640.jpg---6---2618---24
PW02042016ASFrame08736.jpg---0---1279---24
PW10212013GHFrame05280.jpg---4---2618---24
PW03182013BPFrame12576.jpg---3---2301---24
PW10022014JFFrame00624.jpg---1---1849---24
PW02042016ASFrame05208.jpg---2---1279---24
PW11102015BVFrame32392.jpg---6---1352---24
PW10062015REFrame09192.jpg---2---1473---24
PW08052013JCFrame19656.jpg---3---2430---24
PW05072013WPFrame24648.jpg---4---2151---24
PW08052013JCFrame49776.jpg---5---2430---24
PW08052013JCFrame21624.jpg---3---2430---24
PW06282016JSFrame31104.jpg---6---1362---24
PW08192013TBFrame08256.jpg---2---2054---24
PW08252015VWFrame07195.jpg---2---1440---30
PW08192013TBFrame47712.jpg---6---2054---24
PW11192015ROFrame40392.jpg---5---1740---24
PW09182014MWFrame20424.jpg---2---2640---24
PW05232013AGFrame11068.jpg---3---2193---24
PW06282016JSFrame31560.jpg---6---1362---24
PW11182013MBFrame10144.jpg---3---1481---24
PW05122016NBFrame10816.jpg---3---2111---24
PW11102015BVFrame06984.jpg---1---1352---24
PW06212016JK Frame14500.jpg---3---1735---24
PW11172015WTFrame29448.jpg---5---1575---24
PW08042016TMFrame19008.jpg---0---1652---24
PW05122016NBFrame15024.jpg---4---2111---24
PW09182014MWFrame09984.jpg---1---2640---24
PW01052016CZFrame40488.jpg---5---2447---24
PW07122016WBFrame20256.jpg---4---1766---24
PW03172014DSFrame38904.jpg---6---1718---24
PW06022016JFFrame38520.jpg---6---1659---24
PW02092016PCFrame41400.jpg---6---1847---24
PW08192013TBFrame16848.jpg---4---2054---24
PW05202014RAFrame10752.jpg---0---2147---24
PW04232013GSFrame00480.jpg---1---1882---24
PW04132013WMFrame00000.jpg---1---2153---24
PW09052013NWFrame16728.jpg---4---1696---24
PW08112016DHFrame09024.jpg---2---1765---24
PW04282014JMFrame20400.jpg---0---1699---24
PW08062013RCFrame33744.jpg---5---2231---24
PW07052016JCFrame04056.jpg---1---1822---24
PW04282014JMFrame36144.jpg---0---1699---24
PW08112016DHFrame12048.jpg---0---1765---24
PW04232013GSFrame19104.jpg---4---1882---24
PW11182013MBFrame28056.jpg---5---1481---24
PW06302015BCFrame08568.jpg---2---2146---24
PW07052016JCFrame16704.jpg---4---1822---24
PW05072013WPFrame05520.jpg---1---2151---24
PW03152016DSFrame12264.jpg---0---1555---24
PW08052013JCFrame14064.jpg---2---2430---24
PW03172014DSFrame15864.jpg---4---1718---24
PW03152016DSFrame05112.jpg---1---1555---24
PW10212013GHFrame39792.jpg---5---2618---24
PW08042016TMFrame24984.jpg---5---1652---24
PW10022014JFFrame19344.jpg---4---1849---24
PW06212016JK Frame35688.jpg---6---1735---24
PW10062015REFrame17304.jpg---4---1473---24
PW07082013TDFrame12432.jpg---2---2116---24
PW04282014JMFrame25848.jpg---5---1699---24
PW11182013MBFrame04368.jpg---1---1481---24
PW03182015HMFrame30600.jpg---6---1442---24
PW06162015MKFrame17400.jpg---4---1544---24
PW07052016JCFrame13056.jpg---4---1822---24
PW03152016DSFrame00576.jpg---1---1555---24
PW11192015ROFrame13464.jpg---0---1740---24
PW09182014MWFrame62472.jpg---6---2640---24
PW05072013WPFrame16320.jpg---0---2151---24
PW01052016CZFrame34536.jpg---5---2447---24
PW10212013GHFrame04752.jpg---4---2618---24
PW03042013DTFrame09600.jpg---2---1816---24
PW02042016ASFrame14616.jpg---0---1279---24
PW08112016DHFrame16992.jpg---4---1765---24
PW03152016DSFrame11936.jpg---3---1555---24
PW06162015MKFrame25248.jpg---5---1544---24
PW02092016PCFrame09456.jpg---2---1847---24
PW05232013AGFrame18504.jpg---4---2193---24
PW09012015JHFrame14064.jpg---0---1923---24
PW11052015GOFrame20664.jpg---0---1588---24
PW01282016FBFrame01152.jpg---1---1239---24
PW03182015HMFrame08952.jpg---2---1442---24
PW07052016JCFrame11008.jpg---3---1822---24
PW06162015MKFrame04656.jpg---1---1544---24
PW04232013GSFrame03912.jpg---1---1882---24
PW03172014DSFrame09408.jpg---2---1718---24
PW11102015BVFrame13044.jpg---3---1352---24
PW09052013NWFrame34392.jpg---5---1696---24
PW05122016NBFrame02232.jpg---1---2111---24
PW02092013HSFrame12312.jpg---2---1635---24
PW03152016DSFrame17496.jpg---4---1555---24
PW01062015TDFrame20496.jpg---4---1856---24
PW06042013RWFrame20160.jpg---0---2169---24
PW04262016SHFrame00216.jpg---1---1713---24
PW05072013WPFrame14384.jpg---3---2151---24
PW10212013GHFrame37320.jpg---3---2618---24
PW11042013RRFrame25872.jpg---6---1108---24
PW06212016JK Frame07392.jpg---0---1735---24
PW06302015BCFrame10444.jpg---3---2146---24
PW07052016JCFrame11480.jpg---3---1822---24
PW06212016JK Frame06624.jpg---1---1735---24
PW06212016JK Frame25008.jpg---5---1735---24
PW04232013GSFrame12336.jpg---2---1882---24
PW10062015REFrame07752.jpg---2---1473---24
PW07122016WBFrame14640.jpg---3---1766---24
PW06282016JSFrame08640.jpg---2---1362---24
PW07052016JCFrame16200.jpg---4---1822---24
PW02092013HSFrame12384.jpg---2---1635---24
PW08042016TMFrame05016.jpg---1---1652---24
PW02092013HSFrame04392.jpg---0---1635---24
PW08042016TMFrame00336.jpg---1---1652---24
PW06302015BCFrame11976.jpg---0---2146---24
PW10092012JWFrame03984.jpg---2---1830---24
PW06162015MKFrame16800.jpg---4---1544---24
PW08062013RCFrame20352.jpg---0---2231---24
PW10132014SWFrame29856.jpg---5---1891---24
PW09032015MPFrame11544.jpg---4---1570---24
PW03182013BPFrame28392.jpg---4---2301---24
PW04282014JMFrame35952.jpg---0---1699---24
PW04262016SHFrame11136.jpg---2---1713---24
PW06022016JFFrame16440.jpg---4---1659---24
PW05232013AGFrame28896.jpg---5---2193---24
PW08252015VWFrame40740.jpg---6---1440---30
PW11172014DLFrame12144.jpg---2---1573---24
PW11142013JSFrame35520.jpg---6---1548---24
PW06302015BCFrame00144.jpg---1---2146---24
PW01282016FBFrame09096.jpg---2---1239---24
PW07122016WBFrame01272.jpg---1---1766---24
PW03182013BPFrame52608.jpg---6---2301---24
PW11042013RRFrame09720.jpg---4---1108---24
PW03042013DTFrame23760.jpg---0---1816---24
PW06212016JK Frame12480.jpg---0---1735---24
PW11052015GOFrame04488.jpg---1---1588---24
PW11192015ROFrame30840.jpg---5---1740---24
PW11182013MBFrame11036.jpg---3---1481---24
PW11172015WTFrame03552.jpg---1---1575---24
PW04232013GSFrame13800.jpg---3---1882---24
PW01052016CZFrame25032.jpg---4---2447---24
PW08252015VWFrame15870.jpg---4---1440---30
PW08052013JCFrame17448.jpg---1---2430---24
PW08042016TMFrame09888.jpg---2---1652---24
PW05072013WPFrame41112.jpg---5---2151---24
PW03042013DTFrame27480.jpg---5---1816---24
PW11172015WTFrame11112.jpg---2---1575---24
PW07082013TDFrame19944.jpg---0---2116---24
PW10022014JFFrame12216.jpg---2---1849---24
PW04232013GSFrame10488.jpg---2---1882---24
PW05202014RAFrame19680.jpg---0---2147---24
PW05202014RAFrame10008.jpg---2---2147---24
PW10062015REFrame12292.jpg---3---1473---24
PW03172016JRFrame31728.jpg---5---1712---24
PW03152016DSFrame06264.jpg---2---1555---24
PW03182015HMFrame20496.jpg---5---1442---24
PW10022014JFFrame11832.jpg---2---1849---24
PW06282016JSFrame13800.jpg---4---1362---24
PW05202014RAFrame20112.jpg---0---2147---24
PW01282016FBFrame17232.jpg---4---1239---24
PW11042013RRFrame23352.jpg---6---1108---24
PW08112016DHFrame02712.jpg---1---1765---24
PW03152016DSFrame09576.jpg---2---1555---24
PW07082013TDFrame24576.jpg---4---2116---24
PW09182012CRFrame00168.jpg---1---1800---24
PW05122016NBFrame46152.jpg---6---2111---24
PW01142016EHFrame00000.jpg---1---2899---24
PW11182013MBFrame23712.jpg---5---1481---24
PW11052015GOFrame21264.jpg---5---1588---24
PW09222015GSFrame19344.jpg---0---2500---24
PW02042016ASFrame09372.jpg---3---1279---24
PW11172015EBFrame12936.jpg---2---2461---24
PW11102015BVFrame12676.jpg---3---1352---24
PW09182012CRFrame13188.jpg---3---1800---24
PW06282016JSFrame14760.jpg---4---1362---24
PW10212013GHFrame27936.jpg---2---2618---24
PW01142016EHFrame44472.jpg---5---2899---24
PW03172016JRFrame06840.jpg---2---1712---24
PW11052015DFFrame15848.jpg---3---1656---24
PW09182014MWFrame23396.jpg---3---2640---24
PW11042013RRFrame03888.jpg---4---1108---24
PW08052013JCFrame37056.jpg---5---2430---24
PW06302015BCFrame06816.jpg---2---2146---24
PW09032015MPFrame08648.jpg---3---1570---24
PW08052013JCFrame27648.jpg---4---2430---24
PW11182013MBFrame19416.jpg---4---1481---24
PW08252015VWFrame04380.jpg---1---1440---30
PW11182013MBFrame14184.jpg---4---1481---24
PW11172014DLFrame14608.jpg---3---1573---24
PW08252015VWFrame18690.jpg---4---1440---30
PW04132013WMFrame31272.jpg---0---2153---24
PW02092016PCFrame16344.jpg---3---1847---24
PW06022016JFFrame30912.jpg---5---1659---24
PW07082013TDFrame49152.jpg---6---2116---24
PW03182015HMFrame05592.jpg---2---1442---24
PW11052015DFFrame16168.jpg---3---1656---24
PW06042013RWFrame23136.jpg---3---2169---24
PW02092013HSFrame35184.jpg---6---1635---24
PW02092013HSFrame14764.jpg---3---1635---24
PW06022016JFFrame28512.jpg---5---1659---24
PW08112016DHFrame14472.jpg---4---1765---24
PW06282016JSFrame12740.jpg---3---1362---24
PW05232013AGFrame17256.jpg---4---2193---24
PW06282016JSFrame03144.jpg---1---1362---24
PW06302015BCFrame05568.jpg---0---2146---24
PW11142013JSFrame11624.jpg---3---1548---24
PW03172014DSFrame11300.jpg---3---1718---24
PW03042013DTFrame00432.jpg---1---1816---24
PW09052013NWFrame08448.jpg---2---1696---24
PW10092012JWFrame00696.jpg---1---1830---24
PW01142016EHFrame20544.jpg---3---2899---24
PW08042016TMFrame12204.jpg---3---1652---24
PW09182012CRFrame13028.jpg---3---1800---24
PW09012015JHFrame00480.jpg---1---1923---24
PW06042013RWFrame17016.jpg---2---2169---24
PW09182014MWFrame62308.jpg---6---2640---24
PW11052015GOFrame37116.jpg---6---1588---24
PW10022014JFFrame21936.jpg---0---1849---24
PW05122016NBFrame49128.jpg---6---2111---24
PW01052016CZFrame16128.jpg---0---2447---24
PW04232013GSFrame09744.jpg---2---1882---24
PW11142013JSFrame08088.jpg---2---1548---24
PW11102015BVFrame31824.jpg---6---1352---24
PW11172015WTFrame25032.jpg---5---1575---24
PW06162015MKFrame36936.jpg---6---1544---24
PW10212013GHFrame18984.jpg---1---2618---24
PW10022014JFFrame15360.jpg---4---1849---24
PW05202014RAFrame19512.jpg---0---2147---24
PW08112016DHFrame06720.jpg---1---1765---24
PW11032014HHFrame14568.jpg---4---1595---24
PW10092012JWFrame22536.jpg---4---1830---24
PW09032015MPFrame15960.jpg---4---1570---24
PW03182013BPFrame49368.jpg---5---2301---24
PW11172014DLFrame17280.jpg---4---1573---24
PW07082013TDFrame50736.jpg---6---2116---24
PW04282014JMFrame12776.jpg---3---1699---24
PW08112016DHFrame34416.jpg---5---1765---24
PW11032014HHFrame11528.jpg---3---1595---24
PW06282016JSFrame08592.jpg---0---1362---24
PW09032015MPFrame01272.jpg---1---1570---24
PW08052013JCFrame21312.jpg---3---2430---24
PW11192015ROFrame17016.jpg---0---1740---24
PW06212016JK Frame20712.jpg---4---1735---24
PW11052015DFFrame29160.jpg---5---1656---24
PW06022016JFFrame12960.jpg---0---1659---24
PW11172015WTFrame37704.jpg---5---1575---24
PW01062015TDFrame02472.jpg---1---1856---24
PW02092013HSFrame15696.jpg---0---1635---24
PW06302015BCFrame50688.jpg---6---2146---24
PW03042013DTFrame09240.jpg---0---1816---24
PW04132013WMFrame48264.jpg---6---2153---24
PW09182014MWFrame11352.jpg---0---2640---24
PW06042013RWFrame26928.jpg---4---2169---24
PW07122016WBFrame22176.jpg---4---1766---24
PW06212016JK Frame10344.jpg---2---1735---24
PW11052015GOFrame09624.jpg---2---1588---24
PW09182012CRFrame28368.jpg---5---1800---24
PW07022015GKFrame24840.jpg---5---1615---24
PW05202014RAFrame11736.jpg---0---2147---24
PW03172016JRFrame37776.jpg---0---1712---24
PW05232013AGFrame14880.jpg---4---2193---24
PW02092016PCFrame20760.jpg---4---1847---24
PW03172014DSFrame28704.jpg---5---1718---24
PW01142016EHFrame22032.jpg---0---2899---24
PW09012015JHFrame11948.jpg---3---1923---24
PW09182014MWFrame16656.jpg---2---2640---24
PW07052016JCFrame41688.jpg---6---1822---24
PW11172015EBFrame17104.jpg---3---2461---24
PW03042013DTFrame39144.jpg---6---1816---24
PW02092013HSFrame35328.jpg---6---1635---24
PW06022016JFFrame35376.jpg---6---1659---24
PW01282016FBFrame02112.jpg---1---1239---24
PW10062015REFrame19680.jpg---5---1473---24
PW10132014SWFrame24720.jpg---4---1891---24
PW05202014RAFrame06768.jpg---0---2147---24
PW01062015TDFrame11760.jpg---2---1856---24
PW03152016DSFrame06312.jpg---2---1555---24
PW02092016PCFrame07680.jpg---2---1847---24
PW05202014RAFrame16560.jpg---4---2147---24
PW03172014DSFrame36768.jpg---6---1718---24
PW04282014JMFrame05784.jpg---1---1699---24
PW10212013GHFrame38232.jpg---3---2618---24
PW06022016JFFrame24360.jpg---5---1659---24
PW02042016ASFrame09296.jpg---3---1279---24
PW05122016NBFrame10680.jpg---3---2111---24
PW09182012CRFrame41184.jpg---6---1800---24
PW08042016TMFrame17448.jpg---0---1652---24
PW06042013RWFrame13896.jpg---2---2169---24
PW02092016PCFrame19968.jpg---4---1847---24
PW03182015HMFrame15984.jpg---4---1442---24
PW06212016JK Frame14712.jpg---3---1735---24
PW08042016TMFrame06648.jpg---2---1652---24
PW11142013JSFrame08928.jpg---2---1548---24
PW10062015REFrame32328.jpg---6---1473---24
PW02092013HSFrame23928.jpg---5---1635---24
PW11032014HHFrame06312.jpg---0---1595---24
PW11172014DLFrame11760.jpg---2---1573---24
PW11052015DFFrame35256.jpg---5---1656---24
PW04282014JMFrame10704.jpg---2---1699---24
PW09222015GSFrame53064.jpg---6---2500---24
PW07052016JCFrame02760.jpg---1---1822---24
PW09182012CRFrame35256.jpg---5---1800---24
PW01052016CZFrame57120.jpg---6---2447---24
PW11102015BVFrame20712.jpg---5---1352---24
PW09012015JHFrame12552.jpg---3---1923---24
PW08252015VWFrame29820.jpg---5---1440---30
PW11172015EBFrame24960.jpg---4---2461---24
PW11172015WTFrame07392.jpg---0---1575---24
PW10022014JFFrame14228.jpg---3---1849---24
PW09222015GSFrame49992.jpg---5---2500---24
PW09052013NWFrame08328.jpg---2---1696---24
PW06162015MKFrame16512.jpg---4---1544---24
PW07052016JCFrame06696.jpg---2---1822---24
PW11182013MBFrame23232.jpg---5---1481---24
PW09182014MWFrame48048.jpg---5---2640---24
PW05072013WPFrame26064.jpg---0---2151---24
PW11142013JSFrame09360.jpg---2---1548---24
PW06302015BCFrame10008.jpg---3---2146---24
PW08052013JCFrame06744.jpg---0---2430---24
PW11032014HHFrame01104.jpg---1---1595---24
PW01142016EHFrame27552.jpg---4---2899---24
PW03182015HMFrame22584.jpg---5---1442---24
PW10132014SWFrame03960.jpg---1---1891---24
PW03182013BPFrame01200.jpg---1---2301---24
PW03152016DSFrame01440.jpg---1---1555---24
PW01052016CZFrame06840.jpg---1---2447---24
PW09052013NWFrame28512.jpg---5---1696---24
PW07022015GKFrame16584.jpg---0---1615---24
PW03042013DTFrame21648.jpg---4---1816---24
PW05072013WPFrame04512.jpg---1---2151---24
PW03182015HMFrame15888.jpg---4---1442---24
PW08252015VWFrame19650.jpg---4---1440---30
PW01052016CZFrame45384.jpg---5---2447---24
PW05122016NBFrame17568.jpg---4---2111---24
PW06042013RWFrame46344.jpg---5---2169---24
PW08042016TMFrame17016.jpg---4---1652---24
PW04232013GSFrame35664.jpg---5---1882---24
PW10132014SWFrame42288.jpg---6---1891---24
PW11182013MBFrame08376.jpg---2---1481---24
PW05202014RAFrame08808.jpg---2---2147---24
PW09182014MWFrame62716.jpg---6---2640---24
PW12092013JKFrame01656.jpg---1---2091---24
PW08192013TBFrame07584.jpg---2---2054---24
PW07122016WBFrame24144.jpg---0---1766---24
PW08052013JCFrame34344.jpg---5---2430---24
PW11172014DLFrame35328.jpg---6---1573---24
PW01282016FBFrame24912.jpg---6---1239---24
PW05072013WPFrame45600.jpg---6---2151---24
PW08252015VWFrame06000.jpg---0---1440---30
PW03042013DTFrame09768.jpg---2---1816---24
PW11142013JSFrame32808.jpg---6---1548---24
PW04232013GSFrame16488.jpg---4---1882---24
PW09182014MWFrame63096.jpg---6---2640---24
PW06212016JK Frame07488.jpg---2---1735---24
PW02092013HSFrame02688.jpg---1---1635---24
PW11142013JSFrame33480.jpg---6---1548---24
PW11172015WTFrame06840.jpg---1---1575---24
PW09032015MPFrame12768.jpg---4---1570---24
PW01052016CZFrame06456.jpg---1---2447---24
PW03172016JRFrame38808.jpg---6---1712---24
PW11032014HHFrame11280.jpg---0---1595---24
PW01062015TDFrame11544.jpg---2---1856---24
PW09222015GSFrame18908.jpg---3---2500---24
PW03042013DTFrame37680.jpg---5---1816---24
PW03182015HMFrame16488.jpg---4---1442---24
PW07122016WBFrame33000.jpg---5---1766---24
PW03182015HMFrame10932.jpg---3---1442---24
PW11182013MBFrame33072.jpg---6---1481---24
PW07082013TDFrame01872.jpg---1---2116---24
PW08192013TBFrame10488.jpg---1---2054---24
PW04262016SHFrame16800.jpg---4---1713---24
PW11052015DFFrame16092.jpg---3---1656---24
PW06042013RWFrame03144.jpg---1---2169---24
PW07022015GKFrame04296.jpg---1---1615---24
PW03042013DTFrame08616.jpg---0---1816---24
PW11172015EBFrame13560.jpg---2---2461---24
PW04232013GSFrame11976.jpg---2---1882---24
PW11192015ROFrame41040.jpg---5---1740---24
PW07082013TDFrame16632.jpg---3---2116---24
PW03172014DSFrame09696.jpg---2---1718---24
PW01062015TDFrame36480.jpg---5---1856---24
PW11042013RRFrame14208.jpg---5---1108---24
PW07122016WBFrame02448.jpg---1---1766---24
PW03152016DSFrame12144.jpg---0---1555---24
PW01052016CZFrame23952.jpg---4---2447---24
PW04262016SHFrame10368.jpg---2---1713---24
PW11182013MBFrame01560.jpg---1---1481---24
PW10022014JFFrame11952.jpg---2---1849---24
PW08062013RCFrame18908.jpg---3---2231---24
PW11172015EBFrame40056.jpg---5---2461---24
PW10062015REFrame03024.jpg---1---1473---24
PW10132014SWFrame23688.jpg---4---1891---24
PW10092012JWFrame06456.jpg---2---1830---24
PW05202014RAFrame17088.jpg---4---2147---24
PW05202014RAFrame19824.jpg---0---2147---24
PW09182014MWFrame02352.jpg---1---2640---24
PW06212016JK Frame34704.jpg---0---1735---24
PW03172014DSFrame37104.jpg---6---1718---24
PW01062015TDFrame13952.jpg---3---1856---24
PW09012015JHFrame16152.jpg---4---1923---24
PW01052016CZFrame31512.jpg---0---2447---24
PW10092012JWFrame08784.jpg---2---1830---24
PW05122016NBFrame10776.jpg---3---2111---24
PW01052016CZFrame55224.jpg---6---2447---24
PW02092016PCFrame16268.jpg---3---1847---24
PW03152016DSFrame27552.jpg---5---1555---24
PW01142016EHFrame21036.jpg---3---2899---24
PW01052016CZFrame22824.jpg---4---2447---24
PW04132013WMFrame04488.jpg---1---2153---24
PW04282014JMFrame09264.jpg---2---1699---24
PW02042016ASFrame09404.jpg---3---1279---24
PW11172015EBFrame58352.jpg---6---2461---24
PW10092012JWFrame04824.jpg---2---1830---24
PW08052013JCFrame42504.jpg---5---2430---24
PW10092012JWFrame18576.jpg---4---1830---24
PW11102015BVFrame31104.jpg---0---1352---24
PW10022014JFFrame14548.jpg---3---1849---24
PW06022016JFFrame12144.jpg---2---1659---24
PW10022014JFFrame02352.jpg---1---1849---24
PW11032014HHFrame11696.jpg---3---1595---24
PW07122016WBFrame08280.jpg---2---1766---24
PW03182013BPFrame08088.jpg---2---2301---24
PW08192013TBFrame30240.jpg---5---2054---24
PW08192013TBFrame47856.jpg---6---2054---24
PW04262016SHFrame06048.jpg---1---1713---24
PW06282016JSFrame13064.jpg---3---1362---24
PW09012015JHFrame29064.jpg---5---1923---24
PW07082013TDFrame06648.jpg---1---2116---24
PW01142016EHFrame12264.jpg---2---2899---24
PW03182013BPFrame39096.jpg---5---2301---24
PW11172014DLFrame13608.jpg---0---1573---24
PW11052015GOFrame18168.jpg---4---1588---24
PW07052016JCFrame11136.jpg---3---1822---24
PW06022016JFFrame05328.jpg---1---1659---24
PW09032015MPFrame08448.jpg---0---1570---24
PW10022014JFFrame14492.jpg---3---1849---24
PW11042013RRFrame21984.jpg---6---1108---24
PW06022016JFFrame19080.jpg---4---1659---24
PW01062015TDFrame18888.jpg---4---1856---24
PW03152016DSFrame37104.jpg---6---1555---24
PW08052013JCFrame04416.jpg---1---2430---24
PW06302015BCFrame15288.jpg---4---2146---24
PW06022016JFFrame29952.jpg---5---1659---24
PW02092016PCFrame10488.jpg---0---1847---24
PW08052013JCFrame18144.jpg---2---2430---24
PW11032014HHFrame28416.jpg---5---1595---24
PW09012015JHFrame08232.jpg---2---1923---24
PW08112016DHFrame37800.jpg---6---1765---24
PW06022016JFFrame09864.jpg---2---1659---24
PW02042016ASFrame22584.jpg---5---1279---24
PW07122016WBFrame16896.jpg---4---1766---24
PW12092013JKFrame16156.jpg---3---2091---24
PW03182013BPFrame03744.jpg---0---2301---24
PW03182013BPFrame09600.jpg---1---2301---24
PW02092013HSFrame35352.jpg---6---1635---24
PW04232013GSFrame43344.jpg---6---1882---24
PW10062015REFrame12116.jpg---3---1473---24
PW07052016JCFrame05064.jpg---1---1822---24
PW11172014DLFrame09432.jpg---1---1573---24
PW11182013MBFrame09768.jpg---3---1481---24
PW11052015GOFrame12524.jpg---3---1588---24
PW01282016FBFrame20712.jpg---5---1239---24
PW01062015TDFrame38640.jpg---0---1856---24
PW01142016EHFrame07032.jpg---1---2899---24
PW06212016JK Frame15480.jpg---3---1735---24
PW07052016JCFrame40608.jpg---6---1822---24
PW02042016ASFrame07152.jpg---2---1279---24
PW09222015GSFrame20736.jpg---4---2500---24
PW10022014JFFrame14260.jpg---3---1849---24
PW01052016CZFrame58680.jpg---6---2447---24
PW03172014DSFrame40392.jpg---6---1718---24
PW03172016JRFrame05952.jpg---2---1712---24
PW07052016JCFrame18816.jpg---0---1822---24
PW06022016JFFrame05112.jpg---1---1659---24
PW07082013TDFrame26568.jpg---4---2116---24
PW10062015REFrame33696.jpg---6---1473---24
PW11102015BVFrame10080.jpg---2---1352---24
PW11042013RRFrame22368.jpg---6---1108---24
PW07122016WBFrame07608.jpg---1---1766---24
PW11052015DFFrame15980.jpg---3---1656---24
PW04282014JMFrame07536.jpg---0---1699---24
PW06022016JFFrame35184.jpg---6---1659---24
PW02092013HSFrame01080.jpg---1---1635---24
PW09052013NWFrame15000.jpg---0---1696---24
PW04262016SHFrame10416.jpg---2---1713---24
PW10062015REFrame01224.jpg---1---1473---24
PW11192015ROFrame10368.jpg---2---1740---24
PW11182013MBFrame02904.jpg---1---1481---24
PW11032014HHFrame06504.jpg---2---1595---24
PW07122016WBFrame12336.jpg---0---1766---24
PW03172014DSFrame18936.jpg---0---1718---24
PW06022016JFFrame14272.jpg---3---1659---24
PW06042013RWFrame12408.jpg---0---2169---24
PW09182014MWFrame00456.jpg---1---2640---24
PW09182014MWFrame23308.jpg---3---2640---24
PW11172015EBFrame16868.jpg---3---2461---24
PW02092016PCFrame08400.jpg---2---1847---24
PW11102015BVFrame30240.jpg---5---1352---24
PW04262016SHFrame35520.jpg---0---1713---24
PW04282014JMFrame01128.jpg---1---1699---24
PW10212013GHFrame19200.jpg---1---2618---24
PW04132013WMFrame20916.jpg---3---2153---24
PW08062013RCFrame19920.jpg---3---2231---24
PW04232013GSFrame04752.jpg---1---1882---24
PW06302015BCFrame06432.jpg---2---2146---24
PW12092013JKFrame26448.jpg---0---2091---24
PW06302015BCFrame44712.jpg---6---2146---24
PW11042013RRFrame24024.jpg---6---1108---24
PW10212013GHFrame29568.jpg---2---2618---24
PW09012015JHFrame26736.jpg---5---1923---24
PW05202014RAFrame45888.jpg---0---2147---24
PW11142013JSFrame34704.jpg---6---1548---24
PW08052013JCFrame03120.jpg---1---2430---24
PW11102015BVFrame16776.jpg---4---1352---24
PW11172015WTFrame13444.jpg---3---1575---24
PW10062015REFrame31032.jpg---0---1473---24
PW01062015TDFrame19680.jpg---4---1856---24
PW01142016EHFrame03648.jpg---1---2899---24
PW03042013DTFrame12120.jpg---2---1816---24
PW06282016JSFrame08736.jpg---2---1362---24
PW11192015ROFrame22632.jpg---4---1740---24
PW01282016FBFrame29016.jpg---6---1239---24
PW03172016JRFrame09264.jpg---2---1712---24
PW10022014JFFrame12528.jpg---2---1849---24
PW05232013AGFrame03216.jpg---1---2193---24
PW06302015BCFrame48984.jpg---6---2146---24
PW06022016JFFrame07104.jpg---1---1659---24
PW09012015JHFrame12960.jpg---3---1923---24
PW04232013GSFrame41184.jpg---6---1882---24
PW09182012CRFrame03024.jpg---1---1800---24
PW03172016JRFrame40296.jpg---6---1712---24
PW08062013RCFrame44328.jpg---0---2231---24
PW09182012CRFrame02424.jpg---1---1800---24
PW10022014JFFrame16488.jpg---4---1849---24
PW11052015GOFrame37644.jpg---6---1588---24
PW05122016NBFrame00240.jpg---1---2111---24
PW01282016FBFrame18120.jpg---5---1239---24
PW04262016SHFrame24912.jpg---5---1713---24
PW03182015HMFrame05208.jpg---2---1442---24
PW07082013TDFrame27120.jpg---4---2116---24
PW09182014MWFrame03456.jpg---1---2640---24
PW06302015BCFrame11640.jpg---0---2146---24
PW03042013DTFrame26280.jpg---5---1816---24
PW06302015BCFrame46032.jpg---6---2146---24
PW10092012JWFrame37680.jpg---0---1830---24
PW01282016FBFrame18336.jpg---5---1239---24
PW08052013JCFrame55056.jpg---6---2430---24
PW06282016JSFrame26424.jpg---5---1362---24
PW04262016SHFrame05112.jpg---1---1713---24
PW06302015BCFrame10368.jpg---3---2146---24
PW06302015BCFrame11256.jpg---3---2146---24
PW04232013GSFrame14688.jpg---0---1882---24
PW06162015MKFrame12792.jpg---4---1544---24
PW11192015ROFrame12816.jpg---0---1740---24
PW03182015HMFrame33744.jpg---6---1442---24
PW08052013JCFrame51480.jpg---0---2430---24
PW11172014DLFrame12432.jpg---2---1573---24
PW11172015EBFrame19224.jpg---0---2461---24
PW09032015MPFrame35664.jpg---6---1570---24
PW01282016FBFrame05640.jpg---1---1239---24
PW01062015TDFrame06912.jpg---1---1856---24
PW12092013JKFrame39408.jpg---5---2091---24
PW10132014SWFrame37224.jpg---5---1891---24
PW02042016ASFrame09124.jpg---3---1279---24
PW12092013JKFrame22104.jpg---4---2091---24
PW08192013TBFrame16656.jpg---4---2054---24
PW07122016WBFrame42264.jpg---6---1766---24
PW02092013HSFrame25848.jpg---5---1635---24
PW08062013RCFrame14424.jpg---0---2231---24
PW11052015DFFrame07032.jpg---1---1656---24
PW02092016PCFrame16944.jpg---0---1847---24
PW09182014MWFrame21744.jpg---0---2640---24
PW07082013TDFrame02928.jpg---1---2116---24
PW10022014JFFrame15384.jpg---4---1849---24
PW10132014SWFrame40992.jpg---0---1891---24
PW10062015REFrame23832.jpg---5---1473---24
PW09182014MWFrame07728.jpg---1---2640---24
PW10092012JWFrame25248.jpg---0---1830---24
PW07022015GKFrame03408.jpg---1---1615---24
PW09012015JHFrame12816.jpg---3---1923---24
PW01052016CZFrame45984.jpg---5---2447---24
PW07052016JCFrame11936.jpg---3---1822---24
PW03042013DTFrame23712.jpg---0---1816---24
PW10092012JWFrame28656.jpg---5---1830---24
PW11172015EBFrame34608.jpg---0---2461---24
PW11172014DLFrame12216.jpg---2---1573---24
PW10132014SWFrame37632.jpg---5---1891---24
PW11052015DFFrame29760.jpg---5---1656---24
PW10132014SWFrame14880.jpg---3---1891---24
PW03172016JRFrame19680.jpg---5---1712---24
PW05232013AGFrame01968.jpg---1---2193---24
PW03182015HMFrame05040.jpg---0---1442---24
PW04132013WMFrame30552.jpg---0---2153---24
PW09182014MWFrame63216.jpg---6---2640---24
PW08062013RCFrame33288.jpg---5---2231---24
PW09182014MWFrame02928.jpg---1---2640---24
PW09012015JHFrame12956.jpg---3---1923---24
PW09032015MPFrame07608.jpg---0---1570---24
PW09182014MWFrame29880.jpg---4---2640---24
PW09032015MPFrame12600.jpg---4---1570---24
PW06042013RWFrame02208.jpg---1---2169---24
PW02092016PCFrame18072.jpg---0---1847---24
PW08052013JCFrame16752.jpg---1---2430---24
PW04262016SHFrame15456.jpg---4---1713---24
PW11182013MBFrame08544.jpg---2---1481---24
PW07122016WBFrame09552.jpg---2---1766---24
PW07022015GKFrame34152.jpg---6---1615---24
PW03182013BPFrame04200.jpg---0---2301---24
PW03042013DTFrame42864.jpg---6---1816---24
PW01282016FBFrame18288.jpg---5---1239---24
PW06042013RWFrame35880.jpg---0---2169---24
PW08192013TBFrame12384.jpg---2---2054---24
PW01142016EHFrame09192.jpg---0---2899---24
PW04232013GSFrame13824.jpg---3---1882---24
PW05122016NBFrame14856.jpg---4---2111---24
PW11182013MBFrame00624.jpg---1---1481---24
PW11032014HHFrame17304.jpg---4---1595---24
PW04282014JMFrame00360.jpg---1---1699---24
PW09012015JHFrame45864.jpg---6---1923---24
PW03182013BPFrame22488.jpg---4---2301---24
PW06302015BCFrame08688.jpg---2---2146---24
PW07052016JCFrame14712.jpg---4---1822---24
PW01052016CZFrame02520.jpg---1---2447---24
PW10092012JWFrame09816.jpg---0---1830---24
PW08042016TMFrame36768.jpg---6---1652---24
PW08062013RCFrame46320.jpg---6---2231---24
PW02042016ASFrame22008.jpg---5---1279---24
PW09032015MPFrame14568.jpg---4---1570---24
PW11172015WTFrame12768.jpg---3---1575---24
PW09032015MPFrame35616.jpg---6---1570---24
PW06302015BCFrame09216.jpg---0---2146---24
PW11052015GOFrame01272.jpg---1---1588---24
PW08052013JCFrame23232.jpg---4---2430---24
PW05232013AGFrame03864.jpg---0---2193---24
PW11052015DFFrame07824.jpg---1---1656---24
PW08042016TMFrame13752.jpg---0---1652---24
PW11142013JSFrame12024.jpg---3---1548---24
PW10022014JFFrame42288.jpg---6---1849---24
PW08052013JCFrame50976.jpg---0---2430---24
PW10022014JFFrame35760.jpg---5---1849---24
PW09182014MWFrame62140.jpg---6---2640---24
PW07082013TDFrame47064.jpg---6---2116---24
PW09012015JHFrame13560.jpg---0---1923---24
PW12092013JKFrame22944.jpg---4---2091---24
PW09182012CRFrame15672.jpg---4---1800---24
PW08042016TMFrame12688.jpg---3---1652---24
PW09052013NWFrame06696.jpg---0---1696---24
PW07082013TDFrame24792.jpg---4---2116---24
PW02042016ASFrame06648.jpg---2---1279---24
PW10132014SWFrame42024.jpg---6---1891---24
PW04282014JMFrame12532.jpg---3---1699---24
PW09052013NWFrame12912.jpg---0---1696---24
PW01282016FBFrame02448.jpg---1---1239---24
PW11102015BVFrame04728.jpg---1---1352---24
PW05232013AGFrame01128.jpg---1---2193---24
PW03182013BPFrame02640.jpg---1---2301---24
PW03172016JRFrame39648.jpg---6---1712---24
PW06162015MKFrame05280.jpg---0---1544---24
PW06302015BCFrame01056.jpg---1---2146---24
PW10022014JFFrame38232.jpg---5---1849---24
PW08042016TMFrame12708.jpg---3---1652---24
PW08042016TMFrame31080.jpg---0---1652---24
PW04232013GSFrame33648.jpg---5---1882---24
PW01062015TDFrame33456.jpg---5---1856---24
PW05232013AGFrame06648.jpg---2---2193---24
PW04262016SHFrame16512.jpg---4---1713---24
PW11102015BVFrame16296.jpg---4---1352---24
PW01282016FBFrame23856.jpg---6---1239---24
PW02092016PCFrame44232.jpg---6---1847---24
PW03042013DTFrame15220.jpg---3---1816---24
PW05122016NBFrame11544.jpg---0---2111---24
PW09012015JHFrame17952.jpg---4---1923---24
PW07022015GKFrame05736.jpg---1---1615---24
PW10132014SWFrame14216.jpg---3---1891---24
PW10062015REFrame10032.jpg---2---1473---24
PW04282014JMFrame38856.jpg---6---1699---24
PW01052016CZFrame04464.jpg---1---2447---24
PW11172015WTFrame31992.jpg---5---1575---24
PW04282014JMFrame39288.jpg---6---1699---24
PW03042013DTFrame07080.jpg---1---1816---24
PW02092016PCFrame40560.jpg---0---1847---24
PW03172016JRFrame07800.jpg---2---1712---24
PW10062015REFrame05040.jpg---0---1473---24
PW10092012JWFrame11716.jpg---3---1830---24
PW01062015TDFrame38952.jpg---0---1856---24
PW10092012JWFrame15096.jpg---0---1830---24
PW10092012JWFrame00240.jpg---1---1830---24
PW10212013GHFrame02064.jpg---4---2618---24
PW03172014DSFrame00096.jpg---1---1718---24
PW08112016DHFrame17400.jpg---4---1765---24
PW11172015EBFrame29208.jpg---0---2461---24
PW03182013BPFrame28320.jpg---4---2301---24
PW08112016DHFrame20400.jpg---0---1765---24
PW05122016NBFrame27624.jpg---5---2111---24
PW02092016PCFrame43320.jpg---6---1847---24
PW06022016JFFrame02016.jpg---1---1659---24
PW04282014JMFrame12284.jpg---3---1699---24
PW08112016DHFrame12144.jpg---3---1765---24
PW11182013MBFrame10080.jpg---3---1481---24
PW07022015GKFrame29832.jpg---5---1615---24
PW10212013GHFrame37632.jpg---3---2618---24
PW10132014SWFrame11016.jpg---2---1891---24
PW03172014DSFrame04248.jpg---1---1718---24
PW09012015JHFrame11136.jpg---0---1923---24
PW11032014HHFrame24072.jpg---5---1595---24
PW04232013GSFrame04104.jpg---1---1882---24
PW07052016JCFrame30552.jpg---5---1822---24
PW04232013GSFrame24096.jpg---5---1882---24
PW01282016FBFrame10852.jpg---3---1239---24
PW11052015GOFrame07824.jpg---2---1588---24
PW08052013JCFrame13008.jpg---2---2430---24
PW04262016SHFrame10920.jpg---2---1713---24
PW11052015GOFrame24936.jpg---5---1588---24
PW09182014MWFrame31704.jpg---4---2640---24
PW01052016CZFrame42168.jpg---5---2447---24
PW06302015BCFrame08496.jpg---2---2146---24
PW11172015EBFrame59044.jpg---6---2461---24
PW03182015HMFrame18696.jpg---0---1442---24
PW02092016PCFrame02472.jpg---1---1847---24
PW08252015VWFrame42270.jpg---6---1440---30
PW05232013AGFrame37296.jpg---5---2193---24
PW09052013NWFrame01032.jpg---1---1696---24
PW11172015WTFrame15936.jpg---4---1575---24
PW11142013JSFrame12912.jpg---0---1548---24
PW09052013NWFrame31776.jpg---5---1696---24
PW03182015HMFrame14472.jpg---4---1442---24
PW05072013WPFrame22440.jpg---4---2151---24
PW08052013JCFrame20128.jpg---3---2430---24
PW01052016CZFrame25824.jpg---4---2447---24
PW11142013JSFrame36624.jpg---6---1548---24
PW02042016ASFrame09380.jpg---3---1279---24
PW11032014HHFrame17904.jpg---0---1595---24
PW03182015HMFrame08328.jpg---2---1442---24
PW05232013AGFrame22488.jpg---0---2193---24
PW04132013WMFrame51144.jpg---6---2153---24
PW07022015GKFrame04752.jpg---1---1615---24
PW01062015TDFrame34776.jpg---5---1856---24
PW09012015JHFrame16608.jpg---4---1923---24
PW11032014HHFrame29496.jpg---5---1595---24
PW04132013WMFrame03264.jpg---1---2153---24
PW03172014DSFrame02952.jpg---1---1718---24
PW07122016WBFrame12768.jpg---0---1766---24
PW08062013RCFrame06096.jpg---1---2231---24
PW11192015ROFrame37200.jpg---5---1740---24
PW11172014DLFrame17928.jpg---4---1573---24
PW04232013GSFrame14072.jpg---3---1882---24
PW09182014MWFrame61964.jpg---6---2640---24
PW12092013JKFrame18360.jpg---4---2091---24
PW09182014MWFrame26472.jpg---4---2640---24
PW07122016WBFrame11976.jpg---2---1766---24
PW09032015MPFrame16128.jpg---4---1570---24
PW07082013TDFrame43584.jpg---5---2116---24
PW01142016EHFrame10008.jpg---0---2899---24
PW04282014JMFrame38016.jpg---6---1699---24
PW05122016NBFrame10608.jpg---3---2111---24
PW06212016JK Frame14652.jpg---3---1735---24
PW11042013RRFrame25464.jpg---6---1108---24
PW10062015REFrame11696.jpg---3---1473---24
PW07022015GKFrame16368.jpg---0---1615---24
PW09012015JHFrame02544.jpg---1---1923---24
PW07122016WBFrame08856.jpg---2---1766---24
PW02092016PCFrame05808.jpg---1---1847---24
PW11052015DFFrame16056.jpg---3---1656---24
PW03042013DTFrame23952.jpg---0---1816---24
PW11172015EBFrame15624.jpg---2---2461---24
PW01052016CZFrame03960.jpg---1---2447---24
PW05122016NBFrame40008.jpg---5---2111---24
PW01052016CZFrame07128.jpg---1---2447---24
PW06302015BCFrame51288.jpg---6---2146---24
PW05202014RAFrame31080.jpg---5---2147---24
PW03182013BPFrame25176.jpg---4---2301---24
PW06162015MKFrame07752.jpg---2---1544---24
PW07052016JCFrame40536.jpg---6---1822---24
PW07122016WBFrame27192.jpg---5---1766---24
PW11052015GOFrame23064.jpg---5---1588---24
PW07122016WBFrame25368.jpg---5---1766---24
PW07052016JCFrame32856.jpg---5---1822---24
PW11192015ROFrame29592.jpg---5---1740---24
PW11052015GOFrame04032.jpg---1---1588---24
PW11052015GOFrame20016.jpg---0---1588---24
PW09012015JHFrame03288.jpg---1---1923---24
PW02042016ASFrame07560.jpg---2---1279---24
PW11042013RRFrame12768.jpg---5---1108---24
PW03172016JRFrame09744.jpg---0---1712---24
PW06042013RWFrame02112.jpg---1---2169---24
PW02092013HSFrame19824.jpg---4---1635---24
PW10062015REFrame16968.jpg---4---1473---24
PW03172016JRFrame37344.jpg---0---1712---24
PW10092012JWFrame31056.jpg---5---1830---24
PW11172015EBFrame27144.jpg---4---2461---24
PW08052013JCFrame27264.jpg---4---2430---24
PW02092013HSFrame20712.jpg---4---1635---24
PW03172014DSFrame11196.jpg---3---1718---24
PW01142016EHFrame19416.jpg---3---2899---24
PW04132013WMFrame49104.jpg---6---2153---24
PW01052016CZFrame11088.jpg---2---2447---24
PW10092012JWFrame25224.jpg---0---1830---24
PW03182015HMFrame31776.jpg---6---1442---24
PW04132013WMFrame01584.jpg---1---2153---24
PW03182015HMFrame29688.jpg---5---1442---24
PW02042016ASFrame25008.jpg---0---1279---24
PW01142016EHFrame55800.jpg---5---2899---24
PW05122016NBFrame20232.jpg---0---2111---24
PW08252015VWFrame42990.jpg---6---1440---30
PW05072013WPFrame07320.jpg---2---2151---24
PW01052016CZFrame55224.jpg---6---2447---24
PW09222015GSFrame18568.jpg---3---2500---24
PW02092016PCFrame16656.jpg---0---1847---24
PW06022016JFFrame14140.jpg---3---1659---24
PW09182012CRFrame36840.jpg---6---1800---24
PW06212016JK Frame35544.jpg---0---1735---24
PW10212013GHFrame13032.jpg---1---2618---24
PW09182014MWFrame19464.jpg---2---2640---24
PW07122016WBFrame38304.jpg---6---1766---24
PW11192015ROFrame15744.jpg---0---1740---24
PW03182015HMFrame09624.jpg---2---1442---24
PW04282014JMFrame06264.jpg---1---1699---24
PW11172014DLFrame12384.jpg---2---1573---24
PW11142013JSFrame07464.jpg---2---1548---24
PW11182013MBFrame20112.jpg---0---1481---24
PW02042016ASFrame25224.jpg---0---1279---24
PW06282016JSFrame29880.jpg---6---1362---24
PW02042016ASFrame01752.jpg---1---1279---24
PW05202014RAFrame02088.jpg---1---2147---24
PW03182015HMFrame23472.jpg---5---1442---24
PW08192013TBFrame17688.jpg---4---2054---24
PW03172016JRFrame03456.jpg---1---1712---24
PW06042013RWFrame17256.jpg---2---2169---24
PW11172015EBFrame11472.jpg---2---2461---24
PW05122016NBFrame48600.jpg---6---2111---24
PW07052016JCFrame18720.jpg---0---1822---24
PW10062015REFrame16392.jpg---4---1473---24
PW08042016TMFrame10176.jpg---2---1652---24
PW11142013JSFrame10392.jpg---2---1548---24
PW10212013GHFrame42408.jpg---5---2618---24
PW02042016ASFrame13944.jpg---0---1279---24
PW08192013TBFrame19176.jpg---4---2054---24
PW03182015HMFrame02592.jpg---1---1442---24
PW12092013JKFrame14304.jpg---0---2091---24
PW07052016JCFrame10976.jpg---3---1822---24
PW09222015GSFrame59496.jpg---6---2500---24
PW11032014HHFrame13824.jpg---4---1595---24
PW11192015ROFrame18552.jpg---3---1740---24
PW01062015TDFrame34824.jpg---5---1856---24
PW08052013JCFrame10320.jpg---2---2430---24
PW02092016PCFrame07560.jpg---2---1847---24
PW07082013TDFrame15960.jpg---0---2116---24
PW11032014HHFrame16464.jpg---4---1595---24
PW03182015HMFrame13248.jpg---4---1442---24
PW07022015GKFrame07176.jpg---2---1615---24
PW11172015WTFrame08856.jpg---2---1575---24
PW03152016DSFrame28272.jpg---5---1555---24
PW11042013RRFrame05088.jpg---4---1108---24
PW07022015GKFrame11016.jpg---3---1615---24
PW11182013MBFrame05232.jpg---0---1481---24
PW01062015TDFrame13464.jpg---0---1856---24
PW03182013BPFrame02592.jpg---1---2301---24
PW10132014SWFrame11952.jpg---0---1891---24
PW03042013DTFrame16584.jpg---4---1816---24
PW01282016FBFrame10996.jpg---3---1239---24
PW05202014RAFrame03552.jpg---1---2147---24
PW03172016JRFrame40728.jpg---6---1712---24
PW01062015TDFrame42936.jpg---6---1856---24
PW08252015VWFrame00960.jpg---1---1440---30
PW07052016JCFrame15264.jpg---4---1822---24
PW07082013TDFrame23760.jpg---4---2116---24
PW03182015HMFrame09048.jpg---2---1442---24
PW08252015VWFrame39720.jpg---6---1440---30
PW09032015MPFrame24552.jpg---5---1570---24
PW11172014DLFrame34248.jpg---6---1573---24
PW09032015MPFrame00504.jpg---1---1570---24
PW10132014SWFrame14472.jpg---3---1891---24
PW10092012JWFrame40536.jpg---6---1830---24
PW08112016DHFrame21072.jpg---0---1765---24
PW05072013WPFrame14784.jpg---3---2151---24
PW03182013BPFrame13200.jpg---3---2301---24
PW04232013GSFrame41712.jpg---6---1882---24
PW08192013TBFrame23664.jpg---5---2054---24
PW05122016NBFrame31176.jpg---5---2111---24
PW11172015EBFrame17344.jpg---3---2461---24
PW11172014DLFrame33960.jpg---6---1573---24
PW09222015GSFrame17136.jpg---0---2500---24
PW01282016FBFrame20496.jpg---5---1239---24
PW11172015WTFrame05088.jpg---1---1575---24
PW11192015ROFrame21024.jpg---4---1740---24
PW03152016DSFrame08256.jpg---2---1555---24
PW11172015WTFrame13240.jpg---3---1575---24
PW03182015HMFrame14064.jpg---4---1442---24
PW10062015REFrame32640.jpg---6---1473---24
PW10062015REFrame08112.jpg---2---1473---24
PW11172015EBFrame06120.jpg---1---2461---24
PW02092016PCFrame18984.jpg---4---1847---24
PW10022014JFFrame10776.jpg---2---1849---24
PW09182012CRFrame01968.jpg---1---1800---24
PW09052013NWFrame14064.jpg---3---1696---24
PW10132014SWFrame40632.jpg---0---1891---24
PW04132013WMFrame45360.jpg---0---2153---24
PW11032014HHFrame11656.jpg---3---1595---24
PW06302015BCFrame15720.jpg---4---2146---24
PW08062013RCFrame29472.jpg---0---2231---24
PW05122016NBFrame02880.jpg---1---2111---24
PW10062015REFrame10560.jpg---2---1473---24
PW07052016JCFrame11756.jpg---3---1822---24
PW06022016JFFrame34368.jpg---6---1659---24
PW02092016PCFrame23424.jpg---4---1847---24
PW04282014JMFrame05808.jpg---1---1699---24
PW11172015WTFrame13760.jpg---3---1575---24
PW06302015BCFrame19704.jpg---0---2146---24
PW04262016SHFrame11088.jpg---2---1713---24
PW05202014RAFrame06192.jpg---0---2147---24
PW01282016FBFrame09528.jpg---2---1239---24
PW11052015DFFrame27192.jpg---5---1656---24
PW07022015GKFrame38760.jpg---0---1615---24
PW06302015BCFrame08088.jpg---2---2146---24
PW11032014HHFrame01920.jpg---1---1595---24
PW04232013GSFrame42888.jpg---6---1882---24
PW09012015JHFrame44424.jpg---6---1923---24
PW10212013GHFrame42888.jpg---5---2618---24
PW03182015HMFrame05352.jpg---2---1442---24
PW04132013WMFrame12648.jpg---2---2153---24
PW03152016DSFrame06648.jpg---2---1555---24
PW05072013WPFrame15024.jpg---0---2151---24
PW08062013RCFrame19928.jpg---3---2231---24
PW06212016JK Frame41208.jpg---6---1735---24
PW04262016SHFrame12460.jpg---3---1713---24
PW09182012CRFrame40968.jpg---6---1800---24
PW06162015MKFrame10164.jpg---3---1544---24
PW05202014RAFrame48552.jpg---6---2147---24
PW06022016JFFrame00216.jpg---1---1659---24
PW08192013TBFrame19560.jpg---4---2054---24
PW05232013AGFrame30120.jpg---5---2193---24
PW05232013AGFrame47280.jpg---6---2193---24
PW11182013MBFrame09528.jpg---0---1481---24
PW05122016NBFrame05952.jpg---2---2111---24
PW01052016CZFrame15984.jpg---0---2447---24
PW08192013TBFrame14532.jpg---3---2054---24
PW03172016JRFrame39360.jpg---6---1712---24
PW07022015GKFrame10320.jpg---3---1615---24
PW06042013RWFrame22224.jpg---3---2169---24
PW08112016DHFrame01056.jpg---1---1765---24
PW04282014JMFrame11040.jpg---2---1699---24
PW05072013WPFrame12048.jpg---2---2151---24
PW11052015GOFrame37860.jpg---6---1588---24
PW03182015HMFrame07344.jpg---2---1442---24
PW03172016JRFrame04848.jpg---1---1712---24
PW02092016PCFrame16288.jpg---3---1847---24
PW01062015TDFrame34896.jpg---5---1856---24
PW03172014DSFrame25632.jpg---5---1718---24
PW08052013JCFrame52920.jpg---0---2430---24
PW06302015BCFrame09336.jpg---0---2146---24
PW11192015ROFrame18412.jpg---3---1740---24
PW09222015GSFrame32808.jpg---5---2500---24
PW09012015JHFrame42312.jpg---6---1923---24
PW09182012CRFrame05640.jpg---1---1800---24
PW04232013GSFrame14128.jpg---3---1882---24
PW02092016PCFrame06072.jpg---1---1847---24
PW11052015DFFrame17592.jpg---4---1656---24
PW10212013GHFrame36264.jpg---3---2618---24
PW11042013RRFrame00312.jpg---3---1108---24
PW05122016NBFrame49608.jpg---6---2111---24
PW09182012CRFrame26328.jpg---5---1800---24
PW10132014SWFrame13536.jpg---3---1891---24
PW11172015WTFrame06768.jpg---1---1575---24
PW11182013MBFrame11136.jpg---3---1481---24
PW02092016PCFrame13008.jpg---0---1847---24
PW11142013JSFrame16536.jpg---4---1548---24
PW04232013GSFrame32400.jpg---5---1882---24
PW02092013HSFrame05592.jpg---0---1635---24
PW09182014MWFrame61976.jpg---6---2640---24
PW07022015GKFrame03288.jpg---1---1615---24
PW08252015VWFrame10430.jpg---3---1440---30
PW10132014SWFrame21048.jpg---4---1891---24
PW10132014SWFrame41736.jpg---6---1891---24
PW03182013BPFrame16224.jpg---4---2301---24
PW03172016JRFrame11176.jpg---3---1712---24
PW12092013JKFrame16224.jpg---3---2091---24
PW11172015WTFrame26544.jpg---5---1575---24
PW07122016WBFrame08328.jpg---2---1766---24
PW03172014DSFrame15744.jpg---4---1718---24
PW11102015BVFrame31568.jpg---6---1352---24
PW03182015HMFrame10056.jpg---2---1442---24
PW03172016JRFrame09552.jpg---0---1712---24
PW02042016ASFrame03912.jpg---1---1279---24
PW11172015EBFrame23688.jpg---4---2461---24
PW05202014RAFrame48840.jpg---6---2147---24
PW09182012CRFrame40440.jpg---6---1800---24
PW08042016TMFrame08136.jpg---2---1652---24
PW11192015ROFrame18180.jpg---3---1740---24
PW03152016DSFrame19128.jpg---0---1555---24
PW10092012JWFrame20880.jpg---4---1830---24
PW11172014DLFrame32520.jpg---0---1573---24
PW11052015GOFrame06720.jpg---1---1588---24
PW11182013MBFrame27648.jpg---5---1481---24
PW08252015VWFrame16680.jpg---4---1440---30
PW03152016DSFrame28560.jpg---5---1555---24
PW01142016EHFrame34032.jpg---4---2899---24
PW10212013GHFrame22008.jpg---0---2618---24
PW05122016NBFrame10608.jpg---3---2111---24
PW08192013TBFrame47304.jpg---6---2054---24
PW01142016EHFrame14448.jpg---2---2899---24
PW09222015GSFrame49512.jpg---5---2500---24
PW06022016JFFrame25080.jpg---5---1659---24
PW08062013RCFrame18408.jpg---0---2231---24
PW06212016JK Frame16152.jpg---0---1735---24
PW08042016TMFrame05616.jpg---1---1652---24
PW10022014JFFrame14540.jpg---3---1849---24
PW12092013JKFrame20376.jpg---4---2091---24
PW10092012JWFrame12168.jpg---3---1830---24
PW05122016NBFrame20472.jpg---0---2111---24
PW06022016JFFrame08952.jpg---2---1659---24
PW10132014SWFrame32736.jpg---5---1891---24
PW06022016JFFrame00552.jpg---1---1659---24
PW04282014JMFrame08976.jpg---2---1699---24
PW09052013NWFrame39024.jpg---6---1696---24
PW10092012JWFrame01584.jpg---1---1830---24
PW09012015JHFrame43608.jpg---6---1923---24
PW06022016JFFrame05808.jpg---1---1659---24
PW05122016NBFrame03216.jpg---1---2111---24
PW11032014HHFrame36744.jpg---6---1595---24
PW11102015BVFrame16152.jpg---4---1352---24
PW04262016SHFrame08280.jpg---2---1713---24
PW10092012JWFrame06528.jpg---2---1830---24
PW03172014DSFrame06768.jpg---0---1718---24
PW06302015BCFrame19776.jpg---0---2146---24
PW07052016JCFrame11720.jpg---3---1822---24
PW03172016JRFrame38856.jpg---6---1712---24
PW11102015BVFrame31596.jpg---6---1352---24
PW05232013AGFrame06288.jpg---2---2193---24
PW05202014RAFrame19728.jpg---0---2147---24
PW02092013HSFrame11640.jpg---2---1635---24
PW08062013RCFrame18772.jpg---3---2231---24
PW11192015ROFrame18844.jpg---3---1740---24
PW12092013JKFrame45408.jpg---6---2091---24
PW09052013NWFrame20280.jpg---4---1696---24
PW03172014DSFrame07512.jpg---2---1718---24
PW09182012CRFrame08016.jpg---2---1800---24
PW09182012CRFrame40560.jpg---6---1800---24
PW06042013RWFrame49128.jpg---6---2169---24
PW03182015HMFrame18336.jpg---0---1442---24
PW11192015ROFrame20448.jpg---4---1740---24
PW03182015HMFrame03336.jpg---1---1442---24
PW10132014SWFrame14516.jpg---3---1891---24
PW08252015VWFrame07440.jpg---2---1440---30
PW11042013RRFrame03576.jpg---4---1108---24
PW02092016PCFrame43008.jpg---6---1847---24
PW04262016SHFrame08640.jpg---2---1713---24
PW04262016SHFrame19824.jpg---0---1713---24
PW07022015GKFrame09624.jpg---0---1615---24
PW09052013NWFrame09648.jpg---2---1696---24
PW10212013GHFrame02112.jpg---4---2618---24
PW11142013JSFrame31920.jpg---5---1548---24
PW05072013WPFrame08112.jpg---1---2151---24
PW11172015EBFrame07176.jpg---1---2461---24
PW07122016WBFrame09600.jpg---2---1766---24
PW10092012JWFrame03720.jpg---2---1830---24
PW07052016JCFrame11296.jpg---3---1822---24
PW03182015HMFrame34608.jpg---0---1442---24
PW01142016EHFrame27456.jpg---4---2899---24
PW06022016JFFrame15576.jpg---4---1659---24
PW05072013WPFrame34368.jpg---5---2151---24
PW06302015BCFrame39744.jpg---5---2146---24
PW10092012JWFrame09072.jpg---2---1830---24
PW02092016PCFrame23736.jpg---4---1847---24
PW01282016FBFrame08256.jpg---2---1239---24
PW09222015GSFrame18716.jpg---3---2500---24
PW10062015REFrame01104.jpg---1---1473---24
PW11172014DLFrame24864.jpg---5---1573---24
PW11032014HHFrame13968.jpg---4---1595---24
PW09012015JHFrame16752.jpg---4---1923---24
PW04282014JMFrame14664.jpg---4---1699---24
PW08052013JCFrame11784.jpg---2---2430---24
PW11172015WTFrame17064.jpg---4---1575---24
PW06022016JFFrame03552.jpg---1---1659---24
PW09182012CRFrame02616.jpg---1---1800---24
PW09182012CRFrame39696.jpg---6---1800---24
PW06212016JK Frame15324.jpg---3---1735---24
PW11172015WTFrame12120.jpg---2---1575---24
PW03172014DSFrame02424.jpg---1---1718---24
PW07082013TDFrame27960.jpg---0---2116---24
PW03172014DSFrame07680.jpg---2---1718---24
PW09032015MPFrame06228.jpg---2---1570---24
PW09012015JHFrame12724.jpg---3---1923---24
PW07122016WBFrame04152.jpg---1---1766---24
PW05122016NBFrame49200.jpg---6---2111---24
PW05232013AGFrame06960.jpg---2---2193---24
PW10022014JFFrame04560.jpg---1---1849---24
PW11192015ROFrame18060.jpg---3---1740---24
PW11172015WTFrame17688.jpg---4---1575---24
PW01142016EHFrame08472.jpg---1---2899---24
PW11042013RRFrame11064.jpg---0---1108---24
PW11142013JSFrame31152.jpg---5---1548---24
PW03172014DSFrame29640.jpg---5---1718---24
PW01142016EHFrame66048.jpg---6---2899---24
PW10022014JFFrame21552.jpg---0---1849---24
PW08192013TBFrame03648.jpg---1---2054---24
PW05072013WPFrame18048.jpg---4---2151---24
PW10022014JFFrame07176.jpg---1---1849---24
PW09032015MPFrame16104.jpg---4---1570---24
PW10062015REFrame14256.jpg---4---1473---24
PW09182012CRFrame11112.jpg---0---1800---24
PW05072013WPFrame06216.jpg---0---2151---24
PW11172015WTFrame12216.jpg---0---1575---24
PW09222015GSFrame06288.jpg---1---2500---24
PW11192015ROFrame00024.jpg---1---1740---24
PW11032014HHFrame23640.jpg---5---1595---24
PW02092013HSFrame20592.jpg---4---1635---24
PW01052016CZFrame52056.jpg---5---2447---24
PW06302015BCFrame06768.jpg---2---2146---24
PW04132013WMFrame18984.jpg---2---2153---24
PW06022016JFFrame02328.jpg---1---1659---24
PW11182013MBFrame20304.jpg---0---1481---24
PW06042013RWFrame34104.jpg---0---2169---24
PW09222015GSFrame03048.jpg---1---2500---24
PW01282016FBFrame10732.jpg---3---1239---24
PW04262016SHFrame08544.jpg---2---1713---24
PW05202014RAFrame12624.jpg---4---2147---24
PW09222015GSFrame02880.jpg---1---2500---24
PW11192015ROFrame24336.jpg---4---1740---24
PW03042013DTFrame03144.jpg---1---1816---24
PW11042013RRFrame00064.jpg---3---1108---24
PW07082013TDFrame47520.jpg---6---2116---24
PW03182015HMFrame00504.jpg---1---1442---24
PW11052015GOFrame28584.jpg---5---1588---24
PW09182014MWFrame30648.jpg---4---2640---24
PW05232013AGFrame08040.jpg---2---2193---24
PW11142013JSFrame07584.jpg---2---1548---24
PW04262016SHFrame35808.jpg---0---1713---24
PW11032014HHFrame11780.jpg---3---1595---24
PW11172014DLFrame00144.jpg---1---1573---24
PW12092013JKFrame11616.jpg---2---2091---24
PW05202014RAFrame06576.jpg---0---2147---24
PW11142013JSFrame03576.jpg---1---1548---24
PW06212016JK Frame03744.jpg---1---1735---24
PW02092013HSFrame14808.jpg---3---1635---24
PW11172014DLFrame17208.jpg---4---1573---24
PW06162015MKFrame34896.jpg---6---1544---24
PW02042016ASFrame12696.jpg---4---1279---24
PW09052013NWFrame30048.jpg---5---1696---24
PW11042013RRFrame00624.jpg---3---1108---24
PW12092013JKFrame30456.jpg---5---2091---24
PW12092013JKFrame03744.jpg---1---2091---24
PW03182013BPFrame10608.jpg---2---2301---24
PW10132014SWFrame44232.jpg---6---1891---24
PW10062015REFrame15240.jpg---4---1473---24
PW12092013JKFrame05424.jpg---1---2091---24
PW06302015BCFrame06144.jpg---2---2146---24
PW11102015BVFrame05592.jpg---1---1352---24
PW07052016JCFrame11276.jpg---3---1822---24
PW11102015BVFrame29352.jpg---5---1352---24
PW11172015EBFrame01536.jpg---1---2461---24
PW03042013DTFrame40416.jpg---6---1816---24
PW05072013WPFrame49032.jpg---6---2151---24
PW05122016NBFrame47784.jpg---6---2111---24
PW08192013TBFrame46992.jpg---6---2054---24
PW10092012JWFrame36528.jpg---5---1830---24
PW07122016WBFrame14624.jpg---3---1766---24
PW07082013TDFrame17060.jpg---3---2116---24
PW12092013JKFrame02496.jpg---1---2091---24
PW03152016DSFrame12480.jpg---0---1555---24
PW03182013BPFrame10272.jpg---1---2301---24
PW01142016EHFrame65832.jpg---6---2899---24
PW01142016EHFrame09888.jpg---0---2899---24
PW06162015MKFrame05400.jpg---2---1544---24
PW06162015MKFrame18720.jpg---0---1544---24
PW06282016JSFrame11112.jpg---2---1362---24
PW06162015MKFrame10248.jpg---3---1544---24
PW10062015REFrame12620.jpg---3---1473---24
PW07082013TDFrame25488.jpg---4---2116---24
PW11052015DFFrame25176.jpg---5---1656---24
PW04262016SHFrame36048.jpg---0---1713---24
PW01052016CZFrame13296.jpg---2---2447---24
PW10022014JFFrame14456.jpg---3---1849---24
PW11052015GOFrame15168.jpg---4---1588---24
PW10092012JWFrame17112.jpg---4---1830---24
PW03042013DTFrame03672.jpg---1---1816---24
PW06162015MKFrame06264.jpg---2---1544---24
PW02092013HSFrame15216.jpg---3---1635---24
PW11192015ROFrame19536.jpg---0---1740---24
PW02042016ASFrame09444.jpg---3---1279---24
PW11102015BVFrame32348.jpg---6---1352---24
PW10132014SWFrame37896.jpg---5---1891---24
PW08252015VWFrame38520.jpg---5---1440---30
PW11142013JSFrame35472.jpg---6---1548---24
PW08252015VWFrame15480.jpg---4---1440---30
PW07122016WBFrame02160.jpg---1---1766---24
PW06162015MKFrame09024.jpg---2---1544---24
PW06302015BCFrame03408.jpg---1---2146---24
PW11172014DLFrame02736.jpg---1---1573---24
PW03182013BPFrame06336.jpg---2---2301---24
PW06212016JK Frame09984.jpg---2---1735---24
PW11032014HHFrame11016.jpg---0---1595---24
PW10022014JFFrame11688.jpg---2---1849---24
PW09012015JHFrame23664.jpg---5---1923---24
PW05072013WPFrame40584.jpg---5---2151---24
PW11142013JSFrame24456.jpg---5---1548---24
PW09012015JHFrame11808.jpg---3---1923---24
PW08112016DHFrame00936.jpg---1---1765---24
PW07122016WBFrame14428.jpg---3---1766---24
PW11042013RRFrame11568.jpg---0---1108---24
PW04262016SHFrame16680.jpg---4---1713---24
PW11192015ROFrame18004.jpg---3---1740---24
PW11102015BVFrame21144.jpg---5---1352---24
PW08042016TMFrame27024.jpg---5---1652---24
PW09182014MWFrame54000.jpg---5---2640---24
PW09182012CRFrame17760.jpg---4---1800---24
PW11142013JSFrame11364.jpg---3---1548---24
PW01062015TDFrame20448.jpg---4---1856---24
PW04282014JMFrame02064.jpg---1---1699---24
PW11032014HHFrame07488.jpg---2---1595---24
PW07122016WBFrame16464.jpg---4---1766---24
PW06162015MKFrame09120.jpg---2---1544---24
PW05232013AGFrame10192.jpg---3---2193---24
PW11032014HHFrame23736.jpg---5---1595---24
PW09182012CRFrame13296.jpg---3---1800---24
PW09012015JHFrame29256.jpg---5---1923---24
PW01282016FBFrame04536.jpg---1---1239---24
PW03172014DSFrame04272.jpg---1---1718---24
PW10062015REFrame00216.jpg---1---1473---24
PW11192015ROFrame00792.jpg---1---1740---24
PW03172016JRFrame10920.jpg---3---1712---24
PW05232013AGFrame10872.jpg---3---2193---24
PW08042016TMFrame30936.jpg---0---1652---24
PW11182013MBFrame00360.jpg---1---1481---24
PW11142013JSFrame09024.jpg---2---1548---24
PW02092013HSFrame14040.jpg---3---1635---24
PW03152016DSFrame35616.jpg---6---1555---24
PW11032014HHFrame11812.jpg---3---1595---24
PW11192015ROFrame17472.jpg---0---1740---24
PW06212016JK Frame37848.jpg---6---1735---24
PW03152016DSFrame19488.jpg---0---1555---24
PW05072013WPFrame14708.jpg---3---2151---24
PW02092013HSFrame28176.jpg---5---1635---24
PW06042013RWFrame38712.jpg---5---2169---24
PW01142016EHFrame09528.jpg---0---2899---24
PW09182014MWFrame57384.jpg---5---2640---24
PW09032015MPFrame08376.jpg---0---1570---24
PW09222015GSFrame17064.jpg---0---2500---24
PW01052016CZFrame50736.jpg---5---2447---24
PW10132014SWFrame11136.jpg---2---1891---24
PW08042016TMFrame09792.jpg---2---1652---24
PW11182013MBFrame01752.jpg---1---1481---24
PW10132014SWFrame43152.jpg---6---1891---24
PW06162015MKFrame34032.jpg---6---1544---24
PW08192013TBFrame31848.jpg---5---2054---24
PW06212016JK Frame38976.jpg---6---1735---24
PW03172016JRFrame06120.jpg---2---1712---24
PW04232013GSFrame18432.jpg---4---1882---24
PW05232013AGFrame04248.jpg---0---2193---24
PW09182014MWFrame56784.jpg---5---2640---24
PW04282014JMFrame30168.jpg---5---1699---24
PW10132014SWFrame18984.jpg---4---1891---24
PW06212016JK Frame08592.jpg---2---1735---24
PW06282016JSFrame15984.jpg---4---1362---24
PW01142016EHFrame17304.jpg---2---2899---24
PW02042016ASFrame00120.jpg---1---1279---24
PW11102015BVFrame14448.jpg---4---1352---24
PW12092013JKFrame11496.jpg---2---2091---24
PW10092012JWFrame26304.jpg---5---1830---24
PW06022016JFFrame14808.jpg---0---1659---24
PW03042013DTFrame34488.jpg---5---1816---24
PW06162015MKFrame10464.jpg---3---1544---24
PW08192013TBFrame42384.jpg---0---2054---24
PW12092013JKFrame16656.jpg---3---2091---24
PW08192013TBFrame07512.jpg---2---2054---24
PW03172014DSFrame11760.jpg---0---1718---24
PW03172016JRFrame37704.jpg---0---1712---24
PW03182013BPFrame12024.jpg---0---2301---24
PW11172015EBFrame25320.jpg---4---2461---24
PW03152016DSFrame21480.jpg---5---1555---24
PW07082013TDFrame21000.jpg---0---2116---24
PW03172014DSFrame06384.jpg---0---1718---24
PW09182012CRFrame30072.jpg---5---1800---24
PW11172014DLFrame11184.jpg---2---1573---24
PW03182013BPFrame06792.jpg---2---2301---24
PW01142016EHFrame13896.jpg---2---2899---24
PW09182012CRFrame25848.jpg---5---1800---24
PW08252015VWFrame00810.jpg---1---1440---30
PW12092013JKFrame16392.jpg---3---2091---24
PW06162015MKFrame00072.jpg---1---1544---24
PW05232013AGFrame16752.jpg---4---2193---24
PW06042013RWFrame46992.jpg---0---2169---24
PW08192013TBFrame02208.jpg---1---2054---24
PW07052016JCFrame01848.jpg---1---1822---24
PW03042013DTFrame41304.jpg---6---1816---24
PW08042016TMFrame36480.jpg---6---1652---24
PW01142016EHFrame54768.jpg---5---2899---24
PW11142013JSFrame16680.jpg---4---1548---24
PW02042016ASFrame05376.jpg---2---1279---24
PW06212016JK Frame08208.jpg---2---1735---24
PW06042013RWFrame22888.jpg---3---2169---24
PW11172015WTFrame08136.jpg---0---1575---24
PW11032014HHFrame17232.jpg---4---1595---24
PW07022015GKFrame09848.jpg---3---1615---24
PW11142013JSFrame08016.jpg---2---1548---24
PW01282016FBFrame18552.jpg---5---1239---24
PW03152016DSFrame35712.jpg---6---1555---24
PW10212013GHFrame50592.jpg---5---2618---24
PW04262016SHFrame12396.jpg---3---1713---24
PW01282016FBFrame11112.jpg---3---1239---24
PW05232013AGFrame22944.jpg---0---2193---24
PW10062015REFrame06072.jpg---0---1473---24
PW09182012CRFrame35760.jpg---0---1800---24
PW01142016EHFrame17760.jpg---2---2899---24
PW11172015WTFrame12600.jpg---0---1575---24
PW02092013HSFrame12432.jpg---2---1635---24
PW09182012CRFrame12696.jpg---3---1800---24
PW01142016EHFrame61440.jpg---6---2899---24
PW12092013JKFrame29160.jpg---5---2091---24
PW12092013JKFrame26736.jpg---0---2091---24
PW08062013RCFrame19448.jpg---3---2231---24
PW03152016DSFrame25464.jpg---5---1555---24
PW09012015JHFrame00552.jpg---1---1923---24
PW03172016JRFrame40344.jpg---6---1712---24
PW11172015EBFrame16840.jpg---3---2461---24
PW08112016DHFrame38736.jpg---6---1765---24
PW11172015EBFrame17272.jpg---3---2461---24
PW06042013RWFrame01464.jpg---1---2169---24
PW06282016JSFrame29664.jpg---6---1362---24
PW09032015MPFrame02328.jpg---1---1570---24
PW11172015EBFrame26352.jpg---4---2461---24
PW08192013TBFrame14600.jpg---3---2054---24
PW05122016NBFrame23688.jpg---5---2111---24
PW08252015VWFrame15720.jpg---4---1440---30
PW08112016DHFrame06840.jpg---1---1765---24
PW11102015BVFrame31560.jpg---6---1352---24
PW05202014RAFrame19992.jpg---0---2147---24
PW10092012JWFrame15120.jpg---0---1830---24
PW11172014DLFrame13512.jpg---0---1573---24
PW11102015BVFrame18312.jpg---0---1352---24
PW01052016CZFrame17712.jpg---0---2447---24
PW11102015BVFrame31584.jpg---6---1352---24
PW01062015TDFrame25320.jpg---5---1856---24
PW06042013RWFrame17280.jpg---2---2169---24
PW04232013GSFrame13984.jpg---3---1882---24
PW11142013JSFrame35664.jpg---6---1548---24
PW08042016TMFrame09936.jpg---2---1652---24
PW08062013RCFrame01464.jpg---1---2231---24
PW01282016FBFrame09960.jpg---0---1239---24
PW07052016JCFrame33672.jpg---5---1822---24
PW11052015DFFrame03840.jpg---1---1656---24
PW02092013HSFrame03696.jpg---1---1635---24
PW06022016JFFrame14428.jpg---3---1659---24
PW04262016SHFrame10032.jpg---2---1713---24
PW10212013GHFrame46776.jpg---5---2618---24
PW05202014RAFrame28944.jpg---5---2147---24
PW12092013JKFrame46632.jpg---6---2091---24
PW05072013WPFrame12672.jpg---2---2151---24
PW10022014JFFrame43512.jpg---6---1849---24
PW03172014DSFrame11544.jpg---3---1718---24
PW07122016WBFrame13548.jpg---3---1766---24
PW03042013DTFrame05160.jpg---1---1816---24
PW03042013DTFrame15792.jpg---0---1816---24
PW08192013TBFrame47664.jpg---6---2054---24
PW11182013MBFrame17256.jpg---4---1481---24
PW09222015GSFrame04104.jpg---1---2500---24
PW08042016TMFrame29520.jpg---5---1652---24
PW03152016DSFrame19896.jpg---5---1555---24
PW11172014DLFrame21288.jpg---0---1573---24
PW05202014RAFrame49536.jpg---6---2147---24
PW08252015VWFrame14490.jpg---4---1440---30
PW02042016ASFrame08136.jpg---0---1279---24
PW09032015MPFrame08660.jpg---3---1570---24
PW11172014DLFrame11952.jpg---2---1573---24
PW10062015REFrame02496.jpg---1---1473---24
PW11192015ROFrame25464.jpg---4---1740---24
PW10022014JFFrame14516.jpg---3---1849---24
PW09032015MPFrame17064.jpg---0---1570---24
PW09012015JHFrame33912.jpg---5---1923---24
PW08042016TMFrame12576.jpg---3---1652---24
PW10212013GHFrame06000.jpg---0---2618---24
PW09182012CRFrame16344.jpg---4---1800---24
PW03042013DTFrame15084.jpg---3---1816---24
PW04132013WMFrame00120.jpg---1---2153---24
PW07052016JCFrame38520.jpg---0---1822---24
PW05122016NBFrame44136.jpg---6---2111---24
PW09182014MWFrame62188.jpg---6---2640---24
PW07052016JCFrame17016.jpg---4---1822---24
PW10022014JFFrame08448.jpg---1---1849---24
PW03182013BPFrame12984.jpg---3---2301---24
PW11172014DLFrame10608.jpg---2---1573---24
PW03172016JRFrame11616.jpg---0---1712---24
PW02092013HSFrame25416.jpg---5---1635---24
PW10062015REFrame07680.jpg---2---1473---24
PW06162015MKFrame00624.jpg---1---1544---24
PW03152016DSFrame31560.jpg---0---1555---24
PW07022015GKFrame33288.jpg---0---1615---24
PW10132014SWFrame26904.jpg---5---1891---24
PW05232013AGFrame13488.jpg---0---2193---24
PW03172014DSFrame36936.jpg---6---1718---24
PW09182014MWFrame07920.jpg---1---2640---24
PW01142016EHFrame08232.jpg---1---2899---24
PW09032015MPFrame00840.jpg---1---1570---24
PW05232013AGFrame10744.jpg---3---2193---24
PW09012015JHFrame13512.jpg---0---1923---24
PW09052013NWFrame04656.jpg---1---1696---24
PW06212016JK Frame11184.jpg---0---1735---24
PW09182012CRFrame12336.jpg---3---1800---24
PW05202014RAFrame11404.jpg---3---2147---24
PW07082013TDFrame06384.jpg---1---2116---24
PW11102015BVFrame31492.jpg---6---1352---24
PW08112016DHFrame08880.jpg---2---1765---24
PW08052013JCFrame55800.jpg---6---2430---24
PW06162015MKFrame09984.jpg---0---1544---24
PW09182014MWFrame23112.jpg---3---2640---24
PW09032015MPFrame19920.jpg---5---1570---24
PW09012015JHFrame10704.jpg---2---1923---24
PW09182014MWFrame20952.jpg---2---2640---24
PW03182015HMFrame00432.jpg---1---1442---24
PW11172015EBFrame04176.jpg---1---2461---24
PW11102015BVFrame00312.jpg---1---1352---24
PW11032014HHFrame34896.jpg---6---1595---24
PW11032014HHFrame01848.jpg---1---1595---24
PW08042016TMFrame26064.jpg---5---1652---24
PW11142013JSFrame12696.jpg---0---1548---24
PW07052016JCFrame13512.jpg---4---1822---24
PW01282016FBFrame00936.jpg---1---1239---24
PW07082013TDFrame19176.jpg---0---2116---24
PW01062015TDFrame10608.jpg---2---1856---24
PW10092012JWFrame42720.jpg---6---1830---24
PW07052016JCFrame11048.jpg---3---1822---24
PW07082013TDFrame26760.jpg---4---2116---24
PW08052013JCFrame20160.jpg---3---2430---24
PW08112016DHFrame21168.jpg---0---1765---24
PW01052016CZFrame02760.jpg---1---2447---24
PW11052015GOFrame11520.jpg---0---1588---24
PW11102015BVFrame12432.jpg---0---1352---24
PW03182013BPFrame10560.jpg---2---2301---24
PW08112016DHFrame12240.jpg---3---1765---24
PW01142016EHFrame09048.jpg---0---2899---24
PW04132013WMFrame48672.jpg---6---2153---24
PW12092013JKFrame16536.jpg---3---2091---24
PW09182012CRFrame40416.jpg---6---1800---24
PW01052016CZFrame55320.jpg---6---2447---24
PW03182015HMFrame05664.jpg---2---1442---24
PW10132014SWFrame07032.jpg---2---1891---24
PW03172014DSFrame11648.jpg---3---1718---24
PW05232013AGFrame10028.jpg---3---2193---24
PW11052015GOFrame20376.jpg---0---1588---24
PW08112016DHFrame13040.jpg---3---1765---24
PW04262016SHFrame04344.jpg---1---1713---24
PW03182015HMFrame32088.jpg---6---1442---24
PW04232013GSFrame07704.jpg---0---1882---24
PW10062015REFrame33144.jpg---6---1473---24
PW11032014HHFrame06576.jpg---2---1595---24
PW03152016DSFrame18648.jpg---0---1555---24
PW06212016JK Frame04656.jpg---1---1735---24
PW08052013JCFrame26256.jpg---4---2430---24
PW09222015GSFrame01512.jpg---1---2500---24
PW11182013MBFrame09048.jpg---2---1481---24
PW11042013RRFrame00612.jpg---3---1108---24
PW03182015HMFrame00672.jpg---1---1442---24
PW04282014JMFrame12872.jpg---3---1699---24
PW04282014JMFrame03816.jpg---1---1699---24
PW04282014JMFrame38136.jpg---6---1699---24
PW09222015GSFrame17280.jpg---0---2500---24
PW01062015TDFrame40056.jpg---6---1856---24
PW12092013JKFrame08568.jpg---0---2091---24
PW05122016NBFrame38304.jpg---5---2111---24
PW11172014DLFrame15216.jpg---3---1573---24
PW10092012JWFrame12408.jpg---3---1830---24
PW10062015REFrame05616.jpg---0---1473---24
PW11172014DLFrame15444.jpg---3---1573---24
PW05232013AGFrame00096.jpg---1---2193---24
PW02092013HSFrame17304.jpg---4---1635---24
PW11172014DLFrame00240.jpg---1---1573---24
PW09032015MPFrame33264.jpg---6---1570---24
PW01062015TDFrame36936.jpg---5---1856---24
PW06212016JK Frame26568.jpg---5---1735---24
PW04132013WMFrame21360.jpg---3---2153---24
PW07022015GKFrame09920.jpg---3---1615---24
PW02092013HSFrame33864.jpg---5---1635---24
PW07082013TDFrame12168.jpg---2---2116---24
PW02092016PCFrame44256.jpg---6---1847---24
PW12092013JKFrame16460.jpg---3---2091---24
PW06022016JFFrame38304.jpg---6---1659---24
PW10022014JFFrame07728.jpg---1---1849---24
PW10062015REFrame05976.jpg---0---1473---24
PW09032015MPFrame33480.jpg---6---1570---24
PW04232013GSFrame01800.jpg---1---1882---24
PW02092016PCFrame21864.jpg---4---1847---24
PW11102015BVFrame13088.jpg---3---1352---24
PW02092016PCFrame09336.jpg---2---1847---24
PW08192013TBFrame48744.jpg---6---2054---24
PW11172015WTFrame17808.jpg---4---1575---24
PW07052016JCFrame34536.jpg---5---1822---24
PW05072013WPFrame08952.jpg---1---2151---24
PW02042016ASFrame09360.jpg---3---1279---24
PW07052016JCFrame08664.jpg---2---1822---24
PW01142016EHFrame16800.jpg---2---2899---24
PW03042013DTFrame43536.jpg---6---1816---24
PW07122016WBFrame13776.jpg---3---1766---24
PW03172014DSFrame11332.jpg---3---1718---24
PW08062013RCFrame12624.jpg---2---2231---24
PW10212013GHFrame47304.jpg---5---2618---24
PW09182014MWFrame46032.jpg---5---2640---24
PW05122016NBFrame07488.jpg---2---2111---24
PW06282016JSFrame08880.jpg---2---1362---24
PW08042016TMFrame24840.jpg---5---1652---24
PW05232013AGFrame07512.jpg---2---2193---24
PW09182014MWFrame01368.jpg---1---2640---24
PW09222015GSFrame59208.jpg---6---2500---24
PW01142016EHFrame33840.jpg---4---2899---24
PW11142013JSFrame11740.jpg---3---1548---24
PW10022014JFFrame13912.jpg---3---1849---24
PW11052015DFFrame22752.jpg---5---1656---24
PW08052013JCFrame11520.jpg---2---2430---24
PW01142016EHFrame21288.jpg---3---2899---24
PW07082013TDFrame43776.jpg---5---2116---24
PW11172015EBFrame28704.jpg---4---2461---24
PW05122016NBFrame02688.jpg---1---2111---24
PW07122016WBFrame24288.jpg---0---1766---24
PW11142013JSFrame00864.jpg---1---1548---24
PW08062013RCFrame38064.jpg---5---2231---24
PW03172016JRFrame15480.jpg---4---1712---24
PW08042016TMFrame27768.jpg---5---1652---24
PW11142013JSFrame10128.jpg---2---1548---24
PW06042013RWFrame41376.jpg---5---2169---24
PW08112016DHFrame19056.jpg---4---1765---24
PW07122016WBFrame41448.jpg---6---1766---24
PW08112016DHFrame08424.jpg---2---1765---24
PW05072013WPFrame08424.jpg---1---2151---24
PW11032014HHFrame11592.jpg---3---1595---24
PW11102015BVFrame21864.jpg---5---1352---24
PW11172014DLFrame10512.jpg---2---1573---24
PW04282014JMFrame21432.jpg---0---1699---24
PW06162015MKFrame11976.jpg---0---1544---24
PW03152016DSFrame00192.jpg---1---1555---24
PW02092013HSFrame01008.jpg---1---1635---24
PW10212013GHFrame01344.jpg---4---2618---24
PW07122016WBFrame13728.jpg---3---1766---24
PW03172016JRFrame39912.jpg---6---1712---24
PW10132014SWFrame41568.jpg---6---1891---24
PW08062013RCFrame11568.jpg---2---2231---24
PW08252015VWFrame04680.jpg---1---1440---30
PW11172015EBFrame09912.jpg---2---2461---24
PW09222015GSFrame24648.jpg---4---2500---24
PW02092013HSFrame35712.jpg---6---1635---24
PW08052013JCFrame14256.jpg---2---2430---24
PW06042013RWFrame50712.jpg---6---2169---24
PW07022015GKFrame13248.jpg---4---1615---24
PW09182012CRFrame15624.jpg---4---1800---24
PW08062013RCFrame37872.jpg---5---2231---24
PW06162015MKFrame10344.jpg---3---1544---24
PW02092013HSFrame14928.jpg---3---1635---24
PW06022016JFFrame14624.jpg---3---1659---24
PW09032015MPFrame13848.jpg---4---1570---24
PW03152016DSFrame01176.jpg---1---1555---24
PW02092013HSFrame19272.jpg---4---1635---24
PW07122016WBFrame23400.jpg---0---1766---24
PW09222015GSFrame16512.jpg---2---2500---24
PW09182012CRFrame22224.jpg---4---1800---24
PW08042016TMFrame15408.jpg---4---1652---24
PW03152016DSFrame19632.jpg---0---1555---24
PW10132014SWFrame43968.jpg---6---1891---24
PW11102015BVFrame12144.jpg---0---1352---24
PW01142016EHFrame18216.jpg---0---2899---24
PW04262016SHFrame02928.jpg---1---1713---24
PW02092013HSFrame02160.jpg---1---1635---24
PW04262016SHFrame19680.jpg---0---1713---24
PW04232013GSFrame06048.jpg---1---1882---24
PW05122016NBFrame00144.jpg---1---2111---24
PW09182014MWFrame23176.jpg---3---2640---24
PW11052015GOFrame12740.jpg---3---1588---24
PW04262016SHFrame09528.jpg---2---1713---24
PW02092016PCFrame41856.jpg---6---1847---24
PW08192013TBFrame28872.jpg---5---2054---24
PW08062013RCFrame53088.jpg---6---2231---24
PW07022015GKFrame21408.jpg---5---1615---24
PW05232013AGFrame07272.jpg---2---2193---24
PW08192013TBFrame13008.jpg---0---2054---24
PW09052013NWFrame07200.jpg---0---1696---24
PW08042016TMFrame10200.jpg---2---1652---24
PW11182013MBFrame10620.jpg---3---1481---24
PW03182013BPFrame01776.jpg---1---2301---24
PW05202014RAFrame09576.jpg---2---2147---24
PW04262016SHFrame07416.jpg---0---1713---24
PW03182013BPFrame13416.jpg---3---2301---24
PW10132014SWFrame39432.jpg---5---1891---24
PW07052016JCFrame08592.jpg---2---1822---24
PW05072013WPFrame32856.jpg---5---2151---24
PW06212016JK Frame03120.jpg---1---1735---24
PW03172014DSFrame12840.jpg---4---1718---24
PW05072013WPFrame50976.jpg---6---2151---24
PW09012015JHFrame15600.jpg---4---1923---24
PW06282016JSFrame07272.jpg---1---1362---24
PW11172015EBFrame38640.jpg---5---2461---24
PW08192013TBFrame19152.jpg---4---2054---24
PW11052015GOFrame04728.jpg---1---1588---24
PW11032014HHFrame35712.jpg---6---1595---24
PW05202014RAFrame39144.jpg---5---2147---24
PW07122016WBFrame05880.jpg---1---1766---24
PW03042013DTFrame08976.jpg---0---1816---24
PW08192013TBFrame45528.jpg---6---2054---24
PW11192015ROFrame14400.jpg---0---1740---24
PW07122016WBFrame27216.jpg---5---1766---24
PW02042016ASFrame09348.jpg---3---1279---24
PW08192013TBFrame05808.jpg---0---2054---24
PW09222015GSFrame05760.jpg---1---2500---24
PW08052013JCFrame06312.jpg---0---2430---24
PW11052015GOFrame10800.jpg---2---1588---24
PW08112016DHFrame05592.jpg---1---1765---24
PW01052016CZFrame16896.jpg---0---2447---24
PW08192013TBFrame05256.jpg---1---2054---24
PW06042013RWFrame46320.jpg---5---2169---24
PW08112016DHFrame09552.jpg---2---1765---24
PW10062015REFrame35184.jpg---6---1473---24
PW05072013WPFrame21768.jpg---4---2151---24
PW11142013JSFrame00888.jpg---1---1548---24
PW06162015MKFrame08232.jpg---2---1544---24
PW09032015MPFrame06576.jpg---2---1570---24
PW07052016JCFrame24744.jpg---5---1822---24
PW04232013GSFrame13960.jpg---3---1882---24
PW03172016JRFrame02280.jpg---1---1712---24
PW05232013AGFrame08472.jpg---2---2193---24
PW06042013RWFrame37536.jpg---5---2169---24
PW06302015BCFrame45768.jpg---6---2146---24
PW11172014DLFrame37584.jpg---6---1573---24
PW07052016JCFrame09000.jpg---2---1822---24
PW06212016JK Frame33840.jpg---5---1735---24
PW07082013TDFrame17040.jpg---3---2116---24
PW04232013GSFrame21960.jpg---4---1882---24
PW09222015GSFrame18464.jpg---3---2500---24
PW06162015MKFrame09072.jpg---2---1544---24
PW11172015EBFrame27840.jpg---4---2461---24
PW12092013JKFrame03312.jpg---1---2091---24
PW11142013JSFrame01128.jpg---1---1548---24
PW10062015REFrame06456.jpg---0---1473---24
PW09222015GSFrame07416.jpg---1---2500---24
PW05122016NBFrame10456.jpg---3---2111---24
PW03182013BPFrame13392.jpg---3---2301---24
PW04262016SHFrame19680.jpg---0---1713---24
PW02092016PCFrame13656.jpg---0---1847---24
PW06042013RWFrame31776.jpg---4---2169---24
PW02042016ASFrame10368.jpg---4---1279---24
[truncated: 3,153,229 more chars]
